# Supplementary material for: Gynoecious and monoecious cucumbers drive the assembly of different rhizosphere microbial communities
Source: Front Plant Sci. 2026 Mar 6;17:1786995. doi: 10.3389/fpls.2026.1786995 (PMC13002568; doi:10.3389/fpls.2026.1786995)
Supplement: Supplementary file 1 [file DataSheet1.zip]

Archive with 7 entries (5 files):
- Faprotax/
- Faprotax/function_prediction.txt
- Faprotax/report.txt
- FUNGuild/
- FUNGuild/Funguild.txt
- FUNGuild/FUNGuild_count_bar.pdf
- FUNGuild/FUNGuild_guild.txt
