# Supplementary material for: Gynoecious and monoecious cucumbers drive the assembly of different rhizosphere microbial communities
Source: Front Plant Sci. 2026 Mar 6;17:1786995. doi: 10.3389/fpls.2026.1786995 (PMC13002568; doi:10.3389/fpls.2026.1786995)
Supplement: Supplementary file 1 [file DataSheet1.zip › Faprotax/function_prediction.txt]

#group	A1	A2	A3	B1	B2	B3	C1	C2	C3	D1	D2	D3	E1	E2	E3	F1	F2	F3
methanotrophy	1	0	2	7	5	6	4	3	3	4	3	5	2	0	3	1	4	3
methanol_oxidation	66	28	21	50	32	40	28	21	21	24	24	27	48	44	43	32	62	39
methylotrophy	67	28	23	57	37	46	32	24	24	28	27	32	50	44	46	33	66	42
aerobic_ammonia_oxidation	6	7	4	4	5	6	6	15	12	6	5	2	1	1	2	4	0	0
aerobic_nitrite_oxidation	13	13	28	2	12	7	17	18	8	7	5	5	6	6	14	3	5	0
nitrification	19	20	32	6	17	13	23	33	20	13	10	7	7	7	16	7	5	0
sulfate_respiration	3	0	0	3	5	0	6	4	0	2	0	0	1	0	2	0	2	3
sulfur_respiration	0	0	0	0	2	0	0	0	0	0	0	0	0	0	0	0	0	0
sulfite_respiration	1	0	0	0	0	0	0	0	0	0	0	0	0	0	0	0	0	3
thiosulfate_respiration	1	0	0	0	0	0	0	0	0	0	0	0	0	0	0	0	0	3
respiration_of_sulfur_compounds	3	0	0	3	7	0	6	4	0	2	0	0	1	0	2	0	2	3
arsenate_detoxification	13	21	6	61	66	88	26	22	25	24	18	16	60	42	39	42	58	46
arsenate_respiration	2	5	2	7	2	1	1	3	4	2	1	0	0	2	0	0	1	0
dissimilatory_arsenate_reduction	15	26	8	68	68	89	27	25	29	26	19	16	60	44	39	42	59	46
nitrate_denitrification	47	28	49	50	68	54	27	29	30	31	32	40	50	18	47	51	50	59
nitrite_denitrification	47	28	49	50	68	54	27	29	30	31	32	40	50	18	47	51	50	59
nitrous_oxide_denitrification	47	28	49	50	68	54	27	29	30	31	32	40	50	18	47	51	50	59
denitrification	47	28	49	50	68	54	27	29	30	31	32	40	50	18	47	51	50	59
chitinolysis	53	60	39	91	76	69	49	43	54	47	76	69	58	68	71	71	72	55
knallgas_bacteria	1	2	9	9	30	21	11	5	2	6	5	10	21	10	17	11	20	18
dark_hydrogen_oxidation	4	5	25	33	46	23	13	10	9	12	8	12	30	18	20	19	36	32
nitrogen_fixation	171	135	170	273	247	178	156	172	170	147	156	157	232	220	193	200	200	179
nitrate_ammonification	7	8	13	9	9	5	11	5	15	4	1	6	5	5	1	2	4	4
nitrite_ammonification	7	8	13	9	9	5	11	5	15	4	1	6	5	5	1	2	4	4
nitrite_respiration	62	41	64	78	92	72	54	48	60	42	38	47	57	25	49	57	61	74
cellulolysis	131	189	158	81	94	84	75	82	90	121	80	131	94	53	97	93	52	62
xylanolysis	26	23	41	23	40	20	42	37	59	49	32	44	31	25	24	26	12	27
dark_sulfide_oxidation	0	1	0	1	0	1	1	2	0	1	2	0	0	0	0	2	2	0
dark_thiosulfate_oxidation	90	81	73	79	75	82	78	54	91	70	73	43	80	116	118	89	53	103
dark_oxidation_of_sulfur_compounds	106	97	87	118	112	117	100	75	110	91	88	59	116	152	168	127	75	124
manganese_oxidation	104	87	80	89	74	84	136	108	152	137	142	124	92	82	102	54	47	56
ligninolysis	5	2	11	2	7	4	9	2	11	2	0	6	5	3	1	2	2	4
fermentation	83	121	65	107	125	102	108	119	135	111	77	134	67	70	82	146	72	215
aerobic_chemoheterotrophy	4984	5031	4700	6267	5470	4857	4669	4948	4927	4380	4332	4661	4952	4971	4856	4598	4051	4462
invertebrate_parasites	21	41	31	25	50	39	38	35	243	69	56	46	71	56	53	55	32	52
human_pathogens_septicemia	0	0	0	0	0	2	0	0	0	0	0	0	0	0	0	0	0	0
human_pathogens_pneumonia	801	672	685	960	790	719	771	825	775	641	618	643	742	874	805	769	863	783
human_pathogens_nosocomia	0	0	0	0	0	2	0	0	0	0	0	0	0	0	0	0	0	0
human_pathogens_all	865	760	758	1047	937	789	856	926	1052	738	707	735	883	980	910	872	936	887
human_gut	0	0	0	0	0	2	0	0	0	0	0	0	0	0	0	0	0	0
mammal_gut	0	0	0	0	0	2	0	0	0	0	0	0	0	0	0	0	0	0
animal_parasites_or_symbionts	886	793	780	1074	975	883	889	955	1081	756	743	758	912	1007	943	919	968	907
plant_pathogen	36	33	77	66	117	71	47	22	39	21	19	31	67	45	68	44	43	71
oil_bioremediation	15	20	10	78	53	64	78	46	61	36	45	42	69	76	54	31	41	61
aromatic_hydrocarbon_degradation	10	29	22	36	28	59	23	23	25	28	36	33	43	34	43	61	69	57
aromatic_compound_degradation	314	348	311	408	267	272	191	292	201	286	307	322	319	295	298	272	224	262
aliphatic_non_methane_hydrocarbon_degradation	5	18	12	18	20	16	15	20	12	22	29	30	30	17	31	51	32	33
hydrocarbon_degradation	13	29	24	51	36	66	27	28	31	33	42	43	51	38	50	65	82	67
iron_respiration	2	6	10	15	14	6	8	7	22	12	4	17	6	1	5	4	3	5
nitrate_respiration	102	87	97	200	233	160	180	144	162	99	111	120	167	132	135	109	129	177
nitrate_reduction	753	841	823	948	1027	964	928	932	1203	885	770	842	1213	1280	1224	1154	995	1118
nitrogen_respiration	102	87	97	200	233	160	180	144	162	99	111	120	167	132	135	109	129	177
fumarate_respiration	0	1	0	0	0	0	1	0	0	0	0	0	0	0	0	0	1	0
intracellular_parasites	105	89	132	130	146	212	167	155	116	102	284	108	219	141	115	134	160	108
chlorate_reducers	0	0	0	0	0	0	0	0	0	0	0	0	0	0	0	0	0	2
predatory_or_exoparasitic	286	286	269	375	273	266	262	290	278	282	304	297	315	376	294	339	353	354
chloroplasts	45	60	73	45	89	107	52	43	43	90	80	81	115	86	158	80	111	104
cyanobacteria	55	64	60	21	97	100	106	88	61	140	194	116	129	125	169	103	122	140
anoxygenic_photoautotrophy_S_oxidizing	43	26	39	33	38	31	15	24	24	25	25	30	24	10	29	37	28	39
anoxygenic_photoautotrophy	43	26	39	33	38	31	15	24	24	25	25	30	24	10	29	37	28	39
oxygenic_photoautotrophy	55	64	60	21	97	100	106	88	61	140	194	116	129	125	169	103	122	140
photoautotrophy	98	90	99	54	135	131	121	112	85	165	219	146	153	135	198	140	150	179
photoheterotrophy	47	28	40	44	58	40	16	35	35	29	28	48	34	14	33	40	46	48
phototrophy	102	92	100	65	155	140	122	123	96	169	222	164	163	139	202	143	168	188
plastic_degradation	47	54	74	126	177	150	69	42	62	43	40	41	120	89	106	78	100	118
ureolysis	305	313	282	445	423	414	339	352	309	305	226	280	573	642	626	481	444	469
chemoheterotrophy	5215	5274	4867	6596	5761	5152	4903	5174	5178	4612	4561	4956	5178	5189	5126	4927	4341	4845
