# Supplementary material for: Gynoecious and monoecious cucumbers drive the assembly of different rhizosphere microbial communities
Source: Front Plant Sci. 2026 Mar 6;17:1786995. doi: 10.3389/fpls.2026.1786995 (PMC13002568; doi:10.3389/fpls.2026.1786995)
Supplement: Supplementary file 1 [file DataSheet1.zip › Faprotax/report.txt]

# Report for collapsed table: /mnt/lustre/sanger_workspaceMeta/20250311/Faprotax_02c5_uvfkslqntj9f20tdqgguh3_81709_969701/FaprotaxPredict/result/function_prediction.txt
# Collapsed table generated on: 2025.03.11 16:31:16
# Original table: /mnt/lustre/sanger_workspaceMeta/20250311/Faprotax_02c5_uvfkslqntj9f20tdqgguh3_81709_969701/otu_file.xls
# Details:
#  Original classical table contained 17406 rows and 20 columns
#  After filtering rows & columns based on indices, obtained a table containing 17406 rows & 19 columns
#  After (potentially) filtering out records based on name, obtained a table comprising 17406 records & 19 data entries per record
# Used command:
#   /mnt/lustre/users/sanger/app/bioinfo/meta/FAPROTAX_1.2.1//collapse_table.py -i /mnt/lustre/sanger_workspaceMeta/20250311/Faprotax_02c5_uvfkslqntj9f20tdqgguh3_81709_969701/otu_file.xls -o /mnt/lustre/sanger_workspaceMeta/20250311/Faprotax_02c5_uvfkslqntj9f20tdqgguh3_81709_969701/FaprotaxPredict/result/function_prediction.txt -g /mnt/lustre/users/sanger/app/bioinfo/meta/FAPROTAX_1.2.1//FAPROTAX.txt -v -d taxonomy -c '#' -r /mnt/lustre/sanger_workspaceMeta/20250311/Faprotax_02c5_uvfkslqntj9f20tdqgguh3_81709_969701/FaprotaxPredict/result/report.txt --column_names_are_in last_comment_line
#
# Summary of group assignments:
#   methanotrophy: 14 records
#   acetoclastic_methanogenesis: 0 records
#   methanogenesis_by_disproportionation_of_methyl_groups: 0 records
#   methanogenesis_using_formate: 0 records
#   methanogenesis_by_CO2_reduction_with_H2: 0 records
#   methanogenesis_by_reduction_of_methyl_compounds_with_H2: 0 records
#   hydrogenotrophic_methanogenesis: 0 records
#   methanogenesis: 0 records
#   methanol_oxidation: 13 records
#   methylotrophy: 27 records
#   aerobic_ammonia_oxidation: 3 records
#   aerobic_nitrite_oxidation: 7 records
#   nitrification: 10 records
#   sulfate_respiration: 7 records
#   sulfur_respiration: 1 records
#   dark_sulfite_oxidation: 0 records
#   sulfite_respiration: 1 records
#   thiosulfate_respiration: 1 records
#   respiration_of_sulfur_compounds: 8 records
#   arsenate_detoxification: 1 records
#   arsenate_respiration: 1 records
#   dissimilatory_arsenate_reduction: 2 records
#   arsenite_oxidation_detoxification: 0 records
#   arsenite_oxidation_energy_yielding: 0 records
#   dissimilatory_arsenite_oxidation: 0 records
#   anammox: 1 records
#   nitrate_denitrification: 10 records
#   nitrite_denitrification: 10 records
#   nitrous_oxide_denitrification: 10 records
#   denitrification: 10 records
#   chitinolysis: 32 records
#   knallgas_bacteria: 4 records
#   dark_hydrogen_oxidation: 10 records
#   nitrogen_fixation: 23 records
#   nitrate_ammonification: 4 records
#   nitrite_ammonification: 4 records
#   nitrite_respiration: 20 records
#   cellulolysis: 58 records
#   xylanolysis: 18 records
#   dark_sulfide_oxidation: 1 records
#   dark_sulfur_oxidation: 0 records
#   dark_thiosulfate_oxidation: 4 records
#   dark_oxidation_of_sulfur_compounds: 7 records
#   manganese_oxidation: 32 records
#   manganese_respiration: 0 records
#   ligninolysis: 1 records
#   fermentation: 75 records
#   aerobic_chemoheterotrophy: 1407 records
#   invertebrate_parasites: 4 records
#   human_pathogens_septicemia: 1 records
#   human_pathogens_pneumonia: 110 records
#   human_pathogens_nosocomia: 1 records
#   human_pathogens_meningitis: 0 records
#   human_pathogens_gastroenteritis: 0 records
#   human_pathogens_diarrhea: 0 records
#   human_pathogens_all: 158 records
#   fish_parasites: 0 records
#   human_gut: 1 records
#   mammal_gut: 1 records
#   animal_parasites_or_symbionts: 171 records
#   plant_pathogen: 6 records
#   oil_bioremediation: 1 records
#   aromatic_hydrocarbon_degradation: 9 records
#   aromatic_compound_degradation: 134 records
#   aliphatic_non_methane_hydrocarbon_degradation: 7 records
#   hydrocarbon_degradation: 28 records
#   dark_iron_oxidation: 0 records
#   iron_respiration: 12 records
#   nitrate_respiration: 31 records
#   nitrate_reduction: 104 records
#   nitrogen_respiration: 32 records
#   fumarate_respiration: 2 records
#   intracellular_parasites: 442 records
#   chlorate_reducers: 1 records
#   predatory_or_exoparasitic: 286 records
#   chloroplasts: 29 records
#   cyanobacteria: 126 records
#   anoxygenic_photoautotrophy_H2_oxidizing: 0 records
#   anoxygenic_photoautotrophy_S_oxidizing: 7 records
#   anoxygenic_photoautotrophy_Fe_oxidizing: 0 records
#   anoxygenic_photoautotrophy: 7 records
#   oxygenic_photoautotrophy: 126 records
#   photoautotrophy: 133 records
#   aerobic_anoxygenic_phototrophy: 0 records
#   photoheterotrophy: 16 records
#   phototrophy: 142 records
#   plastic_degradation: 4 records
#   ureolysis: 66 records
#   reductive_acetogenesis: 0 records
#   chemoheterotrophy: 1572 records
#
# Loaded 90 groups comprising 8236 members (4983 unique members)
# Established 5607 assignments of records to groups
# 2580 out of 17406 records (14.8225 %) were assigned to at least one group
# 14826 out of 17406 records (85.1775 %) could not be assigned to any group (leftovers)
# 68 groups were represented (i.e. associated with at least one record)
# Detailed group assignments are listed below

# methanotrophy (14 records):
    d__Bacteria; k__norank_d__Bacteria; p__Proteobacteria; c__Alphaproteobacteria; o__Rhizobiales; f__Beijerinckiaceae; g__alphaI_cluster; s__Methylosinus_trichosporium_g__alphaI_cluster
    d__Bacteria; k__norank_d__Bacteria; p__Proteobacteria; c__Gammaproteobacteria; o__Burkholderiales; f__Nitrosomonadaceae; g__MND1; s__uncultured_Methylococcales_bacterium_g__MND1
    d__Bacteria; k__norank_d__Bacteria; p__Proteobacteria; c__Gammaproteobacteria; o__Burkholderiales; f__Nitrosomonadaceae; g__MND1; s__uncultured_Methylococcales_bacterium_g__MND1
    d__Bacteria; k__norank_d__Bacteria; p__Proteobacteria; c__Gammaproteobacteria; o__Burkholderiales; f__Nitrosomonadaceae; g__MND1; s__uncultured_Methylococcales_bacterium_g__MND1
    d__Bacteria; k__norank_d__Bacteria; p__Proteobacteria; c__Gammaproteobacteria; o__Burkholderiales; f__Nitrosomonadaceae; g__MND1; s__uncultured_Methylococcales_bacterium_g__MND1
    d__Bacteria; k__norank_d__Bacteria; p__Proteobacteria; c__Gammaproteobacteria; o__Burkholderiales; f__Nitrosomonadaceae; g__MND1; s__uncultured_Methylococcales_bacterium_g__MND1
    d__Bacteria; k__norank_d__Bacteria; p__Proteobacteria; c__Gammaproteobacteria; o__Burkholderiales; f__Nitrosomonadaceae; g__MND1; s__uncultured_Methylococcales_bacterium_g__MND1
    d__Bacteria; k__norank_d__Bacteria; p__Proteobacteria; c__Gammaproteobacteria; o__Burkholderiales; f__Nitrosomonadaceae; g__MND1; s__uncultured_Methylococcales_bacterium_g__MND1
    d__Bacteria; k__norank_d__Bacteria; p__Proteobacteria; c__Gammaproteobacteria; o__Burkholderiales; f__Nitrosomonadaceae; g__MND1; s__uncultured_Methylococcales_bacterium_g__MND1
    d__Bacteria; k__norank_d__Bacteria; p__Proteobacteria; c__Gammaproteobacteria; o__Methylococcales; f__Methylococcaceae; g__Methylocaldum; s__Methylocaldum_szegediense
    d__Bacteria; k__norank_d__Bacteria; p__Proteobacteria; c__Gammaproteobacteria; o__Methylococcales; f__Methylococcaceae; g__Methylocaldum; s__unclassified_g__Methylocaldum
    d__Bacteria; k__norank_d__Bacteria; p__Proteobacteria; c__Gammaproteobacteria; o__Methylococcales; f__Methylococcaceae; g__norank_f__Methylococcaceae; s__uncultured_bacterium_g__norank_f__Methylococcaceae
    d__Bacteria; k__norank_d__Bacteria; p__Proteobacteria; c__Gammaproteobacteria; o__Steroidobacterales; f__Steroidobacteraceae; g__norank_f__Steroidobacteraceae; s__uncultured_Methylococcaceae_bacterium_g__norank_f__Steroidobacteraceae
    d__Bacteria; k__norank_d__Bacteria; p__Proteobacteria; c__Gammaproteobacteria; o__Steroidobacterales; f__Steroidobacteraceae; g__norank_f__Steroidobacteraceae; s__uncultured_Methylococcaceae_bacterium_g__norank_f__Steroidobacteraceae


# acetoclastic_methanogenesis (0 records):


# methanogenesis_by_disproportionation_of_methyl_groups (0 records):


# methanogenesis_using_formate (0 records):


# methanogenesis_by_CO2_reduction_with_H2 (0 records):


# methanogenesis_by_reduction_of_methyl_compounds_with_H2 (0 records):


# hydrogenotrophic_methanogenesis (0 records):


# methanogenesis (0 records):


# methanol_oxidation (13 records):
    d__Bacteria; k__norank_d__Bacteria; p__Proteobacteria; c__Alphaproteobacteria; o__Rhizobiales; f__Beijerinckiaceae; g__Methylobacterium-Methylorubrum; s__Methylobacterium_brachiatum
    d__Bacteria; k__norank_d__Bacteria; p__Proteobacteria; c__Alphaproteobacteria; o__Rhizobiales; f__Beijerinckiaceae; g__Methylobacterium-Methylorubrum; s__Methylobacterium_sp._Ellin168
    d__Bacteria; k__norank_d__Bacteria; p__Proteobacteria; c__Alphaproteobacteria; o__Rhodobacterales; f__Rhodobacteraceae; g__Paracoccus; s__Paracoccus_aminovorans
    d__Bacteria; k__norank_d__Bacteria; p__Proteobacteria; c__Gammaproteobacteria; o__Burkholderiales; f__Methylophilaceae; g__Methylobacillus; s__uncultured_bacterium_g__Methylobacillus
    d__Bacteria; k__norank_d__Bacteria; p__Proteobacteria; c__Gammaproteobacteria; o__Burkholderiales; f__Methylophilaceae; g__Methylotenera; s__unclassified_g__Methylotenera
    d__Bacteria; k__norank_d__Bacteria; p__Proteobacteria; c__Gammaproteobacteria; o__Burkholderiales; f__Methylophilaceae; g__MM2; s__uncultured_bacterium_g__MM2
    d__Bacteria; k__norank_d__Bacteria; p__Proteobacteria; c__Gammaproteobacteria; o__Burkholderiales; f__Methylophilaceae; g__MM2; s__uncultured_bacterium_g__MM2
    d__Bacteria; k__norank_d__Bacteria; p__Proteobacteria; c__Gammaproteobacteria; o__Burkholderiales; f__Methylophilaceae; g__MM2; s__uncultured_Methylobacillus_sp._g__MM2
    d__Bacteria; k__norank_d__Bacteria; p__Proteobacteria; c__Gammaproteobacteria; o__Burkholderiales; f__Methylophilaceae; g__norank_f__Methylophilaceae; s__metagenome_g__norank_f__Methylophilaceae
    d__Bacteria; k__norank_d__Bacteria; p__Proteobacteria; c__Gammaproteobacteria; o__Burkholderiales; f__Methylophilaceae; g__unclassified_f__Methylophilaceae; s__unclassified_f__Methylophilaceae
    d__Bacteria; k__norank_d__Bacteria; p__Proteobacteria; c__Gammaproteobacteria; o__Burkholderiales; f__Methylophilaceae; g__unclassified_f__Methylophilaceae; s__unclassified_f__Methylophilaceae
    d__Bacteria; k__norank_d__Bacteria; p__Proteobacteria; c__Gammaproteobacteria; o__Burkholderiales; f__Methylophilaceae; g__unclassified_f__Methylophilaceae; s__unclassified_f__Methylophilaceae
    d__Bacteria; k__norank_d__Bacteria; p__Proteobacteria; c__Gammaproteobacteria; o__Burkholderiales; f__Methylophilaceae; g__unclassified_f__Methylophilaceae; s__unclassified_f__Methylophilaceae


# methylotrophy (27 records):
    d__Bacteria; k__norank_d__Bacteria; p__Proteobacteria; c__Alphaproteobacteria; o__Rhizobiales; f__Beijerinckiaceae; g__alphaI_cluster; s__Methylosinus_trichosporium_g__alphaI_cluster
    d__Bacteria; k__norank_d__Bacteria; p__Proteobacteria; c__Alphaproteobacteria; o__Rhizobiales; f__Beijerinckiaceae; g__Methylobacterium-Methylorubrum; s__Methylobacterium_brachiatum
    d__Bacteria; k__norank_d__Bacteria; p__Proteobacteria; c__Alphaproteobacteria; o__Rhizobiales; f__Beijerinckiaceae; g__Methylobacterium-Methylorubrum; s__Methylobacterium_sp._Ellin168
    d__Bacteria; k__norank_d__Bacteria; p__Proteobacteria; c__Alphaproteobacteria; o__Rhodobacterales; f__Rhodobacteraceae; g__Paracoccus; s__Paracoccus_aminovorans
    d__Bacteria; k__norank_d__Bacteria; p__Proteobacteria; c__Gammaproteobacteria; o__Burkholderiales; f__Methylophilaceae; g__Methylobacillus; s__uncultured_bacterium_g__Methylobacillus
    d__Bacteria; k__norank_d__Bacteria; p__Proteobacteria; c__Gammaproteobacteria; o__Burkholderiales; f__Methylophilaceae; g__Methylotenera; s__unclassified_g__Methylotenera
    d__Bacteria; k__norank_d__Bacteria; p__Proteobacteria; c__Gammaproteobacteria; o__Burkholderiales; f__Methylophilaceae; g__MM2; s__uncultured_bacterium_g__MM2
    d__Bacteria; k__norank_d__Bacteria; p__Proteobacteria; c__Gammaproteobacteria; o__Burkholderiales; f__Methylophilaceae; g__MM2; s__uncultured_bacterium_g__MM2
    d__Bacteria; k__norank_d__Bacteria; p__Proteobacteria; c__Gammaproteobacteria; o__Burkholderiales; f__Methylophilaceae; g__MM2; s__uncultured_Methylobacillus_sp._g__MM2
    d__Bacteria; k__norank_d__Bacteria; p__Proteobacteria; c__Gammaproteobacteria; o__Burkholderiales; f__Methylophilaceae; g__norank_f__Methylophilaceae; s__metagenome_g__norank_f__Methylophilaceae
    d__Bacteria; k__norank_d__Bacteria; p__Proteobacteria; c__Gammaproteobacteria; o__Burkholderiales; f__Methylophilaceae; g__unclassified_f__Methylophilaceae; s__unclassified_f__Methylophilaceae
    d__Bacteria; k__norank_d__Bacteria; p__Proteobacteria; c__Gammaproteobacteria; o__Burkholderiales; f__Methylophilaceae; g__unclassified_f__Methylophilaceae; s__unclassified_f__Methylophilaceae
    d__Bacteria; k__norank_d__Bacteria; p__Proteobacteria; c__Gammaproteobacteria; o__Burkholderiales; f__Methylophilaceae; g__unclassified_f__Methylophilaceae; s__unclassified_f__Methylophilaceae
    d__Bacteria; k__norank_d__Bacteria; p__Proteobacteria; c__Gammaproteobacteria; o__Burkholderiales; f__Methylophilaceae; g__unclassified_f__Methylophilaceae; s__unclassified_f__Methylophilaceae
    d__Bacteria; k__norank_d__Bacteria; p__Proteobacteria; c__Gammaproteobacteria; o__Burkholderiales; f__Nitrosomonadaceae; g__MND1; s__uncultured_Methylococcales_bacterium_g__MND1
    d__Bacteria; k__norank_d__Bacteria; p__Proteobacteria; c__Gammaproteobacteria; o__Burkholderiales; f__Nitrosomonadaceae; g__MND1; s__uncultured_Methylococcales_bacterium_g__MND1
    d__Bacteria; k__norank_d__Bacteria; p__Proteobacteria; c__Gammaproteobacteria; o__Burkholderiales; f__Nitrosomonadaceae; g__MND1; s__uncultured_Methylococcales_bacterium_g__MND1
    d__Bacteria; k__norank_d__Bacteria; p__Proteobacteria; c__Gammaproteobacteria; o__Burkholderiales; f__Nitrosomonadaceae; g__MND1; s__uncultured_Methylococcales_bacterium_g__MND1
    d__Bacteria; k__norank_d__Bacteria; p__Proteobacteria; c__Gammaproteobacteria; o__Burkholderiales; f__Nitrosomonadaceae; g__MND1; s__uncultured_Methylococcales_bacterium_g__MND1
    d__Bacteria; k__norank_d__Bacteria; p__Proteobacteria; c__Gammaproteobacteria; o__Burkholderiales; f__Nitrosomonadaceae; g__MND1; s__uncultured_Methylococcales_bacterium_g__MND1
    d__Bacteria; k__norank_d__Bacteria; p__Proteobacteria; c__Gammaproteobacteria; o__Burkholderiales; f__Nitrosomonadaceae; g__MND1; s__uncultured_Methylococcales_bacterium_g__MND1
    d__Bacteria; k__norank_d__Bacteria; p__Proteobacteria; c__Gammaproteobacteria; o__Burkholderiales; f__Nitrosomonadaceae; g__MND1; s__uncultured_Methylococcales_bacterium_g__MND1
    d__Bacteria; k__norank_d__Bacteria; p__Proteobacteria; c__Gammaproteobacteria; o__Methylococcales; f__Methylococcaceae; g__Methylocaldum; s__Methylocaldum_szegediense
    d__Bacteria; k__norank_d__Bacteria; p__Proteobacteria; c__Gammaproteobacteria; o__Methylococcales; f__Methylococcaceae; g__Methylocaldum; s__unclassified_g__Methylocaldum
    d__Bacteria; k__norank_d__Bacteria; p__Proteobacteria; c__Gammaproteobacteria; o__Methylococcales; f__Methylococcaceae; g__norank_f__Methylococcaceae; s__uncultured_bacterium_g__norank_f__Methylococcaceae
    d__Bacteria; k__norank_d__Bacteria; p__Proteobacteria; c__Gammaproteobacteria; o__Steroidobacterales; f__Steroidobacteraceae; g__norank_f__Steroidobacteraceae; s__uncultured_Methylococcaceae_bacterium_g__norank_f__Steroidobacteraceae
    d__Bacteria; k__norank_d__Bacteria; p__Proteobacteria; c__Gammaproteobacteria; o__Steroidobacterales; f__Steroidobacteraceae; g__norank_f__Steroidobacteraceae; s__uncultured_Methylococcaceae_bacterium_g__norank_f__Steroidobacteraceae


# aerobic_ammonia_oxidation (3 records):
    d__Bacteria; k__norank_d__Bacteria; p__Proteobacteria; c__Gammaproteobacteria; o__Nitrosococcales; f__Nitrosococcaceae; g__Nitrosococcus; s__unclassified_g__Nitrosococcus
    d__Bacteria; k__norank_d__Bacteria; p__Proteobacteria; c__Gammaproteobacteria; o__Nitrosococcales; f__Nitrosococcaceae; g__Nitrosococcus; s__unclassified_g__Nitrosococcus
    d__Bacteria; k__norank_d__Bacteria; p__Proteobacteria; c__Gammaproteobacteria; o__Nitrosococcales; f__Nitrosococcaceae; g__Nitrosococcus; s__uncultured_bacterium_g__Nitrosococcus


# aerobic_nitrite_oxidation (7 records):
    d__Bacteria; k__norank_d__Bacteria; p__Chloroflexi; c__Chloroflexia; o__Thermomicrobiales; f__Thermomicrobiaceae; g__Nitrolancea; s__Nitrolancea_hollandica_Lb
    d__Bacteria; k__norank_d__Bacteria; p__Chloroflexi; c__Chloroflexia; o__Thermomicrobiales; f__Thermomicrobiaceae; g__Nitrolancea; s__Nitrolancea_hollandica_Lb
    d__Bacteria; k__norank_d__Bacteria; p__Chloroflexi; c__Chloroflexia; o__Thermomicrobiales; f__Thermomicrobiaceae; g__Nitrolancea; s__Nitrolancea_hollandica_Lb
    d__Bacteria; k__norank_d__Bacteria; p__Chloroflexi; c__Chloroflexia; o__Thermomicrobiales; f__Thermomicrobiaceae; g__Nitrolancea; s__Nitrolancea_hollandica_Lb
    d__Bacteria; k__norank_d__Bacteria; p__Chloroflexi; c__Chloroflexia; o__Thermomicrobiales; f__Thermomicrobiaceae; g__Nitrolancea; s__Nitrolancea_hollandica_Lb
    d__Bacteria; k__norank_d__Bacteria; p__Proteobacteria; c__Gammaproteobacteria; o__Nitrococcales; f__Nitrococcaceae; g__Nitrococcus; s__unclassified_g__Nitrococcus
    d__Bacteria; k__norank_d__Bacteria; p__Proteobacteria; c__Gammaproteobacteria; o__Nitrococcales; f__Nitrococcaceae; g__Nitrococcus; s__uncultured_bacterium_g__Nitrococcus


# nitrification (10 records):
    d__Bacteria; k__norank_d__Bacteria; p__Chloroflexi; c__Chloroflexia; o__Thermomicrobiales; f__Thermomicrobiaceae; g__Nitrolancea; s__Nitrolancea_hollandica_Lb
    d__Bacteria; k__norank_d__Bacteria; p__Chloroflexi; c__Chloroflexia; o__Thermomicrobiales; f__Thermomicrobiaceae; g__Nitrolancea; s__Nitrolancea_hollandica_Lb
    d__Bacteria; k__norank_d__Bacteria; p__Chloroflexi; c__Chloroflexia; o__Thermomicrobiales; f__Thermomicrobiaceae; g__Nitrolancea; s__Nitrolancea_hollandica_Lb
    d__Bacteria; k__norank_d__Bacteria; p__Chloroflexi; c__Chloroflexia; o__Thermomicrobiales; f__Thermomicrobiaceae; g__Nitrolancea; s__Nitrolancea_hollandica_Lb
    d__Bacteria; k__norank_d__Bacteria; p__Chloroflexi; c__Chloroflexia; o__Thermomicrobiales; f__Thermomicrobiaceae; g__Nitrolancea; s__Nitrolancea_hollandica_Lb
    d__Bacteria; k__norank_d__Bacteria; p__Proteobacteria; c__Gammaproteobacteria; o__Nitrococcales; f__Nitrococcaceae; g__Nitrococcus; s__unclassified_g__Nitrococcus
    d__Bacteria; k__norank_d__Bacteria; p__Proteobacteria; c__Gammaproteobacteria; o__Nitrococcales; f__Nitrococcaceae; g__Nitrococcus; s__uncultured_bacterium_g__Nitrococcus
    d__Bacteria; k__norank_d__Bacteria; p__Proteobacteria; c__Gammaproteobacteria; o__Nitrosococcales; f__Nitrosococcaceae; g__Nitrosococcus; s__unclassified_g__Nitrosococcus
    d__Bacteria; k__norank_d__Bacteria; p__Proteobacteria; c__Gammaproteobacteria; o__Nitrosococcales; f__Nitrosococcaceae; g__Nitrosococcus; s__unclassified_g__Nitrosococcus
    d__Bacteria; k__norank_d__Bacteria; p__Proteobacteria; c__Gammaproteobacteria; o__Nitrosococcales; f__Nitrosococcaceae; g__Nitrosococcus; s__uncultured_bacterium_g__Nitrosococcus


# sulfate_respiration (7 records):
    d__Bacteria; k__norank_d__Bacteria; p__Desulfobacterota; c__Syntrophobacteria; o__Syntrophobacterales; f__Syntrophobacteraceae; g__Desulfovirga; s__unclassified_g__Desulfovirga
    d__Bacteria; k__norank_d__Bacteria; p__Desulfobacterota; c__Syntrophobacteria; o__Syntrophobacterales; f__Syntrophobacteraceae; g__Desulfovirga; s__unclassified_g__Desulfovirga
    d__Bacteria; k__norank_d__Bacteria; p__Desulfobacterota; c__Syntrophobacteria; o__Syntrophobacterales; f__Syntrophobacteraceae; g__Desulfovirga; s__uncultured_bacterium_g__Desulfovirga
    d__Bacteria; k__norank_d__Bacteria; p__Desulfobacterota; c__Syntrophobacteria; o__Syntrophobacterales; f__Syntrophobacteraceae; g__Syntrophobacter; s__unclassified_g__Syntrophobacter
    d__Bacteria; k__norank_d__Bacteria; p__Desulfobacterota; c__Syntrophobacteria; o__Syntrophobacterales; f__Syntrophobacteraceae; g__Syntrophobacter; s__uncultured_bacterium_g__Syntrophobacter
    d__Bacteria; k__norank_d__Bacteria; p__Firmicutes; c__Desulfitobacteriia; o__Desulfitobacteriales; f__Desulfitobacteriaceae; g__Desulfosporosinus; s__Desulfosporosinus_acidiphilus_SJ4
    d__Bacteria; k__norank_d__Bacteria; p__Firmicutes; c__Desulfotomaculia; o__Desulfotomaculales; f__norank_o__Desulfotomaculales; g__Desulfotomaculum; s__Desulfotomaculum_ferrireducens


# sulfur_respiration (1 records):
    d__Bacteria; k__norank_d__Bacteria; p__Desulfobacterota; c__Desulfuromonadia; o__norank_c__Desulfuromonadia; f__Desulfuromonadaceae; g__Desulfuromonas; s__unclassified_g__Desulfuromonas


# dark_sulfite_oxidation (0 records):


# sulfite_respiration (1 records):
    d__Bacteria; k__norank_d__Bacteria; p__Firmicutes; c__Desulfotomaculia; o__Desulfotomaculales; f__norank_o__Desulfotomaculales; g__Desulfotomaculum; s__Desulfotomaculum_ferrireducens


# thiosulfate_respiration (1 records):
    d__Bacteria; k__norank_d__Bacteria; p__Firmicutes; c__Desulfotomaculia; o__Desulfotomaculales; f__norank_o__Desulfotomaculales; g__Desulfotomaculum; s__Desulfotomaculum_ferrireducens


# respiration_of_sulfur_compounds (8 records):
    d__Bacteria; k__norank_d__Bacteria; p__Desulfobacterota; c__Desulfuromonadia; o__norank_c__Desulfuromonadia; f__Desulfuromonadaceae; g__Desulfuromonas; s__unclassified_g__Desulfuromonas
    d__Bacteria; k__norank_d__Bacteria; p__Desulfobacterota; c__Syntrophobacteria; o__Syntrophobacterales; f__Syntrophobacteraceae; g__Desulfovirga; s__unclassified_g__Desulfovirga
    d__Bacteria; k__norank_d__Bacteria; p__Desulfobacterota; c__Syntrophobacteria; o__Syntrophobacterales; f__Syntrophobacteraceae; g__Desulfovirga; s__unclassified_g__Desulfovirga
    d__Bacteria; k__norank_d__Bacteria; p__Desulfobacterota; c__Syntrophobacteria; o__Syntrophobacterales; f__Syntrophobacteraceae; g__Desulfovirga; s__uncultured_bacterium_g__Desulfovirga
    d__Bacteria; k__norank_d__Bacteria; p__Desulfobacterota; c__Syntrophobacteria; o__Syntrophobacterales; f__Syntrophobacteraceae; g__Syntrophobacter; s__unclassified_g__Syntrophobacter
    d__Bacteria; k__norank_d__Bacteria; p__Desulfobacterota; c__Syntrophobacteria; o__Syntrophobacterales; f__Syntrophobacteraceae; g__Syntrophobacter; s__uncultured_bacterium_g__Syntrophobacter
    d__Bacteria; k__norank_d__Bacteria; p__Firmicutes; c__Desulfitobacteriia; o__Desulfitobacteriales; f__Desulfitobacteriaceae; g__Desulfosporosinus; s__Desulfosporosinus_acidiphilus_SJ4
    d__Bacteria; k__norank_d__Bacteria; p__Firmicutes; c__Desulfotomaculia; o__Desulfotomaculales; f__norank_o__Desulfotomaculales; g__Desulfotomaculum; s__Desulfotomaculum_ferrireducens


# arsenate_detoxification (1 records):
    d__Bacteria; k__norank_d__Bacteria; p__Proteobacteria; c__Gammaproteobacteria; o__Burkholderiales; f__Comamonadaceae; g__Variovorax; s__Variovorax_paradoxus_g__Variovorax


# arsenate_respiration (1 records):
    d__Bacteria; k__norank_d__Bacteria; p__Firmicutes; c__Bacilli; o__Bacillales; f__Bacillaceae; g__Bacillus; s__Bacillus_selenatarsenatis


# dissimilatory_arsenate_reduction (2 records):
    d__Bacteria; k__norank_d__Bacteria; p__Firmicutes; c__Bacilli; o__Bacillales; f__Bacillaceae; g__Bacillus; s__Bacillus_selenatarsenatis
    d__Bacteria; k__norank_d__Bacteria; p__Proteobacteria; c__Gammaproteobacteria; o__Burkholderiales; f__Comamonadaceae; g__Variovorax; s__Variovorax_paradoxus_g__Variovorax


# arsenite_oxidation_detoxification (0 records):


# arsenite_oxidation_energy_yielding (0 records):


# dissimilatory_arsenite_oxidation (0 records):


# anammox (1 records):
    d__Bacteria; k__norank_d__Bacteria; p__Planctomycetota; c__Brocadiae; o__Brocadiales; f__Brocadiaceae; g__Candidatus_Brocadia; s__anammox_bacterium_enrichment_culture_clone_Udec-3


# nitrate_denitrification (10 records):
    d__Bacteria; k__norank_d__Bacteria; p__Bacteroidota; c__Bacteroidia; o__Flavobacteriales; f__Flavobacteriaceae; g__Flavobacterium; s__Flavobacterium_denitrificans
    d__Bacteria; k__norank_d__Bacteria; p__Proteobacteria; c__Alphaproteobacteria; o__Rhizobiales; f__Xanthobacteraceae; g__norank_f__Xanthobacteraceae; s__Rhodoplanes_sp._enrichment_culture_clone_ANA-RAS-62
    d__Bacteria; k__norank_d__Bacteria; p__Proteobacteria; c__Alphaproteobacteria; o__Rhizobiales; f__Xanthobacteraceae; g__Rhodoplanes; s__unclassified_g__Rhodoplanes
    d__Bacteria; k__norank_d__Bacteria; p__Proteobacteria; c__Alphaproteobacteria; o__Rhizobiales; f__Xanthobacteraceae; g__Rhodoplanes; s__unclassified_g__Rhodoplanes
    d__Bacteria; k__norank_d__Bacteria; p__Proteobacteria; c__Alphaproteobacteria; o__Rhizobiales; f__Xanthobacteraceae; g__Rhodoplanes; s__unclassified_g__Rhodoplanes
    d__Bacteria; k__norank_d__Bacteria; p__Proteobacteria; c__Alphaproteobacteria; o__Rhizobiales; f__Xanthobacteraceae; g__Rhodoplanes; s__uncultured_bacterium_g__Rhodoplanes
    d__Bacteria; k__norank_d__Bacteria; p__Proteobacteria; c__Alphaproteobacteria; o__Rhizobiales; f__Xanthobacteraceae; g__Rhodoplanes; s__uncultured_bacterium_g__Rhodoplanes
    d__Bacteria; k__norank_d__Bacteria; p__Proteobacteria; c__Alphaproteobacteria; o__Rhizobiales; f__Xanthobacteraceae; g__Rhodoplanes; s__uncultured_Rhodoplanes_sp._g__Rhodoplanes
    d__Bacteria; k__norank_d__Bacteria; p__Proteobacteria; c__Alphaproteobacteria; o__Rhodobacterales; f__Rhodobacteraceae; g__Paracoccus; s__Paracoccus_aminovorans
    d__Bacteria; k__norank_d__Bacteria; p__Proteobacteria; c__Gammaproteobacteria; o__Burkholderiales; f__Comamonadaceae; g__Acidovorax; s__Acidovorax_delafieldii


# nitrite_denitrification (10 records):
    d__Bacteria; k__norank_d__Bacteria; p__Bacteroidota; c__Bacteroidia; o__Flavobacteriales; f__Flavobacteriaceae; g__Flavobacterium; s__Flavobacterium_denitrificans
    d__Bacteria; k__norank_d__Bacteria; p__Proteobacteria; c__Alphaproteobacteria; o__Rhizobiales; f__Xanthobacteraceae; g__norank_f__Xanthobacteraceae; s__Rhodoplanes_sp._enrichment_culture_clone_ANA-RAS-62
    d__Bacteria; k__norank_d__Bacteria; p__Proteobacteria; c__Alphaproteobacteria; o__Rhizobiales; f__Xanthobacteraceae; g__Rhodoplanes; s__unclassified_g__Rhodoplanes
    d__Bacteria; k__norank_d__Bacteria; p__Proteobacteria; c__Alphaproteobacteria; o__Rhizobiales; f__Xanthobacteraceae; g__Rhodoplanes; s__unclassified_g__Rhodoplanes
    d__Bacteria; k__norank_d__Bacteria; p__Proteobacteria; c__Alphaproteobacteria; o__Rhizobiales; f__Xanthobacteraceae; g__Rhodoplanes; s__unclassified_g__Rhodoplanes
    d__Bacteria; k__norank_d__Bacteria; p__Proteobacteria; c__Alphaproteobacteria; o__Rhizobiales; f__Xanthobacteraceae; g__Rhodoplanes; s__uncultured_bacterium_g__Rhodoplanes
    d__Bacteria; k__norank_d__Bacteria; p__Proteobacteria; c__Alphaproteobacteria; o__Rhizobiales; f__Xanthobacteraceae; g__Rhodoplanes; s__uncultured_bacterium_g__Rhodoplanes
    d__Bacteria; k__norank_d__Bacteria; p__Proteobacteria; c__Alphaproteobacteria; o__Rhizobiales; f__Xanthobacteraceae; g__Rhodoplanes; s__uncultured_Rhodoplanes_sp._g__Rhodoplanes
    d__Bacteria; k__norank_d__Bacteria; p__Proteobacteria; c__Alphaproteobacteria; o__Rhodobacterales; f__Rhodobacteraceae; g__Paracoccus; s__Paracoccus_aminovorans
    d__Bacteria; k__norank_d__Bacteria; p__Proteobacteria; c__Gammaproteobacteria; o__Burkholderiales; f__Comamonadaceae; g__Acidovorax; s__Acidovorax_delafieldii


# nitrous_oxide_denitrification (10 records):
    d__Bacteria; k__norank_d__Bacteria; p__Bacteroidota; c__Bacteroidia; o__Flavobacteriales; f__Flavobacteriaceae; g__Flavobacterium; s__Flavobacterium_denitrificans
    d__Bacteria; k__norank_d__Bacteria; p__Proteobacteria; c__Alphaproteobacteria; o__Rhizobiales; f__Xanthobacteraceae; g__norank_f__Xanthobacteraceae; s__Rhodoplanes_sp._enrichment_culture_clone_ANA-RAS-62
    d__Bacteria; k__norank_d__Bacteria; p__Proteobacteria; c__Alphaproteobacteria; o__Rhizobiales; f__Xanthobacteraceae; g__Rhodoplanes; s__unclassified_g__Rhodoplanes
    d__Bacteria; k__norank_d__Bacteria; p__Proteobacteria; c__Alphaproteobacteria; o__Rhizobiales; f__Xanthobacteraceae; g__Rhodoplanes; s__unclassified_g__Rhodoplanes
    d__Bacteria; k__norank_d__Bacteria; p__Proteobacteria; c__Alphaproteobacteria; o__Rhizobiales; f__Xanthobacteraceae; g__Rhodoplanes; s__unclassified_g__Rhodoplanes
    d__Bacteria; k__norank_d__Bacteria; p__Proteobacteria; c__Alphaproteobacteria; o__Rhizobiales; f__Xanthobacteraceae; g__Rhodoplanes; s__uncultured_bacterium_g__Rhodoplanes
    d__Bacteria; k__norank_d__Bacteria; p__Proteobacteria; c__Alphaproteobacteria; o__Rhizobiales; f__Xanthobacteraceae; g__Rhodoplanes; s__uncultured_bacterium_g__Rhodoplanes
    d__Bacteria; k__norank_d__Bacteria; p__Proteobacteria; c__Alphaproteobacteria; o__Rhizobiales; f__Xanthobacteraceae; g__Rhodoplanes; s__uncultured_Rhodoplanes_sp._g__Rhodoplanes
    d__Bacteria; k__norank_d__Bacteria; p__Proteobacteria; c__Alphaproteobacteria; o__Rhodobacterales; f__Rhodobacteraceae; g__Paracoccus; s__Paracoccus_aminovorans
    d__Bacteria; k__norank_d__Bacteria; p__Proteobacteria; c__Gammaproteobacteria; o__Burkholderiales; f__Comamonadaceae; g__Acidovorax; s__Acidovorax_delafieldii


# denitrification (10 records):
    d__Bacteria; k__norank_d__Bacteria; p__Bacteroidota; c__Bacteroidia; o__Flavobacteriales; f__Flavobacteriaceae; g__Flavobacterium; s__Flavobacterium_denitrificans
    d__Bacteria; k__norank_d__Bacteria; p__Proteobacteria; c__Alphaproteobacteria; o__Rhizobiales; f__Xanthobacteraceae; g__norank_f__Xanthobacteraceae; s__Rhodoplanes_sp._enrichment_culture_clone_ANA-RAS-62
    d__Bacteria; k__norank_d__Bacteria; p__Proteobacteria; c__Alphaproteobacteria; o__Rhizobiales; f__Xanthobacteraceae; g__Rhodoplanes; s__unclassified_g__Rhodoplanes
    d__Bacteria; k__norank_d__Bacteria; p__Proteobacteria; c__Alphaproteobacteria; o__Rhizobiales; f__Xanthobacteraceae; g__Rhodoplanes; s__unclassified_g__Rhodoplanes
    d__Bacteria; k__norank_d__Bacteria; p__Proteobacteria; c__Alphaproteobacteria; o__Rhizobiales; f__Xanthobacteraceae; g__Rhodoplanes; s__unclassified_g__Rhodoplanes
    d__Bacteria; k__norank_d__Bacteria; p__Proteobacteria; c__Alphaproteobacteria; o__Rhizobiales; f__Xanthobacteraceae; g__Rhodoplanes; s__uncultured_bacterium_g__Rhodoplanes
    d__Bacteria; k__norank_d__Bacteria; p__Proteobacteria; c__Alphaproteobacteria; o__Rhizobiales; f__Xanthobacteraceae; g__Rhodoplanes; s__uncultured_bacterium_g__Rhodoplanes
    d__Bacteria; k__norank_d__Bacteria; p__Proteobacteria; c__Alphaproteobacteria; o__Rhizobiales; f__Xanthobacteraceae; g__Rhodoplanes; s__uncultured_Rhodoplanes_sp._g__Rhodoplanes
    d__Bacteria; k__norank_d__Bacteria; p__Proteobacteria; c__Alphaproteobacteria; o__Rhodobacterales; f__Rhodobacteraceae; g__Paracoccus; s__Paracoccus_aminovorans
    d__Bacteria; k__norank_d__Bacteria; p__Proteobacteria; c__Gammaproteobacteria; o__Burkholderiales; f__Comamonadaceae; g__Acidovorax; s__Acidovorax_delafieldii


# chitinolysis (32 records):
    d__Bacteria; k__norank_d__Bacteria; p__Bacteroidota; c__Bacteroidia; o__Chitinophagales; f__Chitinophagaceae; g__Chitinophaga; s__Chitinophaga_filiformis
    d__Bacteria; k__norank_d__Bacteria; p__Proteobacteria; c__Gammaproteobacteria; o__Xanthomonadales; f__Xanthomonadaceae; g__Luteimonas; s__Lysobacter_pocheonensis
    d__Bacteria; k__norank_d__Bacteria; p__Proteobacteria; c__Gammaproteobacteria; o__Xanthomonadales; f__Xanthomonadaceae; g__Luteimonas; s__Lysobacter_pocheonensis
    d__Bacteria; k__norank_d__Bacteria; p__Proteobacteria; c__Gammaproteobacteria; o__Xanthomonadales; f__Xanthomonadaceae; g__Luteimonas; s__Lysobacter_sp._g__Luteimonas
    d__Bacteria; k__norank_d__Bacteria; p__Proteobacteria; c__Gammaproteobacteria; o__Xanthomonadales; f__Xanthomonadaceae; g__Luteimonas; s__Lysobacter_sp._WX119
    d__Bacteria; k__norank_d__Bacteria; p__Proteobacteria; c__Gammaproteobacteria; o__Xanthomonadales; f__Xanthomonadaceae; g__Lysobacter; s__Lysobacter_dokdonensis
    d__Bacteria; k__norank_d__Bacteria; p__Proteobacteria; c__Gammaproteobacteria; o__Xanthomonadales; f__Xanthomonadaceae; g__Lysobacter; s__Lysobacter_dokdonensis
    d__Bacteria; k__norank_d__Bacteria; p__Proteobacteria; c__Gammaproteobacteria; o__Xanthomonadales; f__Xanthomonadaceae; g__Lysobacter; s__Lysobacter_erysipheiresistens
    d__Bacteria; k__norank_d__Bacteria; p__Proteobacteria; c__Gammaproteobacteria; o__Xanthomonadales; f__Xanthomonadaceae; g__Lysobacter; s__Lysobacter_rhizophilus
    d__Bacteria; k__norank_d__Bacteria; p__Proteobacteria; c__Gammaproteobacteria; o__Xanthomonadales; f__Xanthomonadaceae; g__Lysobacter; s__Lysobacter_rhizophilus
    d__Bacteria; k__norank_d__Bacteria; p__Proteobacteria; c__Gammaproteobacteria; o__Xanthomonadales; f__Xanthomonadaceae; g__Lysobacter; s__Lysobacter_soli
    d__Bacteria; k__norank_d__Bacteria; p__Proteobacteria; c__Gammaproteobacteria; o__Xanthomonadales; f__Xanthomonadaceae; g__Lysobacter; s__Lysobacter_sp._MS6Y-8-7
    d__Bacteria; k__norank_d__Bacteria; p__Proteobacteria; c__Gammaproteobacteria; o__Xanthomonadales; f__Xanthomonadaceae; g__Lysobacter; s__Lysobacter_xinjiangensis
    d__Bacteria; k__norank_d__Bacteria; p__Proteobacteria; c__Gammaproteobacteria; o__Xanthomonadales; f__Xanthomonadaceae; g__Lysobacter; s__unclassified_g__Lysobacter
    d__Bacteria; k__norank_d__Bacteria; p__Proteobacteria; c__Gammaproteobacteria; o__Xanthomonadales; f__Xanthomonadaceae; g__Lysobacter; s__unclassified_g__Lysobacter
    d__Bacteria; k__norank_d__Bacteria; p__Proteobacteria; c__Gammaproteobacteria; o__Xanthomonadales; f__Xanthomonadaceae; g__Lysobacter; s__unclassified_g__Lysobacter
    d__Bacteria; k__norank_d__Bacteria; p__Proteobacteria; c__Gammaproteobacteria; o__Xanthomonadales; f__Xanthomonadaceae; g__Lysobacter; s__unclassified_g__Lysobacter
    d__Bacteria; k__norank_d__Bacteria; p__Proteobacteria; c__Gammaproteobacteria; o__Xanthomonadales; f__Xanthomonadaceae; g__Lysobacter; s__unclassified_g__Lysobacter
    d__Bacteria; k__norank_d__Bacteria; p__Proteobacteria; c__Gammaproteobacteria; o__Xanthomonadales; f__Xanthomonadaceae; g__Lysobacter; s__unclassified_g__Lysobacter
    d__Bacteria; k__norank_d__Bacteria; p__Proteobacteria; c__Gammaproteobacteria; o__Xanthomonadales; f__Xanthomonadaceae; g__Lysobacter; s__unclassified_g__Lysobacter
    d__Bacteria; k__norank_d__Bacteria; p__Proteobacteria; c__Gammaproteobacteria; o__Xanthomonadales; f__Xanthomonadaceae; g__Lysobacter; s__unclassified_g__Lysobacter
    d__Bacteria; k__norank_d__Bacteria; p__Proteobacteria; c__Gammaproteobacteria; o__Xanthomonadales; f__Xanthomonadaceae; g__Lysobacter; s__unclassified_g__Lysobacter
    d__Bacteria; k__norank_d__Bacteria; p__Proteobacteria; c__Gammaproteobacteria; o__Xanthomonadales; f__Xanthomonadaceae; g__Lysobacter; s__unclassified_g__Lysobacter
    d__Bacteria; k__norank_d__Bacteria; p__Proteobacteria; c__Gammaproteobacteria; o__Xanthomonadales; f__Xanthomonadaceae; g__Lysobacter; s__unclassified_g__Lysobacter
    d__Bacteria; k__norank_d__Bacteria; p__Proteobacteria; c__Gammaproteobacteria; o__Xanthomonadales; f__Xanthomonadaceae; g__Lysobacter; s__unclassified_g__Lysobacter
    d__Bacteria; k__norank_d__Bacteria; p__Proteobacteria; c__Gammaproteobacteria; o__Xanthomonadales; f__Xanthomonadaceae; g__Lysobacter; s__unclassified_g__Lysobacter
    d__Bacteria; k__norank_d__Bacteria; p__Proteobacteria; c__Gammaproteobacteria; o__Xanthomonadales; f__Xanthomonadaceae; g__Lysobacter; s__unclassified_g__Lysobacter
    d__Bacteria; k__norank_d__Bacteria; p__Proteobacteria; c__Gammaproteobacteria; o__Xanthomonadales; f__Xanthomonadaceae; g__Lysobacter; s__unclassified_g__Lysobacter
    d__Bacteria; k__norank_d__Bacteria; p__Proteobacteria; c__Gammaproteobacteria; o__Xanthomonadales; f__Xanthomonadaceae; g__Lysobacter; s__unclassified_g__Lysobacter
    d__Bacteria; k__norank_d__Bacteria; p__Proteobacteria; c__Gammaproteobacteria; o__Xanthomonadales; f__Xanthomonadaceae; g__Lysobacter; s__unclassified_g__Lysobacter
    d__Bacteria; k__norank_d__Bacteria; p__Proteobacteria; c__Gammaproteobacteria; o__Xanthomonadales; f__Xanthomonadaceae; g__Lysobacter; s__unclassified_g__Lysobacter
    d__Bacteria; k__norank_d__Bacteria; p__Proteobacteria; c__Gammaproteobacteria; o__Xanthomonadales; f__Xanthomonadaceae; g__Lysobacter; s__uncultured_Thermomonas_sp._g__Lysobacter


# knallgas_bacteria (4 records):
    d__Bacteria; k__norank_d__Bacteria; p__Firmicutes; c__Bacilli; o__Kyrpidiales; f__Kyrpidiaceae; g__Kyrpidia; s__Kyrpidia_tusciae
    d__Bacteria; k__norank_d__Bacteria; p__Myxococcota; c__Polyangia; o__Blfdi19; f__norank_o__Blfdi19; g__norank_f__norank_o__Blfdi19; s__Anaeromyxobacter_dehalogenans_g__norank
    d__Bacteria; k__norank_d__Bacteria; p__Myxococcota; c__Polyangia; o__Blfdi19; f__norank_o__Blfdi19; g__norank_f__norank_o__Blfdi19; s__Anaeromyxobacter_dehalogenans_g__norank
    d__Bacteria; k__norank_d__Bacteria; p__Proteobacteria; c__Gammaproteobacteria; o__Burkholderiales; f__Comamonadaceae; g__Acidovorax; s__Acidovorax_delafieldii


# dark_hydrogen_oxidation (10 records):
    d__Bacteria; k__norank_d__Bacteria; p__Firmicutes; c__Bacilli; o__Kyrpidiales; f__Kyrpidiaceae; g__Kyrpidia; s__Kyrpidia_tusciae
    d__Bacteria; k__norank_d__Bacteria; p__Firmicutes; c__Desulfitobacteriia; o__Desulfitobacteriales; f__Desulfitobacteriaceae; g__Desulfosporosinus; s__Desulfosporosinus_acidiphilus_SJ4
    d__Bacteria; k__norank_d__Bacteria; p__Myxococcota; c__Polyangia; o__Blfdi19; f__norank_o__Blfdi19; g__norank_f__norank_o__Blfdi19; s__Anaeromyxobacter_dehalogenans_g__norank
    d__Bacteria; k__norank_d__Bacteria; p__Myxococcota; c__Polyangia; o__Blfdi19; f__norank_o__Blfdi19; g__norank_f__norank_o__Blfdi19; s__Anaeromyxobacter_dehalogenans_g__norank
    d__Bacteria; k__norank_d__Bacteria; p__Proteobacteria; c__Alphaproteobacteria; o__Rhodobacterales; f__Rhodobacteraceae; g__Paracoccus; s__Paracoccus_aminovorans
    d__Bacteria; k__norank_d__Bacteria; p__Proteobacteria; c__Gammaproteobacteria; o__Burkholderiales; f__Comamonadaceae; g__Acidovorax; s__Acidovorax_delafieldii
    d__Bacteria; k__norank_d__Bacteria; p__Proteobacteria; c__Gammaproteobacteria; o__Burkholderiales; f__Comamonadaceae; g__Hydrogenophaga; s__Hydrogenophaga_intermedia
    d__Bacteria; k__norank_d__Bacteria; p__Proteobacteria; c__Gammaproteobacteria; o__Burkholderiales; f__Comamonadaceae; g__Hydrogenophaga; s__unclassified_g__Hydrogenophaga
    d__Bacteria; k__norank_d__Bacteria; p__Proteobacteria; c__Gammaproteobacteria; o__Burkholderiales; f__Comamonadaceae; g__Hydrogenophaga; s__uncultured_bacterium_g__Hydrogenophaga
    d__Bacteria; k__norank_d__Bacteria; p__Proteobacteria; c__Gammaproteobacteria; o__Burkholderiales; f__Comamonadaceae; g__Pelomonas; s__Pelomonas_saccharophila


# nitrogen_fixation (23 records):
    d__Bacteria; k__norank_d__Bacteria; p__Cyanobacteria; c__Cyanobacteriia; o__Cyanobacteriales; f__Microcystaceae; g__Cyanothece_PCC-7424; s__Gloeocapsa_sp._Ryu1-8DN_B9
    d__Bacteria; k__norank_d__Bacteria; p__Cyanobacteria; c__Cyanobacteriia; o__Cyanobacteriales; f__Nostocaceae; g__Nostoc_PCC-7107; s__Trichormus_doliolum_str._doliolum_1
    d__Bacteria; k__norank_d__Bacteria; p__Cyanobacteria; c__Cyanobacteriia; o__Cyanobacteriales; f__Nostocaceae; g__Nostoc_PCC-73102; s__unclassified_g__Nostoc_PCC-73102
    d__Bacteria; k__norank_d__Bacteria; p__Cyanobacteria; c__Cyanobacteriia; o__Cyanobacteriales; f__Nostocaceae; g__Nostoc_PCC-7524; s__unclassified_g__Nostoc_PCC-7524
    d__Bacteria; k__norank_d__Bacteria; p__Cyanobacteria; c__Cyanobacteriia; o__Cyanobacteriales; f__Nostocaceae; g__Nostoc_PCC-8976; s__unclassified_g__Nostoc_PCC-8976
    d__Bacteria; k__norank_d__Bacteria; p__Firmicutes; c__Clostridia; o__Clostridiales; f__Clostridiaceae; g__Clostridium_sensu_stricto_12; s__Clostridium_akagii
    d__Bacteria; k__norank_d__Bacteria; p__Firmicutes; c__Clostridia; o__Clostridiales; f__Clostridiaceae; g__Clostridium_sensu_stricto_1; s__Clostridium_beijerinckii
    d__Bacteria; k__norank_d__Bacteria; p__Proteobacteria; c__Alphaproteobacteria; o__Azospirillales; f__Azospirillaceae; g__Azospirillum; s__unclassified_g__Azospirillum
    d__Bacteria; k__norank_d__Bacteria; p__Proteobacteria; c__Alphaproteobacteria; o__Azospirillales; f__Azospirillaceae; g__Azospirillum; s__unclassified_g__Azospirillum
    d__Bacteria; k__norank_d__Bacteria; p__Proteobacteria; c__Alphaproteobacteria; o__Azospirillales; f__Azospirillaceae; g__Azospirillum; s__unclassified_g__Azospirillum
    d__Bacteria; k__norank_d__Bacteria; p__Proteobacteria; c__Alphaproteobacteria; o__Rhizobiales; f__Xanthobacteraceae; g__Bradyrhizobium; s__Bradyrhizobium_elkanii_g__Bradyrhizobium
    d__Bacteria; k__norank_d__Bacteria; p__Proteobacteria; c__Alphaproteobacteria; o__Rhizobiales; f__Xanthobacteraceae; g__Bradyrhizobium; s__unclassified_g__Bradyrhizobium
    d__Bacteria; k__norank_d__Bacteria; p__Proteobacteria; c__Alphaproteobacteria; o__Rhizobiales; f__Xanthobacteraceae; g__Bradyrhizobium; s__unclassified_g__Bradyrhizobium
    d__Bacteria; k__norank_d__Bacteria; p__Proteobacteria; c__Alphaproteobacteria; o__Rhizobiales; f__Xanthobacteraceae; g__Bradyrhizobium; s__unclassified_g__Bradyrhizobium
    d__Bacteria; k__norank_d__Bacteria; p__Proteobacteria; c__Alphaproteobacteria; o__Rhizobiales; f__Xanthobacteraceae; g__Bradyrhizobium; s__unclassified_g__Bradyrhizobium
    d__Bacteria; k__norank_d__Bacteria; p__Proteobacteria; c__Alphaproteobacteria; o__Rhizobiales; f__Xanthobacteraceae; g__Bradyrhizobium; s__unclassified_g__Bradyrhizobium
    d__Bacteria; k__norank_d__Bacteria; p__Proteobacteria; c__Alphaproteobacteria; o__Rhizobiales; f__Xanthobacteraceae; g__Bradyrhizobium; s__unclassified_g__Bradyrhizobium
    d__Bacteria; k__norank_d__Bacteria; p__Proteobacteria; c__Alphaproteobacteria; o__Rhizobiales; f__Xanthobacteraceae; g__Bradyrhizobium; s__unclassified_g__Bradyrhizobium
    d__Bacteria; k__norank_d__Bacteria; p__Proteobacteria; c__Gammaproteobacteria; o__Burkholderiales; f__Alcaligenaceae; g__Derxia; s__unclassified_g__Derxia
    d__Bacteria; k__norank_d__Bacteria; p__Proteobacteria; c__Gammaproteobacteria; o__Burkholderiales; f__Rhodocyclaceae; g__Azospira; s__uncultured_Azospira_sp._g__Azospira
    d__Bacteria; k__norank_d__Bacteria; p__Proteobacteria; c__Gammaproteobacteria; o__Burkholderiales; f__Rhodocyclaceae; g__Azovibrio; s__uncultured_bacterium_g__Azovibrio
    d__Bacteria; k__norank_d__Bacteria; p__Proteobacteria; c__Gammaproteobacteria; o__Burkholderiales; f__Rhodocyclaceae; g__Azovibrio; s__uncultured_bacterium_g__Azovibrio
    d__Bacteria; k__norank_d__Bacteria; p__Proteobacteria; c__Gammaproteobacteria; o__Pseudomonadales; f__Pseudomonadaceae; g__Azotobacter; s__Pseudomonas_sp._NN108


# nitrate_ammonification (4 records):
    d__Bacteria; k__norank_d__Bacteria; p__Firmicutes; c__Bacilli; o__Bacillales; f__Bacillaceae; g__Bacillus; s__Bacillus_selenatarsenatis
    d__Bacteria; k__norank_d__Bacteria; p__Firmicutes; c__Bacilli; o__Bacillales; f__Bacillaceae; g__Bacillus; s__Bacillus_subtilis_subsp._subtilis_str._168
    d__Bacteria; k__norank_d__Bacteria; p__Myxococcota; c__Polyangia; o__Blfdi19; f__norank_o__Blfdi19; g__norank_f__norank_o__Blfdi19; s__Anaeromyxobacter_dehalogenans_g__norank
    d__Bacteria; k__norank_d__Bacteria; p__Myxococcota; c__Polyangia; o__Blfdi19; f__norank_o__Blfdi19; g__norank_f__norank_o__Blfdi19; s__Anaeromyxobacter_dehalogenans_g__norank


# nitrite_ammonification (4 records):
    d__Bacteria; k__norank_d__Bacteria; p__Firmicutes; c__Bacilli; o__Bacillales; f__Bacillaceae; g__Bacillus; s__Bacillus_selenatarsenatis
    d__Bacteria; k__norank_d__Bacteria; p__Firmicutes; c__Bacilli; o__Bacillales; f__Bacillaceae; g__Bacillus; s__Bacillus_subtilis_subsp._subtilis_str._168
    d__Bacteria; k__norank_d__Bacteria; p__Myxococcota; c__Polyangia; o__Blfdi19; f__norank_o__Blfdi19; g__norank_f__norank_o__Blfdi19; s__Anaeromyxobacter_dehalogenans_g__norank
    d__Bacteria; k__norank_d__Bacteria; p__Myxococcota; c__Polyangia; o__Blfdi19; f__norank_o__Blfdi19; g__norank_f__norank_o__Blfdi19; s__Anaeromyxobacter_dehalogenans_g__norank


# nitrite_respiration (20 records):
    d__Bacteria; k__norank_d__Bacteria; p__Bacteroidota; c__Bacteroidia; o__Flavobacteriales; f__Flavobacteriaceae; g__Flavobacterium; s__Flavobacterium_denitrificans
    d__Bacteria; k__norank_d__Bacteria; p__Firmicutes; c__Bacilli; o__Bacillales; f__Bacillaceae; g__Bacillus; s__Bacillus_selenatarsenatis
    d__Bacteria; k__norank_d__Bacteria; p__Firmicutes; c__Bacilli; o__Bacillales; f__Bacillaceae; g__Bacillus; s__Bacillus_subtilis_subsp._subtilis_str._168
    d__Bacteria; k__norank_d__Bacteria; p__Firmicutes; c__Bacilli; o__Bacillales; f__Bacillaceae; g__Geobacillus; s__Geobacillus_thermodenitrificans
    d__Bacteria; k__norank_d__Bacteria; p__Firmicutes; c__Desulfotomaculia; o__Desulfotomaculales; f__norank_o__Desulfotomaculales; g__Desulfotomaculum; s__Desulfotomaculum_ferrireducens
    d__Bacteria; k__norank_d__Bacteria; p__Myxococcota; c__Polyangia; o__Blfdi19; f__norank_o__Blfdi19; g__norank_f__norank_o__Blfdi19; s__Anaeromyxobacter_dehalogenans_g__norank
    d__Bacteria; k__norank_d__Bacteria; p__Myxococcota; c__Polyangia; o__Blfdi19; f__norank_o__Blfdi19; g__norank_f__norank_o__Blfdi19; s__Anaeromyxobacter_dehalogenans_g__norank
    d__Bacteria; k__norank_d__Bacteria; p__Planctomycetota; c__Brocadiae; o__Brocadiales; f__Brocadiaceae; g__Candidatus_Brocadia; s__anammox_bacterium_enrichment_culture_clone_Udec-3
    d__Bacteria; k__norank_d__Bacteria; p__Proteobacteria; c__Alphaproteobacteria; o__Rhizobiales; f__Xanthobacteraceae; g__norank_f__Xanthobacteraceae; s__Rhodoplanes_sp._enrichment_culture_clone_ANA-RAS-62
    d__Bacteria; k__norank_d__Bacteria; p__Proteobacteria; c__Alphaproteobacteria; o__Rhizobiales; f__Xanthobacteraceae; g__Rhodoplanes; s__unclassified_g__Rhodoplanes
    d__Bacteria; k__norank_d__Bacteria; p__Proteobacteria; c__Alphaproteobacteria; o__Rhizobiales; f__Xanthobacteraceae; g__Rhodoplanes; s__unclassified_g__Rhodoplanes
    d__Bacteria; k__norank_d__Bacteria; p__Proteobacteria; c__Alphaproteobacteria; o__Rhizobiales; f__Xanthobacteraceae; g__Rhodoplanes; s__unclassified_g__Rhodoplanes
    d__Bacteria; k__norank_d__Bacteria; p__Proteobacteria; c__Alphaproteobacteria; o__Rhizobiales; f__Xanthobacteraceae; g__Rhodoplanes; s__uncultured_bacterium_g__Rhodoplanes
    d__Bacteria; k__norank_d__Bacteria; p__Proteobacteria; c__Alphaproteobacteria; o__Rhizobiales; f__Xanthobacteraceae; g__Rhodoplanes; s__uncultured_bacterium_g__Rhodoplanes
    d__Bacteria; k__norank_d__Bacteria; p__Proteobacteria; c__Alphaproteobacteria; o__Rhizobiales; f__Xanthobacteraceae; g__Rhodoplanes; s__uncultured_Rhodoplanes_sp._g__Rhodoplanes
    d__Bacteria; k__norank_d__Bacteria; p__Proteobacteria; c__Alphaproteobacteria; o__Rhodobacterales; f__Rhodobacteraceae; g__Paracoccus; s__Paracoccus_aminovorans
    d__Bacteria; k__norank_d__Bacteria; p__Proteobacteria; c__Gammaproteobacteria; o__Burkholderiales; f__Comamonadaceae; g__Acidovorax; s__Acidovorax_delafieldii
    d__Bacteria; k__norank_d__Bacteria; p__Proteobacteria; c__Gammaproteobacteria; o__Burkholderiales; f__Rhodocyclaceae; g__Thauera; s__unclassified_g__Thauera
    d__Bacteria; k__norank_d__Bacteria; p__Proteobacteria; c__Gammaproteobacteria; o__Burkholderiales; f__Rhodocyclaceae; g__Thauera; s__unclassified_g__Thauera
    d__Bacteria; k__norank_d__Bacteria; p__Proteobacteria; c__Gammaproteobacteria; o__Burkholderiales; f__Rhodocyclaceae; g__Thauera; s__unclassified_g__Thauera


# cellulolysis (58 records):
    d__Bacteria; k__norank_d__Bacteria; p__Actinobacteriota; c__Actinobacteria; o__Frankiales; f__Acidothermaceae; g__Acidothermus; s__unclassified_g__Acidothermus
    d__Bacteria; k__norank_d__Bacteria; p__Actinobacteriota; c__Actinobacteria; o__Frankiales; f__Acidothermaceae; g__Acidothermus; s__unclassified_g__Acidothermus
    d__Bacteria; k__norank_d__Bacteria; p__Actinobacteriota; c__Actinobacteria; o__Frankiales; f__Acidothermaceae; g__Acidothermus; s__unclassified_g__Acidothermus
    d__Bacteria; k__norank_d__Bacteria; p__Actinobacteriota; c__Actinobacteria; o__Frankiales; f__Acidothermaceae; g__Acidothermus; s__unclassified_g__Acidothermus
    d__Bacteria; k__norank_d__Bacteria; p__Actinobacteriota; c__Actinobacteria; o__Frankiales; f__Acidothermaceae; g__Acidothermus; s__unclassified_g__Acidothermus
    d__Bacteria; k__norank_d__Bacteria; p__Actinobacteriota; c__Actinobacteria; o__Frankiales; f__Acidothermaceae; g__Acidothermus; s__unclassified_g__Acidothermus
    d__Bacteria; k__norank_d__Bacteria; p__Actinobacteriota; c__Actinobacteria; o__Frankiales; f__Acidothermaceae; g__Acidothermus; s__unclassified_g__Acidothermus
    d__Bacteria; k__norank_d__Bacteria; p__Actinobacteriota; c__Actinobacteria; o__Frankiales; f__Acidothermaceae; g__Acidothermus; s__unclassified_g__Acidothermus
    d__Bacteria; k__norank_d__Bacteria; p__Actinobacteriota; c__Actinobacteria; o__Frankiales; f__Acidothermaceae; g__Acidothermus; s__unclassified_g__Acidothermus
    d__Bacteria; k__norank_d__Bacteria; p__Actinobacteriota; c__Actinobacteria; o__Frankiales; f__Acidothermaceae; g__Acidothermus; s__uncultured_actinobacterium_g__Acidothermus
    d__Bacteria; k__norank_d__Bacteria; p__Actinobacteriota; c__Actinobacteria; o__Frankiales; f__Acidothermaceae; g__Acidothermus; s__uncultured_actinobacterium_g__Acidothermus
    d__Bacteria; k__norank_d__Bacteria; p__Actinobacteriota; c__Actinobacteria; o__Frankiales; f__Acidothermaceae; g__Acidothermus; s__uncultured_bacterium_g__Acidothermus
    d__Bacteria; k__norank_d__Bacteria; p__Actinobacteriota; c__Actinobacteria; o__Frankiales; f__Acidothermaceae; g__Acidothermus; s__uncultured_bacterium_g__Acidothermus
    d__Bacteria; k__norank_d__Bacteria; p__Actinobacteriota; c__Actinobacteria; o__Frankiales; f__Acidothermaceae; g__Acidothermus; s__uncultured_bacterium_g__Acidothermus
    d__Bacteria; k__norank_d__Bacteria; p__Actinobacteriota; c__Actinobacteria; o__Frankiales; f__Acidothermaceae; g__Acidothermus; s__uncultured_bacterium_g__Acidothermus
    d__Bacteria; k__norank_d__Bacteria; p__Actinobacteriota; c__Actinobacteria; o__Frankiales; f__Acidothermaceae; g__Acidothermus; s__uncultured_soil_bacterium_g__Acidothermus
    d__Bacteria; k__norank_d__Bacteria; p__Actinobacteriota; c__Actinobacteria; o__Frankiales; f__Acidothermaceae; g__Acidothermus; s__uncultured_soil_bacterium_g__Acidothermus
    d__Bacteria; k__norank_d__Bacteria; p__Actinobacteriota; c__Actinobacteria; o__Micrococcales; f__Microbacteriaceae; g__Agromyces; s__Agromyces_ulmi
    d__Bacteria; k__norank_d__Bacteria; p__Actinobacteriota; c__Actinobacteria; o__Micrococcales; f__Promicromonosporaceae; g__Cellulosimicrobium; s__Cellulosimicrobium_cellulans_g__Cellulosimicrobium
    d__Bacteria; k__norank_d__Bacteria; p__Actinobacteriota; c__Actinobacteria; o__Micrococcales; f__Promicromonosporaceae; g__Cellulosimicrobium; s__unclassified_g__Cellulosimicrobium
    d__Bacteria; k__norank_d__Bacteria; p__Actinobacteriota; c__Actinobacteria; o__Streptosporangiales; f__Nocardiopsaceae; g__Thermobifida; s__Thermobifida_fusca
    d__Bacteria; k__norank_d__Bacteria; p__Bacteroidota; c__Bacteroidia; o__Cytophagales; f__Cytophagaceae; g__Cytophaga; s__Cytophaga_hutchinsonii_ATCC_33406
    d__Bacteria; k__norank_d__Bacteria; p__Bacteroidota; c__Bacteroidia; o__Cytophagales; f__Cytophagaceae; g__Cytophaga; s__Hypsibius_dujardini_g__Cytophaga
    d__Bacteria; k__norank_d__Bacteria; p__Bacteroidota; c__Bacteroidia; o__Cytophagales; f__Cytophagaceae; g__Cytophaga; s__metagenome_g__Cytophaga
    d__Bacteria; k__norank_d__Bacteria; p__Bacteroidota; c__Bacteroidia; o__Cytophagales; f__Cytophagaceae; g__Cytophaga; s__unclassified_g__Cytophaga
    d__Bacteria; k__norank_d__Bacteria; p__Bacteroidota; c__Bacteroidia; o__Cytophagales; f__Cytophagaceae; g__Cytophaga; s__unclassified_g__Cytophaga
    d__Bacteria; k__norank_d__Bacteria; p__Bacteroidota; c__Bacteroidia; o__Cytophagales; f__Cytophagaceae; g__Cytophaga; s__unclassified_g__Cytophaga
    d__Bacteria; k__norank_d__Bacteria; p__Bacteroidota; c__Bacteroidia; o__Cytophagales; f__Cytophagaceae; g__Cytophaga; s__uncultured_bacterium_g__Cytophaga
    d__Bacteria; k__norank_d__Bacteria; p__Bacteroidota; c__Bacteroidia; o__Cytophagales; f__Cytophagaceae; g__Cytophaga; s__uncultured_bacterium_g__Cytophaga
    d__Bacteria; k__norank_d__Bacteria; p__Bacteroidota; c__Bacteroidia; o__Cytophagales; f__Cytophagaceae; g__Sporocytophaga; s__metagenome_g__Sporocytophaga
    d__Bacteria; k__norank_d__Bacteria; p__Bacteroidota; c__Bacteroidia; o__Cytophagales; f__Cytophagaceae; g__Sporocytophaga; s__metagenome_g__Sporocytophaga
    d__Bacteria; k__norank_d__Bacteria; p__Bacteroidota; c__Bacteroidia; o__Cytophagales; f__Cytophagaceae; g__Sporocytophaga; s__metagenome_g__Sporocytophaga
    d__Bacteria; k__norank_d__Bacteria; p__Bacteroidota; c__Bacteroidia; o__Cytophagales; f__Cytophagaceae; g__Sporocytophaga; s__unclassified_g__Sporocytophaga
    d__Bacteria; k__norank_d__Bacteria; p__Bacteroidota; c__Bacteroidia; o__Cytophagales; f__Cytophagaceae; g__Sporocytophaga; s__uncultured_bacterium_g__Sporocytophaga
    d__Bacteria; k__norank_d__Bacteria; p__Bacteroidota; c__Bacteroidia; o__Cytophagales; f__Cytophagaceae; g__Sporocytophaga; s__uncultured_bacterium_g__Sporocytophaga
    d__Bacteria; k__norank_d__Bacteria; p__Bacteroidota; c__Bacteroidia; o__Cytophagales; f__Cytophagaceae; g__Sporocytophaga; s__uncultured_bacterium_g__Sporocytophaga
    d__Bacteria; k__norank_d__Bacteria; p__Bacteroidota; c__Bacteroidia; o__Cytophagales; f__Cytophagaceae; g__Sporocytophaga; s__uncultured_bacterium_g__Sporocytophaga
    d__Bacteria; k__norank_d__Bacteria; p__Bacteroidota; c__Bacteroidia; o__Cytophagales; f__Cytophagaceae; g__Sporocytophaga; s__uncultured_bacterium_g__Sporocytophaga
    d__Bacteria; k__norank_d__Bacteria; p__Bacteroidota; c__Bacteroidia; o__Cytophagales; f__Cytophagaceae; g__Sporocytophaga; s__uncultured_bacterium_g__Sporocytophaga
    d__Bacteria; k__norank_d__Bacteria; p__Bacteroidota; c__Bacteroidia; o__Cytophagales; f__Cytophagaceae; g__Sporocytophaga; s__uncultured_bacterium_g__Sporocytophaga
    d__Bacteria; k__norank_d__Bacteria; p__Bacteroidota; c__Bacteroidia; o__Cytophagales; f__Cytophagaceae; g__Sporocytophaga; s__uncultured_bacterium_g__Sporocytophaga
    d__Bacteria; k__norank_d__Bacteria; p__Bacteroidota; c__Bacteroidia; o__Cytophagales; f__Cytophagaceae; g__Sporocytophaga; s__uncultured_bacterium_g__Sporocytophaga
    d__Bacteria; k__norank_d__Bacteria; p__Bacteroidota; c__Bacteroidia; o__Cytophagales; f__Cytophagaceae; g__Sporocytophaga; s__uncultured_bacterium_g__Sporocytophaga
    d__Bacteria; k__norank_d__Bacteria; p__Bacteroidota; c__Bacteroidia; o__Cytophagales; f__Cytophagaceae; g__Sporocytophaga; s__uncultured_bacterium_g__Sporocytophaga
    d__Bacteria; k__norank_d__Bacteria; p__Bacteroidota; c__Bacteroidia; o__Cytophagales; f__Cytophagaceae; g__Sporocytophaga; s__uncultured_soil_bacterium_g__Sporocytophaga
    d__Bacteria; k__norank_d__Bacteria; p__Firmicutes; c__Bacilli; o__Bacillales; f__Bacillaceae; g__Bacillus; s__Bacillus_subtilis_subsp._subtilis_str._168
    d__Bacteria; k__norank_d__Bacteria; p__Firmicutes; c__Bacilli; o__Paenibacillales; f__Paenibacillaceae; g__Paenibacillus; s__Paenibacillus_favisporus
    d__Bacteria; k__norank_d__Bacteria; p__Firmicutes; c__Clostridia; o__Clostridiales; f__Clostridiaceae; g__Clostridium_sensu_stricto_6; s__Clostridium_cellulovorans_743B
    d__Bacteria; k__norank_d__Bacteria; p__Firmicutes; c__Clostridia; o__Oscillospirales; f__Ethanoligenenaceae; g__norank_f__Ethanoligenenaceae; s__Clostridium_cellulosi
    d__Bacteria; k__norank_d__Bacteria; p__Halanaerobiaeota; c__Halanaerobiia; o__Halanaerobiales; f__Halanaerobiaceae; g__Halocella; s__uncultured_bacterium_g__Halocella
    d__Bacteria; k__norank_d__Bacteria; p__Halanaerobiaeota; c__Halanaerobiia; o__Halanaerobiales; f__Halanaerobiaceae; g__Halocella; s__uncultured_bacterium_g__Halocella
    d__Bacteria; k__norank_d__Bacteria; p__Halanaerobiaeota; c__Halanaerobiia; o__Halanaerobiales; f__Halanaerobiaceae; g__Halocella; s__uncultured_Firmicutes_bacterium_g__Halocella
    d__Bacteria; k__norank_d__Bacteria; p__Halanaerobiaeota; c__Halanaerobiia; o__Halanaerobiales; f__Halanaerobiaceae; g__Halocella; s__uncultured_Firmicutes_bacterium_g__Halocella
    d__Bacteria; k__norank_d__Bacteria; p__Myxococcota; c__Myxococcia; o__Myxococcales; f__Myxococcaceae; g__Archangium; s__Archangium_gephyra
    d__Bacteria; k__norank_d__Bacteria; p__Myxococcota; c__Polyangia; o__Polyangiales; f__Polyangiaceae; g__Sorangium; s__unclassified_g__Sorangium
    d__Bacteria; k__norank_d__Bacteria; p__Myxococcota; c__Polyangia; o__Polyangiales; f__Polyangiaceae; g__Sorangium; s__unclassified_g__Sorangium
    d__Bacteria; k__norank_d__Bacteria; p__Myxococcota; c__Polyangia; o__Polyangiales; f__Polyangiaceae; g__Sorangium; s__unclassified_g__Sorangium
    d__Bacteria; k__norank_d__Bacteria; p__Myxococcota; c__Polyangia; o__Polyangiales; f__Polyangiaceae; g__Sorangium; s__uncultured_Polyangiaceae_bacterium_g__Sorangium


# xylanolysis (18 records):
    d__Bacteria; k__norank_d__Bacteria; p__Actinobacteriota; c__Actinobacteria; o__Micrococcales; f__Microbacteriaceae; g__Agromyces; s__Agromyces_ulmi
    d__Bacteria; k__norank_d__Bacteria; p__Actinobacteriota; c__Actinobacteria; o__Pseudonocardiales; f__Pseudonocardiaceae; g__Saccharomonospora; s__Saccharomonospora_viridis_DSM_43017
    d__Bacteria; k__norank_d__Bacteria; p__Actinobacteriota; c__Actinobacteria; o__Streptosporangiales; f__Nocardiopsaceae; g__Thermobifida; s__Thermobifida_fusca
    d__Bacteria; k__norank_d__Bacteria; p__Firmicutes; c__Bacilli; o__Bacillales; f__Bacillaceae; g__Bacillus; s__Bacillus_subtilis_subsp._subtilis_str._168
    d__Bacteria; k__norank_d__Bacteria; p__Firmicutes; c__Bacilli; o__Paenibacillales; f__Paenibacillaceae; g__Paenibacillus; s__Paenibacillus_favisporus
    d__Bacteria; k__norank_d__Bacteria; p__Firmicutes; c__Bacilli; o__Paenibacillales; f__Paenibacillaceae; g__Paenibacillus; s__Paenibacillus_panacisoli
    d__Bacteria; k__norank_d__Bacteria; p__Firmicutes; c__Bacilli; o__Paenibacillales; f__Paenibacillaceae; g__Thermobacillus; s__Thermobacillus_composti_KWC4
    d__Bacteria; k__norank_d__Bacteria; p__Firmicutes; c__Bacilli; o__Paenibacillales; f__Paenibacillaceae; g__Thermobacillus; s__unclassified_g__Thermobacillus
    d__Bacteria; k__norank_d__Bacteria; p__Firmicutes; c__Bacilli; o__Paenibacillales; f__Paenibacillaceae; g__Thermobacillus; s__uncultured_Bacillus_sp._g__Thermobacillus
    d__Bacteria; k__norank_d__Bacteria; p__Firmicutes; c__Bacilli; o__Paenibacillales; f__Paenibacillaceae; g__Thermobacillus; s__uncultured_bacterium_g__Thermobacillus
    d__Bacteria; k__norank_d__Bacteria; p__Firmicutes; c__Bacilli; o__Paenibacillales; f__Paenibacillaceae; g__Thermobacillus; s__uncultured_bacterium_g__Thermobacillus
    d__Bacteria; k__norank_d__Bacteria; p__Firmicutes; c__Bacilli; o__Paenibacillales; f__Paenibacillaceae; g__Thermobacillus; s__uncultured_bacterium_g__Thermobacillus
    d__Bacteria; k__norank_d__Bacteria; p__Firmicutes; c__Bacilli; o__Paenibacillales; f__Paenibacillaceae; g__Thermobacillus; s__uncultured_compost_bacterium_g__Thermobacillus
    d__Bacteria; k__norank_d__Bacteria; p__Firmicutes; c__Bacilli; o__Thermoactinomycetales; f__Thermoactinomycetaceae; g__Thermoactinomyces; s__Thermoactinomyces_vulgaris
    d__Bacteria; k__norank_d__Bacteria; p__Firmicutes; c__Clostridia; o__Clostridiales; f__Clostridiaceae; g__Clostridium_sensu_stricto_6; s__Clostridium_cellulovorans_743B
    d__Bacteria; k__norank_d__Bacteria; p__Firmicutes; c__Clostridia; o__Lachnospirales; f__Lachnospiraceae; g__Lachnoclostridium; s__Clostridium_algidixylanolyticum
    d__Bacteria; k__norank_d__Bacteria; p__Myxococcota; c__Myxococcia; o__Myxococcales; f__Myxococcaceae; g__Corallococcus; s__Corallococcus_coralloides_g__Corallococcus
    d__Bacteria; k__norank_d__Bacteria; p__Proteobacteria; c__Gammaproteobacteria; o__Xanthomonadales; f__Xanthomonadaceae; g__norank_f__Xanthomonadaceae; s__Xanthomonas_citri_pv._mangiferaeindicae_g__norank


# dark_sulfide_oxidation (1 records):
    d__Bacteria; k__norank_d__Bacteria; p__Proteobacteria; c__Gammaproteobacteria; o__Burkholderiales; f__Hydrogenophilaceae; g__Thiobacillus; s__uncultured_bacterium_g__Thiobacillus


# dark_sulfur_oxidation (0 records):


# dark_thiosulfate_oxidation (4 records):
    d__Bacteria; k__norank_d__Bacteria; p__Firmicutes; c__Bacilli; o__Alicyclobacillales; f__Alicyclobacillaceae; g__Tumebacillus; s__Tumebacillus_permanentifrigoris
    d__Bacteria; k__norank_d__Bacteria; p__Firmicutes; c__Bacilli; o__Bacillales; f__Bacillaceae; g__Bacillus; s__Bacillus_megaterium_NBRC_15308__ATCC_14581
    d__Bacteria; k__norank_d__Bacteria; p__Proteobacteria; c__Alphaproteobacteria; o__Rhodobacterales; f__Rhodobacteraceae; g__Paracoccus; s__Paracoccus_aminovorans
    d__Bacteria; k__norank_d__Bacteria; p__Proteobacteria; c__Gammaproteobacteria; o__Burkholderiales; f__Burkholderiaceae; g__Limnobacter; s__Limnobacter_thiooxidans


# dark_oxidation_of_sulfur_compounds (7 records):
    d__Bacteria; k__norank_d__Bacteria; p__Firmicutes; c__Bacilli; o__Alicyclobacillales; f__Alicyclobacillaceae; g__Tumebacillus; s__Tumebacillus_permanentifrigoris
    d__Bacteria; k__norank_d__Bacteria; p__Firmicutes; c__Bacilli; o__Bacillales; f__Bacillaceae; g__Bacillus; s__Bacillus_megaterium_NBRC_15308__ATCC_14581
    d__Bacteria; k__norank_d__Bacteria; p__Proteobacteria; c__Alphaproteobacteria; o__Rhizobiales; f__Beijerinckiaceae; g__Bosea; s__unclassified_g__Bosea
    d__Bacteria; k__norank_d__Bacteria; p__Proteobacteria; c__Alphaproteobacteria; o__Rhizobiales; f__Beijerinckiaceae; g__Bosea; s__unclassified_g__Bosea
    d__Bacteria; k__norank_d__Bacteria; p__Proteobacteria; c__Alphaproteobacteria; o__Rhodobacterales; f__Rhodobacteraceae; g__Paracoccus; s__Paracoccus_aminovorans
    d__Bacteria; k__norank_d__Bacteria; p__Proteobacteria; c__Gammaproteobacteria; o__Burkholderiales; f__Burkholderiaceae; g__Limnobacter; s__Limnobacter_thiooxidans
    d__Bacteria; k__norank_d__Bacteria; p__Proteobacteria; c__Gammaproteobacteria; o__Burkholderiales; f__Hydrogenophilaceae; g__Thiobacillus; s__uncultured_bacterium_g__Thiobacillus


# manganese_oxidation (32 records):
    d__Bacteria; k__norank_d__Bacteria; p__Actinobacteriota; c__Actinobacteria; o__Frankiales; f__Geodermatophilaceae; g__Geodermatophilus; s__unclassified_g__Geodermatophilus
    d__Bacteria; k__norank_d__Bacteria; p__Actinobacteriota; c__Actinobacteria; o__Frankiales; f__Geodermatophilaceae; g__Geodermatophilus; s__unclassified_g__Geodermatophilus
    d__Bacteria; k__norank_d__Bacteria; p__Actinobacteriota; c__Actinobacteria; o__Frankiales; f__Geodermatophilaceae; g__Geodermatophilus; s__unclassified_g__Geodermatophilus
    d__Bacteria; k__norank_d__Bacteria; p__Actinobacteriota; c__Actinobacteria; o__Frankiales; f__Geodermatophilaceae; g__Geodermatophilus; s__unclassified_g__Geodermatophilus
    d__Bacteria; k__norank_d__Bacteria; p__Actinobacteriota; c__Actinobacteria; o__Frankiales; f__Geodermatophilaceae; g__Geodermatophilus; s__unclassified_g__Geodermatophilus
    d__Bacteria; k__norank_d__Bacteria; p__Actinobacteriota; c__Actinobacteria; o__Frankiales; f__Geodermatophilaceae; g__Geodermatophilus; s__unclassified_g__Geodermatophilus
    d__Bacteria; k__norank_d__Bacteria; p__Actinobacteriota; c__Actinobacteria; o__Frankiales; f__Geodermatophilaceae; g__Geodermatophilus; s__uncultured_bacterium_g__Geodermatophilus
    d__Bacteria; k__norank_d__Bacteria; p__Actinobacteriota; c__Actinobacteria; o__Micrococcales; f__Micrococcaceae; g__Arthrobacter; s__Arthrobacter_crystallopoietes
    d__Bacteria; k__norank_d__Bacteria; p__Firmicutes; c__Bacilli; o__Alicyclobacillales; f__Alicyclobacillaceae; g__Alicyclobacillus; s__Bacillales_bacterium_P261
    d__Bacteria; k__norank_d__Bacteria; p__Firmicutes; c__Bacilli; o__Bacillales; f__Bacillaceae; g__Bacillus; s__Bacillales_bacterium_ABCh6
    d__Bacteria; k__norank_d__Bacteria; p__Firmicutes; c__Bacilli; o__Bacillales; f__Bacillaceae; g__Caldibacillus; s__uncultured_compost_bacterium_g__Caldibacillus
    d__Bacteria; k__norank_d__Bacteria; p__Firmicutes; c__Bacilli; o__Bacillales; f__Bacillaceae; g__Cerasibacillus; s__uncultured_bacterium_g__Cerasibacillus
    d__Bacteria; k__norank_d__Bacteria; p__Firmicutes; c__Bacilli; o__Bacillales; f__Bacillaceae; g__norank_f__Bacillaceae; s__uncultured_bacterium_g__norank_f__Bacillaceae
    d__Bacteria; k__norank_d__Bacteria; p__Firmicutes; c__Bacilli; o__Bacillales; f__Bacillaceae; g__norank_f__Bacillaceae; s__uncultured_bacterium_g__norank_f__Bacillaceae
    d__Bacteria; k__norank_d__Bacteria; p__Firmicutes; c__Bacilli; o__Bacillales; f__Bacillaceae; g__norank_f__Bacillaceae; s__uncultured_bacterium_g__norank_f__Bacillaceae
    d__Bacteria; k__norank_d__Bacteria; p__Firmicutes; c__Bacilli; o__Bacillales; f__Bacillaceae; g__norank_f__Bacillaceae; s__uncultured_bacterium_g__norank_f__Bacillaceae
    d__Bacteria; k__norank_d__Bacteria; p__Firmicutes; c__Bacilli; o__Bacillales; f__Bacillaceae; g__norank_f__Bacillaceae; s__uncultured_compost_bacterium_4-29
    d__Bacteria; k__norank_d__Bacteria; p__Firmicutes; c__Bacilli; o__Bacillales; f__Bacillaceae; g__Oceanobacillus; s__uncultured_bacterium_g__Oceanobacillus
    d__Bacteria; k__norank_d__Bacteria; p__Firmicutes; c__Bacilli; o__Bacillales; f__Bacillaceae; g__Paucisalibacillus; s__uncultured_bacterium_g__Paucisalibacillus
    d__Bacteria; k__norank_d__Bacteria; p__Firmicutes; c__Bacilli; o__Bacillales; f__Bacillaceae; g__Pseudogracilibacillus; s__uncultured_bacterium_g__Pseudogracilibacillus
    d__Bacteria; k__norank_d__Bacteria; p__Firmicutes; c__Bacilli; o__Bacillales; f__Bacillaceae; g__Pseudogracilibacillus; s__uncultured_bacterium_g__Pseudogracilibacillus
    d__Bacteria; k__norank_d__Bacteria; p__Firmicutes; c__Bacilli; o__Bacillales; f__Bacillaceae; g__Pseudogracilibacillus; s__uncultured_bacterium_g__Pseudogracilibacillus
    d__Bacteria; k__norank_d__Bacteria; p__Firmicutes; c__Bacilli; o__Bacillales; f__Bacillaceae; g__Pseudogracilibacillus; s__uncultured_bacterium_g__Pseudogracilibacillus
    d__Bacteria; k__norank_d__Bacteria; p__Firmicutes; c__Bacilli; o__Bacillales; f__Bacillaceae; g__Pseudogracilibacillus; s__uncultured_bacterium_g__Pseudogracilibacillus
    d__Bacteria; k__norank_d__Bacteria; p__Firmicutes; c__Bacilli; o__Bacillales; f__Bacillaceae; g__Sinibacillus; s__uncultured_bacterium_g__Sinibacillus
    d__Bacteria; k__norank_d__Bacteria; p__Firmicutes; c__Bacilli; o__Bacillales; f__Bacillaceae; g__Virgibacillus; s__uncultured_bacterium_g__Virgibacillus
    d__Bacteria; k__norank_d__Bacteria; p__Firmicutes; c__Bacilli; o__Bacillales; f__Marinococcaceae; g__norank_f__Marinococcaceae; s__Bacillaceae_bacterium_BM62
    d__Bacteria; k__norank_d__Bacteria; p__Firmicutes; c__Bacilli; o__Bacillales; f__Planococcaceae; g__Lysinibacillus; s__uncultured_bacterium_g__Lysinibacillus
    d__Bacteria; k__norank_d__Bacteria; p__Firmicutes; c__Bacilli; o__Bacillales; f__Planococcaceae; g__Sporosarcina; s__uncultured_bacterium_g__Sporosarcina
    d__Bacteria; k__norank_d__Bacteria; p__Firmicutes; c__Bacilli; o__Bacillales; f__Sporolactobacillaceae; g__Pullulanibacillus; s__uncultured_bacterium_g__Pullulanibacillus
    d__Bacteria; k__norank_d__Bacteria; p__Firmicutes; c__Bacilli; o__Bacillales; f__Sporolactobacillaceae; g__Pullulanibacillus; s__uncultured_bacterium_g__Pullulanibacillus
    d__Bacteria; k__norank_d__Bacteria; p__Firmicutes; c__Bacilli; o__Bacillales; f__Sporolactobacillaceae; g__Pullulanibacillus; s__uncultured_bacterium_g__Pullulanibacillus


# manganese_respiration (0 records):


# ligninolysis (1 records):
    d__Bacteria; k__norank_d__Bacteria; p__Firmicutes; c__Bacilli; o__Bacillales; f__Bacillaceae; g__Bacillus; s__Bacillus_subtilis_subsp._subtilis_str._168


# fermentation (75 records):
    d__Bacteria; k__norank_d__Bacteria; p__Acidobacteriota; c__Holophagae; o__Holophagales; f__Holophagaceae; g__Geothrix; s__unclassified_g__Geothrix
    d__Bacteria; k__norank_d__Bacteria; p__Acidobacteriota; c__Holophagae; o__Holophagales; f__Holophagaceae; g__Geothrix; s__unclassified_g__Geothrix
    d__Bacteria; k__norank_d__Bacteria; p__Actinobacteriota; c__Actinobacteria; o__Micrococcales; f__Cellulomonadaceae; g__Cellulomonas; s__Cellulomonas_hominis
    d__Bacteria; k__norank_d__Bacteria; p__Actinobacteriota; c__Actinobacteria; o__Micrococcales; f__Promicromonosporaceae; g__Cellulosimicrobium; s__Cellulosimicrobium_cellulans_g__Cellulosimicrobium
    d__Bacteria; k__norank_d__Bacteria; p__Actinobacteriota; c__Actinobacteria; o__Micrococcales; f__Promicromonosporaceae; g__Cellulosimicrobium; s__unclassified_g__Cellulosimicrobium
    d__Bacteria; k__norank_d__Bacteria; p__Actinobacteriota; c__Actinobacteria; o__Micrococcales; f__Sanguibacteraceae; g__Sanguibacter; s__uncultured_bacterium_g__Sanguibacter
    d__Bacteria; k__norank_d__Bacteria; p__Desulfobacterota; c__Desulfuromonadia; o__norank_c__Desulfuromonadia; f__Desulfuromonadaceae; g__Desulfuromonas; s__unclassified_g__Desulfuromonas
    d__Bacteria; k__norank_d__Bacteria; p__Firmicutes; c__Bacilli; o__Bacillales; f__Bacillaceae; g__Anoxybacillus; s__unclassified_g__Anoxybacillus
    d__Bacteria; k__norank_d__Bacteria; p__Firmicutes; c__Bacilli; o__Bacillales; f__Bacillaceae; g__Bacillus; s__Anoxybacillus_toebii
    d__Bacteria; k__norank_d__Bacteria; p__Firmicutes; c__Bacilli; o__Bacillales; f__Bacillaceae; g__Bacillus; s__Bacillus_infernus
    d__Bacteria; k__norank_d__Bacteria; p__Firmicutes; c__Bacilli; o__Bacillales; f__Bacillaceae; g__Bacillus; s__Bacillus_infernus
    d__Bacteria; k__norank_d__Bacteria; p__Firmicutes; c__Bacilli; o__Bacillales; f__Bacillaceae; g__Bacillus; s__Bacillus_infernus
    d__Bacteria; k__norank_d__Bacteria; p__Firmicutes; c__Bacilli; o__Bacillales; f__Bacillaceae; g__Bacillus; s__Bacillus_infernus
    d__Bacteria; k__norank_d__Bacteria; p__Firmicutes; c__Bacilli; o__Erysipelotrichales; f__Erysipelotrichaceae; g__Turicibacter; s__Turicibacter_sp._H121
    d__Bacteria; k__norank_d__Bacteria; p__Firmicutes; c__Bacilli; o__Lactobacillales; f__Enterococcaceae; g__Enterococcus; s__unclassified_g__Enterococcus
    d__Bacteria; k__norank_d__Bacteria; p__Firmicutes; c__Bacilli; o__Lactobacillales; f__Lactobacillaceae; g__Lactobacillus; s__Lactobacillus_ingluviei
    d__Bacteria; k__norank_d__Bacteria; p__Firmicutes; c__Bacilli; o__Lactobacillales; f__Streptococcaceae; g__Lactococcus; s__Lactococcus_taiwanensis
    d__Bacteria; k__norank_d__Bacteria; p__Firmicutes; c__Clostridia; o__Clostridiales; f__Clostridiaceae; g__Clostridium_sensu_stricto_12; s__Clostridium_akagii
    d__Bacteria; k__norank_d__Bacteria; p__Firmicutes; c__Clostridia; o__Clostridiales; f__Clostridiaceae; g__Clostridium_sensu_stricto_12; s__Clostridium_magnum_DSM_2767
    d__Bacteria; k__norank_d__Bacteria; p__Firmicutes; c__Clostridia; o__Clostridiales; f__Clostridiaceae; g__Clostridium_sensu_stricto_13; s__Clostridium_estertheticum
    d__Bacteria; k__norank_d__Bacteria; p__Firmicutes; c__Clostridia; o__Clostridiales; f__Clostridiaceae; g__Clostridium_sensu_stricto_1; s__Clostridium_beijerinckii
    d__Bacteria; k__norank_d__Bacteria; p__Firmicutes; c__Clostridia; o__Clostridiales; f__Clostridiaceae; g__Clostridium_sensu_stricto_6; s__Clostridium_cellulovorans_743B
    d__Bacteria; k__norank_d__Bacteria; p__Firmicutes; c__Clostridia; o__Lachnospirales; f__Lachnospiraceae; g__Lachnoclostridium; s__Clostridium_algidixylanolyticum
    d__Bacteria; k__norank_d__Bacteria; p__Firmicutes; c__Clostridia; o__Lachnospirales; f__Lachnospiraceae; g__norank_f__Lachnospiraceae; s__uncultured_Roseburia_sp._g__norank
    d__Bacteria; k__norank_d__Bacteria; p__Firmicutes; c__Clostridia; o__Oscillospirales; f__Ethanoligenenaceae; g__norank_f__Ethanoligenenaceae; s__Clostridium_cellulosi
    d__Bacteria; k__norank_d__Bacteria; p__Firmicutes; c__Clostridia; o__Oscillospirales; f__Eubacterium_coprostanoligenes_group; g__norank_f__Eubacterium_coprostanoligenes_group; s__uncultured_bacterium_g__norank_f__Eubacterium_coprostanoligenes_group
    d__Bacteria; k__norank_d__Bacteria; p__Firmicutes; c__Clostridia; o__Oscillospirales; f__Eubacterium_coprostanoligenes_group; g__norank_f__Eubacterium_coprostanoligenes_group; s__uncultured_bacterium_g__norank_f__Eubacterium_coprostanoligenes_group
    d__Bacteria; k__norank_d__Bacteria; p__Firmicutes; c__Clostridia; o__Oscillospirales; f__Ruminococcaceae; g__Ruminococcus; s__unclassified_g__Ruminococcus
    d__Bacteria; k__norank_d__Bacteria; p__Firmicutes; c__Clostridia; o__Oscillospirales; f__Ruminococcaceae; g__Ruminococcus; s__unclassified_g__Ruminococcus
    d__Bacteria; k__norank_d__Bacteria; p__Firmicutes; c__Clostridia; o__Oscillospirales; f__Ruminococcaceae; g__Ruminococcus; s__uncultured_Papillibacter_sp.
    d__Bacteria; k__norank_d__Bacteria; p__Firmicutes; c__Clostridia; o__Peptostreptococcales-Tissierellales; f__Anaerovoracaceae; g__Anaerovorax; s__unclassified_g__Anaerovorax
    d__Bacteria; k__norank_d__Bacteria; p__Firmicutes; c__Clostridia; o__Peptostreptococcales-Tissierellales; f__Peptostreptococcaceae; g__Clostridioides; s__Clostridioides_mangenotii
    d__Bacteria; k__norank_d__Bacteria; p__Firmicutes; c__Clostridia; o__Peptostreptococcales-Tissierellales; f__Peptostreptococcaceae; g__norank_f__Peptostreptococcaceae; s__uncultured_Clostridium_sp._g__norank_f__Peptostreptococcaceae
    d__Bacteria; k__norank_d__Bacteria; p__Firmicutes; c__Clostridia; o__Peptostreptococcales-Tissierellales; f__Peptostreptococcaceae; g__Paeniclostridium; s__Paeniclostridium_sordellii
    d__Bacteria; k__norank_d__Bacteria; p__Firmicutes; c__Clostridia; o__Peptostreptococcales-Tissierellales; f__Peptostreptococcaceae; g__Paeniclostridium; s__unclassified_g__Paeniclostridium
    d__Bacteria; k__norank_d__Bacteria; p__Firmicutes; c__Clostridia; o__Peptostreptococcales-Tissierellales; f__Peptostreptococcaceae; g__Paraclostridium; s__unclassified_g__Paraclostridium
    d__Bacteria; k__norank_d__Bacteria; p__Firmicutes; c__Clostridia; o__Peptostreptococcales-Tissierellales; f__Peptostreptococcaceae; g__Romboutsia; s__unclassified_g__Romboutsia
    d__Bacteria; k__norank_d__Bacteria; p__Firmicutes; c__Clostridia; o__Peptostreptococcales-Tissierellales; f__Peptostreptococcaceae; g__Romboutsia; s__unclassified_g__Romboutsia
    d__Bacteria; k__norank_d__Bacteria; p__Firmicutes; c__Clostridia; o__Peptostreptococcales-Tissierellales; f__Peptostreptococcaceae; g__Sporacetigenium; s__Clostridium_sp._Gec1-52-ana4-2
    d__Bacteria; k__norank_d__Bacteria; p__Firmicutes; c__Clostridia; o__Peptostreptococcales-Tissierellales; f__Peptostreptococcaceae; g__Sporacetigenium; s__uncultured_bacterium_g__Sporacetigenium
    d__Bacteria; k__norank_d__Bacteria; p__Firmicutes; c__Clostridia; o__Peptostreptococcales-Tissierellales; f__Peptostreptococcaceae; g__Terrisporobacter; s__uncultured_bacterium_g__Terrisporobacter
    d__Bacteria; k__norank_d__Bacteria; p__Firmicutes; c__Clostridia; o__Peptostreptococcales-Tissierellales; f__Peptostreptococcaceae; g__Terrisporobacter; s__uncultured_Clostridium_sp._g__Terrisporobacter
    d__Bacteria; k__norank_d__Bacteria; p__Firmicutes; c__Clostridia; o__Peptostreptococcales-Tissierellales; f__Peptostreptococcaceae; g__unclassified_f__Peptostreptococcaceae; s__unclassified_f__Peptostreptococcaceae
    d__Bacteria; k__norank_d__Bacteria; p__Firmicutes; c__Clostridia; o__Peptostreptococcales-Tissierellales; f__Peptostreptococcaceae; g__unclassified_f__Peptostreptococcaceae; s__unclassified_f__Peptostreptococcaceae
    d__Bacteria; k__norank_d__Bacteria; p__Firmicutes; c__Clostridia; o__Peptostreptococcales-Tissierellales; f__Peptostreptococcaceae; g__unclassified_f__Peptostreptococcaceae; s__unclassified_f__Peptostreptococcaceae
    d__Bacteria; k__norank_d__Bacteria; p__Firmicutes; c__Clostridia; o__Peptostreptococcales-Tissierellales; f__Sedimentibacteraceae; g__Sedimentibacter; s__unclassified_g__Sedimentibacter
    d__Bacteria; k__norank_d__Bacteria; p__Firmicutes; c__Clostridia; o__Peptostreptococcales-Tissierellales; f__Sedimentibacteraceae; g__Sedimentibacter; s__unclassified_g__Sedimentibacter
    d__Bacteria; k__norank_d__Bacteria; p__Firmicutes; c__Clostridia; o__Peptostreptococcales-Tissierellales; f__Sedimentibacteraceae; g__Sedimentibacter; s__unclassified_g__Sedimentibacter
    d__Bacteria; k__norank_d__Bacteria; p__Firmicutes; c__Clostridia; o__Peptostreptococcales-Tissierellales; f__Sedimentibacteraceae; g__Sedimentibacter; s__uncultured_Firmicutes_bacterium_g__Sedimentibacter
    d__Bacteria; k__norank_d__Bacteria; p__Firmicutes; c__Negativicutes; o__Veillonellales-Selenomonadales; f__Sporomusaceae; g__Sporomusa; s__Sporomusa_rhizae
    d__Bacteria; k__norank_d__Bacteria; p__Halanaerobiaeota; c__Halanaerobiia; o__Halanaerobiales; f__Halanaerobiaceae; g__Halocella; s__uncultured_bacterium_g__Halocella
    d__Bacteria; k__norank_d__Bacteria; p__Halanaerobiaeota; c__Halanaerobiia; o__Halanaerobiales; f__Halanaerobiaceae; g__Halocella; s__uncultured_bacterium_g__Halocella
    d__Bacteria; k__norank_d__Bacteria; p__Halanaerobiaeota; c__Halanaerobiia; o__Halanaerobiales; f__Halanaerobiaceae; g__Halocella; s__uncultured_Firmicutes_bacterium_g__Halocella
    d__Bacteria; k__norank_d__Bacteria; p__Halanaerobiaeota; c__Halanaerobiia; o__Halanaerobiales; f__Halanaerobiaceae; g__Halocella; s__uncultured_Firmicutes_bacterium_g__Halocella
    d__Bacteria; k__norank_d__Bacteria; p__Halanaerobiaeota; c__Halanaerobiia; o__Halanaerobiales; f__Halobacteroidaceae; g__norank_f__Halobacteroidaceae; s__uncultured_bacterium_g__norank_f__Halobacteroidaceae
    d__Bacteria; k__norank_d__Bacteria; p__Proteobacteria; c__Alphaproteobacteria; o__Azospirillales; f__Azospirillaceae; g__Skermanella; s__unclassified_g__Skermanella
    d__Bacteria; k__norank_d__Bacteria; p__Proteobacteria; c__Alphaproteobacteria; o__Azospirillales; f__Azospirillaceae; g__Skermanella; s__unclassified_g__Skermanella
    d__Bacteria; k__norank_d__Bacteria; p__Proteobacteria; c__Alphaproteobacteria; o__Azospirillales; f__Azospirillaceae; g__Skermanella; s__uncultured_bacterium_g__Skermanella
    d__Bacteria; k__norank_d__Bacteria; p__Proteobacteria; c__Alphaproteobacteria; o__Azospirillales; f__Azospirillaceae; g__Skermanella; s__uncultured_bacterium_g__Skermanella
    d__Bacteria; k__norank_d__Bacteria; p__Proteobacteria; c__Gammaproteobacteria; o__Aeromonadales; f__Aeromonadaceae; g__Aeromonas; s__Aeromonas_sp._ASNIH7
    d__Bacteria; k__norank_d__Bacteria; p__Proteobacteria; c__Gammaproteobacteria; o__Burkholderiales; f__Burkholderiaceae; g__Lautropia; s__metagenome_g__Lautropia
    d__Bacteria; k__norank_d__Bacteria; p__Proteobacteria; c__Gammaproteobacteria; o__Burkholderiales; f__Burkholderiaceae; g__Lautropia; s__metagenome_g__Lautropia
    d__Bacteria; k__norank_d__Bacteria; p__Proteobacteria; c__Gammaproteobacteria; o__Pseudomonadales; f__Pseudomonadaceae; g__Pseudomonas; s__Klebsiella_pneumoniae_g__Pseudomonas
    d__Bacteria; k__norank_d__Bacteria; p__Spirochaetota; c__Spirochaetia; o__Spirochaetales; f__Spirochaetaceae; g__Spirochaeta_2; s__metagenome_g__Spirochaeta_2
    d__Bacteria; k__norank_d__Bacteria; p__Spirochaetota; c__Spirochaetia; o__Spirochaetales; f__Spirochaetaceae; g__Spirochaeta_2; s__metagenome_g__Spirochaeta_2
    d__Bacteria; k__norank_d__Bacteria; p__Spirochaetota; c__Spirochaetia; o__Spirochaetales; f__Spirochaetaceae; g__Spirochaeta_2; s__uncultured_bacterium_g__Spirochaeta_2
    d__Bacteria; k__norank_d__Bacteria; p__Verrucomicrobiota; c__Verrucomicrobiae; o__Opitutales; f__Opitutaceae; g__Alterococcus; s__uncultured_bacterium_g__Alterococcus
    d__Bacteria; k__norank_d__Bacteria; p__Verrucomicrobiota; c__Verrucomicrobiae; o__Opitutales; f__Opitutaceae; g__Alterococcus; s__uncultured_bacterium_g__Alterococcus
    d__Bacteria; k__norank_d__Bacteria; p__Verrucomicrobiota; c__Verrucomicrobiae; o__Opitutales; f__Opitutaceae; g__Alterococcus; s__uncultured_bacterium_g__Alterococcus
    d__Bacteria; k__norank_d__Bacteria; p__Verrucomicrobiota; c__Verrucomicrobiae; o__Opitutales; f__Opitutaceae; g__Opitutus; s__unclassified_g__Opitutus
    d__Bacteria; k__norank_d__Bacteria; p__Verrucomicrobiota; c__Verrucomicrobiae; o__Opitutales; f__Opitutaceae; g__Opitutus; s__unclassified_g__Opitutus
    d__Bacteria; k__norank_d__Bacteria; p__Verrucomicrobiota; c__Verrucomicrobiae; o__Opitutales; f__Opitutaceae; g__Opitutus; s__unclassified_g__Opitutus
    d__Bacteria; k__norank_d__Bacteria; p__Verrucomicrobiota; c__Verrucomicrobiae; o__Opitutales; f__Opitutaceae; g__Opitutus; s__unclassified_g__Opitutus
    d__Bacteria; k__norank_d__Bacteria; p__Verrucomicrobiota; c__Verrucomicrobiae; o__Opitutales; f__Opitutaceae; g__Opitutus; s__unclassified_g__Opitutus
    d__Bacteria; k__norank_d__Bacteria; p__Verrucomicrobiota; c__Verrucomicrobiae; o__Opitutales; f__Opitutaceae; g__Opitutus; s__unclassified_g__Opitutus


# aerobic_chemoheterotrophy (1407 records):
    d__Bacteria; k__norank_d__Bacteria; p__Acidobacteriota; c__Acidobacteriae; o__Acidobacteriales; f__Acidobacteriaceae_Subgroup_1; g__Edaphobacter; s__unclassified_g__Edaphobacter
    d__Bacteria; k__norank_d__Bacteria; p__Acidobacteriota; c__Acidobacteriae; o__Acidobacteriales; f__Acidobacteriaceae_Subgroup_1; g__Granulicella; s__unclassified_g__Granulicella
    d__Bacteria; k__norank_d__Bacteria; p__Acidobacteriota; c__Acidobacteriae; o__Acidobacteriales; f__Acidobacteriaceae_Subgroup_1; g__Granulicella; s__unclassified_g__Granulicella
    d__Bacteria; k__norank_d__Bacteria; p__Acidobacteriota; c__Acidobacteriae; o__Acidobacteriales; f__Acidobacteriaceae_Subgroup_1; g__Granulicella; s__unclassified_g__Granulicella
    d__Bacteria; k__norank_d__Bacteria; p__Acidobacteriota; c__Acidobacteriae; o__Acidobacteriales; f__Acidobacteriaceae_Subgroup_1; g__Granulicella; s__unclassified_g__Granulicella
    d__Bacteria; k__norank_d__Bacteria; p__Acidobacteriota; c__Acidobacteriae; o__Acidobacteriales; f__Acidobacteriaceae_Subgroup_1; g__Granulicella; s__uncultured_Acidobacteria_bacterium_g__Granulicella
    d__Bacteria; k__norank_d__Bacteria; p__Acidobacteriota; c__Acidobacteriae; o__Acidobacteriales; f__Acidobacteriaceae_Subgroup_1; g__Occallatibacter; s__uncultured_Acidobacterium_UA2
    d__Bacteria; k__norank_d__Bacteria; p__Acidobacteriota; c__Acidobacteriae; o__Bryobacterales; f__Bryobacteraceae; g__Bryobacter; s__uncultured_Acidobacteria_bacterium_g__Bryobacter
    d__Bacteria; k__norank_d__Bacteria; p__Acidobacteriota; c__Acidobacteriae; o__Bryobacterales; f__Bryobacteraceae; g__Bryobacter; s__uncultured_Acidobacteria_bacterium_g__Bryobacter
    d__Bacteria; k__norank_d__Bacteria; p__Acidobacteriota; c__Acidobacteriae; o__Subgroup_2; f__norank_o__Subgroup_2; g__norank_f__norank_o__Subgroup_2; s__uncultured_Acidobacterium_sp._g__norank_f__norank_o__Subgroup_2
    d__Bacteria; k__norank_d__Bacteria; p__Acidobacteriota; c__Holophagae; o__Subgroup_7; f__norank_o__Subgroup_7; g__norank_f__norank_o__Subgroup_7; s__uncultured_Acidobacterium_sp._g__norank_f__norank_o__Subgroup_7
    d__Bacteria; k__norank_d__Bacteria; p__Acidobacteriota; c__Holophagae; o__Subgroup_7; f__norank_o__Subgroup_7; g__norank_f__norank_o__Subgroup_7; s__uncultured_Acidobacterium_sp._g__norank_f__norank_o__Subgroup_7
    d__Bacteria; k__norank_d__Bacteria; p__Acidobacteriota; c__Vicinamibacteria; o__Vicinamibacterales; f__norank_o__Vicinamibacterales; g__norank_f__norank_o__Vicinamibacterales; s__uncultured_Acidobacterium_sp._g__norank_f__norank_o__Vicinamibacterales
    d__Bacteria; k__norank_d__Bacteria; p__Acidobacteriota; c__Vicinamibacteria; o__Vicinamibacterales; f__norank_o__Vicinamibacterales; g__norank_f__norank_o__Vicinamibacterales; s__uncultured_Acidobacterium_sp._g__norank_f__norank_o__Vicinamibacterales
    d__Bacteria; k__norank_d__Bacteria; p__Actinobacteriota; c__Actinobacteria; o__Catenulisporales; f__Actinospicaceae; g__Actinospica; s__Persicaria_minor_g__Actinospica
    d__Bacteria; k__norank_d__Bacteria; p__Actinobacteriota; c__Actinobacteria; o__Catenulisporales; f__Actinospicaceae; g__Actinospica; s__unclassified_g__Actinospica
    d__Bacteria; k__norank_d__Bacteria; p__Actinobacteriota; c__Actinobacteria; o__Catenulisporales; f__Actinospicaceae; g__Actinospica; s__unclassified_g__Actinospica
    d__Bacteria; k__norank_d__Bacteria; p__Actinobacteriota; c__Actinobacteria; o__Catenulisporales; f__Actinospicaceae; g__Actinospica; s__unclassified_g__Actinospica
    d__Bacteria; k__norank_d__Bacteria; p__Actinobacteriota; c__Actinobacteria; o__Catenulisporales; f__Actinospicaceae; g__Actinospica; s__unclassified_g__Actinospica
    d__Bacteria; k__norank_d__Bacteria; p__Actinobacteriota; c__Actinobacteria; o__Catenulisporales; f__Actinospicaceae; g__Actinospica; s__uncultured_bacterium_g__Actinospica
    d__Bacteria; k__norank_d__Bacteria; p__Actinobacteriota; c__Actinobacteria; o__Corynebacteriales; f__Dietziaceae; g__Dietzia; s__Dietzia_lutea
    d__Bacteria; k__norank_d__Bacteria; p__Actinobacteriota; c__Actinobacteria; o__Corynebacteriales; f__Mycobacteriaceae; g__Mycobacterium; s__Mycobacterium_chlorophenolicum
    d__Bacteria; k__norank_d__Bacteria; p__Actinobacteriota; c__Actinobacteria; o__Corynebacteriales; f__Mycobacteriaceae; g__Mycobacterium; s__Mycobacterium_intracellulare_subsp._chimaera
    d__Bacteria; k__norank_d__Bacteria; p__Actinobacteriota; c__Actinobacteria; o__Corynebacteriales; f__Mycobacteriaceae; g__Mycobacterium; s__Mycobacterium_sp._g__Mycobacterium
    d__Bacteria; k__norank_d__Bacteria; p__Actinobacteriota; c__Actinobacteria; o__Corynebacteriales; f__Mycobacteriaceae; g__Mycobacterium; s__unclassified_g__Mycobacterium
    d__Bacteria; k__norank_d__Bacteria; p__Actinobacteriota; c__Actinobacteria; o__Corynebacteriales; f__Mycobacteriaceae; g__Mycobacterium; s__unclassified_g__Mycobacterium
    d__Bacteria; k__norank_d__Bacteria; p__Actinobacteriota; c__Actinobacteria; o__Corynebacteriales; f__Mycobacteriaceae; g__Mycobacterium; s__unclassified_g__Mycobacterium
    d__Bacteria; k__norank_d__Bacteria; p__Actinobacteriota; c__Actinobacteria; o__Corynebacteriales; f__Mycobacteriaceae; g__Mycobacterium; s__unclassified_g__Mycobacterium
    d__Bacteria; k__norank_d__Bacteria; p__Actinobacteriota; c__Actinobacteria; o__Corynebacteriales; f__Mycobacteriaceae; g__Mycobacterium; s__unclassified_g__Mycobacterium
    d__Bacteria; k__norank_d__Bacteria; p__Actinobacteriota; c__Actinobacteria; o__Corynebacteriales; f__Mycobacteriaceae; g__Mycobacterium; s__unclassified_g__Mycobacterium
    d__Bacteria; k__norank_d__Bacteria; p__Actinobacteriota; c__Actinobacteria; o__Corynebacteriales; f__Mycobacteriaceae; g__Mycobacterium; s__unclassified_g__Mycobacterium
    d__Bacteria; k__norank_d__Bacteria; p__Actinobacteriota; c__Actinobacteria; o__Corynebacteriales; f__Mycobacteriaceae; g__Mycobacterium; s__unclassified_g__Mycobacterium
    d__Bacteria; k__norank_d__Bacteria; p__Actinobacteriota; c__Actinobacteria; o__Corynebacteriales; f__Mycobacteriaceae; g__Mycobacterium; s__unclassified_g__Mycobacterium
    d__Bacteria; k__norank_d__Bacteria; p__Actinobacteriota; c__Actinobacteria; o__Corynebacteriales; f__Mycobacteriaceae; g__Mycobacterium; s__unclassified_g__Mycobacterium
    d__Bacteria; k__norank_d__Bacteria; p__Actinobacteriota; c__Actinobacteria; o__Corynebacteriales; f__Mycobacteriaceae; g__Mycobacterium; s__unclassified_g__Mycobacterium
    d__Bacteria; k__norank_d__Bacteria; p__Actinobacteriota; c__Actinobacteria; o__Corynebacteriales; f__Mycobacteriaceae; g__Mycobacterium; s__unclassified_g__Mycobacterium
    d__Bacteria; k__norank_d__Bacteria; p__Actinobacteriota; c__Actinobacteria; o__Corynebacteriales; f__Mycobacteriaceae; g__Mycobacterium; s__unclassified_g__Mycobacterium
    d__Bacteria; k__norank_d__Bacteria; p__Actinobacteriota; c__Actinobacteria; o__Corynebacteriales; f__Mycobacteriaceae; g__Mycobacterium; s__unclassified_g__Mycobacterium
    d__Bacteria; k__norank_d__Bacteria; p__Actinobacteriota; c__Actinobacteria; o__Corynebacteriales; f__Mycobacteriaceae; g__Mycobacterium; s__unclassified_g__Mycobacterium
    d__Bacteria; k__norank_d__Bacteria; p__Actinobacteriota; c__Actinobacteria; o__Corynebacteriales; f__Mycobacteriaceae; g__Mycobacterium; s__unclassified_g__Mycobacterium
    d__Bacteria; k__norank_d__Bacteria; p__Actinobacteriota; c__Actinobacteria; o__Corynebacteriales; f__Mycobacteriaceae; g__Mycobacterium; s__unclassified_g__Mycobacterium
    d__Bacteria; k__norank_d__Bacteria; p__Actinobacteriota; c__Actinobacteria; o__Corynebacteriales; f__Mycobacteriaceae; g__Mycobacterium; s__unclassified_g__Mycobacterium
    d__Bacteria; k__norank_d__Bacteria; p__Actinobacteriota; c__Actinobacteria; o__Corynebacteriales; f__Mycobacteriaceae; g__Mycobacterium; s__unclassified_g__Mycobacterium
    d__Bacteria; k__norank_d__Bacteria; p__Actinobacteriota; c__Actinobacteria; o__Corynebacteriales; f__Mycobacteriaceae; g__Mycobacterium; s__unclassified_g__Mycobacterium
    d__Bacteria; k__norank_d__Bacteria; p__Actinobacteriota; c__Actinobacteria; o__Corynebacteriales; f__Mycobacteriaceae; g__Mycobacterium; s__unclassified_g__Mycobacterium
    d__Bacteria; k__norank_d__Bacteria; p__Actinobacteriota; c__Actinobacteria; o__Corynebacteriales; f__Mycobacteriaceae; g__Mycobacterium; s__unclassified_g__Mycobacterium
    d__Bacteria; k__norank_d__Bacteria; p__Actinobacteriota; c__Actinobacteria; o__Corynebacteriales; f__Mycobacteriaceae; g__Mycobacterium; s__unclassified_g__Mycobacterium
    d__Bacteria; k__norank_d__Bacteria; p__Actinobacteriota; c__Actinobacteria; o__Corynebacteriales; f__Mycobacteriaceae; g__Mycobacterium; s__unclassified_g__Mycobacterium
    d__Bacteria; k__norank_d__Bacteria; p__Actinobacteriota; c__Actinobacteria; o__Corynebacteriales; f__Mycobacteriaceae; g__Mycobacterium; s__unclassified_g__Mycobacterium
    d__Bacteria; k__norank_d__Bacteria; p__Actinobacteriota; c__Actinobacteria; o__Corynebacteriales; f__Mycobacteriaceae; g__Mycobacterium; s__unclassified_g__Mycobacterium
    d__Bacteria; k__norank_d__Bacteria; p__Actinobacteriota; c__Actinobacteria; o__Corynebacteriales; f__Mycobacteriaceae; g__Mycobacterium; s__unclassified_g__Mycobacterium
    d__Bacteria; k__norank_d__Bacteria; p__Actinobacteriota; c__Actinobacteria; o__Corynebacteriales; f__Mycobacteriaceae; g__Mycobacterium; s__unclassified_g__Mycobacterium
    d__Bacteria; k__norank_d__Bacteria; p__Actinobacteriota; c__Actinobacteria; o__Corynebacteriales; f__Mycobacteriaceae; g__Mycobacterium; s__unclassified_g__Mycobacterium
    d__Bacteria; k__norank_d__Bacteria; p__Actinobacteriota; c__Actinobacteria; o__Corynebacteriales; f__Mycobacteriaceae; g__Mycobacterium; s__unclassified_g__Mycobacterium
    d__Bacteria; k__norank_d__Bacteria; p__Actinobacteriota; c__Actinobacteria; o__Corynebacteriales; f__Mycobacteriaceae; g__Mycobacterium; s__unclassified_g__Mycobacterium
    d__Bacteria; k__norank_d__Bacteria; p__Actinobacteriota; c__Actinobacteria; o__Corynebacteriales; f__Mycobacteriaceae; g__Mycobacterium; s__unclassified_g__Mycobacterium
    d__Bacteria; k__norank_d__Bacteria; p__Actinobacteriota; c__Actinobacteria; o__Corynebacteriales; f__Mycobacteriaceae; g__Mycobacterium; s__unclassified_g__Mycobacterium
    d__Bacteria; k__norank_d__Bacteria; p__Actinobacteriota; c__Actinobacteria; o__Corynebacteriales; f__Mycobacteriaceae; g__Mycobacterium; s__unclassified_g__Mycobacterium
    d__Bacteria; k__norank_d__Bacteria; p__Actinobacteriota; c__Actinobacteria; o__Corynebacteriales; f__Mycobacteriaceae; g__Mycobacterium; s__uncultured_bacterium_g__Mycobacterium
    d__Bacteria; k__norank_d__Bacteria; p__Actinobacteriota; c__Actinobacteria; o__Corynebacteriales; f__Mycobacteriaceae; g__Mycobacterium; s__uncultured_bacterium_g__Mycobacterium
    d__Bacteria; k__norank_d__Bacteria; p__Actinobacteriota; c__Actinobacteria; o__Corynebacteriales; f__Mycobacteriaceae; g__Mycobacterium; s__uncultured_bacterium_g__Mycobacterium
    d__Bacteria; k__norank_d__Bacteria; p__Actinobacteriota; c__Actinobacteria; o__Corynebacteriales; f__Nocardiaceae; g__Gordonia; s__Gordonia_terrae
    d__Bacteria; k__norank_d__Bacteria; p__Actinobacteriota; c__Actinobacteria; o__Corynebacteriales; f__Nocardiaceae; g__Nocardia; s__Nocardia_niigatensis
    d__Bacteria; k__norank_d__Bacteria; p__Actinobacteriota; c__Actinobacteria; o__Corynebacteriales; f__Nocardiaceae; g__Nocardia; s__Nocardia_nova
    d__Bacteria; k__norank_d__Bacteria; p__Actinobacteriota; c__Actinobacteria; o__Corynebacteriales; f__Nocardiaceae; g__Nocardia; s__unclassified_g__Nocardia
    d__Bacteria; k__norank_d__Bacteria; p__Actinobacteriota; c__Actinobacteria; o__Corynebacteriales; f__Nocardiaceae; g__Nocardia; s__unclassified_g__Nocardia
    d__Bacteria; k__norank_d__Bacteria; p__Actinobacteriota; c__Actinobacteria; o__Corynebacteriales; f__Nocardiaceae; g__Nocardia; s__unclassified_g__Nocardia
    d__Bacteria; k__norank_d__Bacteria; p__Actinobacteriota; c__Actinobacteria; o__Corynebacteriales; f__Nocardiaceae; g__Nocardia; s__unclassified_g__Nocardia
    d__Bacteria; k__norank_d__Bacteria; p__Actinobacteriota; c__Actinobacteria; o__Corynebacteriales; f__Nocardiaceae; g__Nocardia; s__unclassified_g__Nocardia
    d__Bacteria; k__norank_d__Bacteria; p__Actinobacteriota; c__Actinobacteria; o__Corynebacteriales; f__Nocardiaceae; g__Nocardia; s__unclassified_g__Nocardia
    d__Bacteria; k__norank_d__Bacteria; p__Actinobacteriota; c__Actinobacteria; o__Corynebacteriales; f__Nocardiaceae; g__Nocardia; s__unclassified_g__Nocardia
    d__Bacteria; k__norank_d__Bacteria; p__Actinobacteriota; c__Actinobacteria; o__Corynebacteriales; f__Nocardiaceae; g__Nocardia; s__unclassified_g__Nocardia
    d__Bacteria; k__norank_d__Bacteria; p__Actinobacteriota; c__Actinobacteria; o__Corynebacteriales; f__Nocardiaceae; g__Nocardia; s__unclassified_g__Nocardia
    d__Bacteria; k__norank_d__Bacteria; p__Actinobacteriota; c__Actinobacteria; o__Corynebacteriales; f__Nocardiaceae; g__Nocardia; s__unclassified_g__Nocardia
    d__Bacteria; k__norank_d__Bacteria; p__Actinobacteriota; c__Actinobacteria; o__Euzebyales; f__Euzebyaceae; g__Euzebya; s__uncultured_bacterium_g__Euzebya
    d__Bacteria; k__norank_d__Bacteria; p__Actinobacteriota; c__Actinobacteria; o__Frankiales; f__Acidothermaceae; g__Acidothermus; s__unclassified_g__Acidothermus
    d__Bacteria; k__norank_d__Bacteria; p__Actinobacteriota; c__Actinobacteria; o__Frankiales; f__Acidothermaceae; g__Acidothermus; s__unclassified_g__Acidothermus
    d__Bacteria; k__norank_d__Bacteria; p__Actinobacteriota; c__Actinobacteria; o__Frankiales; f__Acidothermaceae; g__Acidothermus; s__unclassified_g__Acidothermus
    d__Bacteria; k__norank_d__Bacteria; p__Actinobacteriota; c__Actinobacteria; o__Frankiales; f__Acidothermaceae; g__Acidothermus; s__unclassified_g__Acidothermus
    d__Bacteria; k__norank_d__Bacteria; p__Actinobacteriota; c__Actinobacteria; o__Frankiales; f__Acidothermaceae; g__Acidothermus; s__unclassified_g__Acidothermus
    d__Bacteria; k__norank_d__Bacteria; p__Actinobacteriota; c__Actinobacteria; o__Frankiales; f__Acidothermaceae; g__Acidothermus; s__unclassified_g__Acidothermus
    d__Bacteria; k__norank_d__Bacteria; p__Actinobacteriota; c__Actinobacteria; o__Frankiales; f__Acidothermaceae; g__Acidothermus; s__unclassified_g__Acidothermus
    d__Bacteria; k__norank_d__Bacteria; p__Actinobacteriota; c__Actinobacteria; o__Frankiales; f__Acidothermaceae; g__Acidothermus; s__unclassified_g__Acidothermus
    d__Bacteria; k__norank_d__Bacteria; p__Actinobacteriota; c__Actinobacteria; o__Frankiales; f__Acidothermaceae; g__Acidothermus; s__unclassified_g__Acidothermus
    d__Bacteria; k__norank_d__Bacteria; p__Actinobacteriota; c__Actinobacteria; o__Frankiales; f__Acidothermaceae; g__Acidothermus; s__uncultured_actinobacterium_g__Acidothermus
    d__Bacteria; k__norank_d__Bacteria; p__Actinobacteriota; c__Actinobacteria; o__Frankiales; f__Acidothermaceae; g__Acidothermus; s__uncultured_actinobacterium_g__Acidothermus
    d__Bacteria; k__norank_d__Bacteria; p__Actinobacteriota; c__Actinobacteria; o__Frankiales; f__Acidothermaceae; g__Acidothermus; s__uncultured_bacterium_g__Acidothermus
    d__Bacteria; k__norank_d__Bacteria; p__Actinobacteriota; c__Actinobacteria; o__Frankiales; f__Acidothermaceae; g__Acidothermus; s__uncultured_bacterium_g__Acidothermus
    d__Bacteria; k__norank_d__Bacteria; p__Actinobacteriota; c__Actinobacteria; o__Frankiales; f__Acidothermaceae; g__Acidothermus; s__uncultured_bacterium_g__Acidothermus
    d__Bacteria; k__norank_d__Bacteria; p__Actinobacteriota; c__Actinobacteria; o__Frankiales; f__Acidothermaceae; g__Acidothermus; s__uncultured_bacterium_g__Acidothermus
    d__Bacteria; k__norank_d__Bacteria; p__Actinobacteriota; c__Actinobacteria; o__Frankiales; f__Acidothermaceae; g__Acidothermus; s__uncultured_soil_bacterium_g__Acidothermus
    d__Bacteria; k__norank_d__Bacteria; p__Actinobacteriota; c__Actinobacteria; o__Frankiales; f__Acidothermaceae; g__Acidothermus; s__uncultured_soil_bacterium_g__Acidothermus
    d__Bacteria; k__norank_d__Bacteria; p__Actinobacteriota; c__Actinobacteria; o__Frankiales; f__Cryptosporangiaceae; g__Cryptosporangium; s__Cryptosporangium_japonicum
    d__Bacteria; k__norank_d__Bacteria; p__Actinobacteriota; c__Actinobacteria; o__Frankiales; f__Cryptosporangiaceae; g__Cryptosporangium; s__unclassified_g__Cryptosporangium
    d__Bacteria; k__norank_d__Bacteria; p__Actinobacteriota; c__Actinobacteria; o__Frankiales; f__Geodermatophilaceae; g__Blastococcus; s__Blastococcus_aggregatus
    d__Bacteria; k__norank_d__Bacteria; p__Actinobacteriota; c__Actinobacteria; o__Frankiales; f__Geodermatophilaceae; g__Blastococcus; s__unclassified_g__Blastococcus
    d__Bacteria; k__norank_d__Bacteria; p__Actinobacteriota; c__Actinobacteria; o__Frankiales; f__Geodermatophilaceae; g__Blastococcus; s__unclassified_g__Blastococcus
    d__Bacteria; k__norank_d__Bacteria; p__Actinobacteriota; c__Actinobacteria; o__Frankiales; f__Geodermatophilaceae; g__Blastococcus; s__uncultured_bacterium_g__Blastococcus
    d__Bacteria; k__norank_d__Bacteria; p__Actinobacteriota; c__Actinobacteria; o__Frankiales; f__Geodermatophilaceae; g__Blastococcus; s__uncultured_bacterium_g__Blastococcus
    d__Bacteria; k__norank_d__Bacteria; p__Actinobacteriota; c__Actinobacteria; o__Frankiales; f__Nakamurellaceae; g__Nakamurella; s__unclassified_g__Nakamurella
    d__Bacteria; k__norank_d__Bacteria; p__Actinobacteriota; c__Actinobacteria; o__Frankiales; f__Nakamurellaceae; g__Nakamurella; s__unclassified_g__Nakamurella
    d__Bacteria; k__norank_d__Bacteria; p__Actinobacteriota; c__Actinobacteria; o__Frankiales; f__Nakamurellaceae; g__Nakamurella; s__unclassified_g__Nakamurella
    d__Bacteria; k__norank_d__Bacteria; p__Actinobacteriota; c__Actinobacteria; o__Frankiales; f__Nakamurellaceae; g__Nakamurella; s__unclassified_g__Nakamurella
    d__Bacteria; k__norank_d__Bacteria; p__Actinobacteriota; c__Actinobacteria; o__Frankiales; f__Nakamurellaceae; g__Nakamurella; s__uncultured_bacterium_g__Nakamurella
    d__Bacteria; k__norank_d__Bacteria; p__Actinobacteriota; c__Actinobacteria; o__Frankiales; f__Sporichthyaceae; g__norank_f__Sporichthyaceae; s__uncultured_Sporichthya_sp.
    d__Bacteria; k__norank_d__Bacteria; p__Actinobacteriota; c__Actinobacteria; o__Frankiales; f__Sporichthyaceae; g__Sporichthya; s__Sporichthya_polymorpha_g__Sporichthya
    d__Bacteria; k__norank_d__Bacteria; p__Actinobacteriota; c__Actinobacteria; o__Kineosporiales; f__Kineosporiaceae; g__Kineococcus; s__unclassified_g__Kineococcus
    d__Bacteria; k__norank_d__Bacteria; p__Actinobacteriota; c__Actinobacteria; o__Kineosporiales; f__Kineosporiaceae; g__Kineococcus; s__unclassified_g__Kineococcus
    d__Bacteria; k__norank_d__Bacteria; p__Actinobacteriota; c__Actinobacteria; o__Kineosporiales; f__Kineosporiaceae; g__Kineosporia; s__uncultured_bacterium_g__Kineosporia
    d__Bacteria; k__norank_d__Bacteria; p__Actinobacteriota; c__Actinobacteria; o__Micrococcales; f__Brevibacteriaceae; g__Brevibacterium; s__Brevibacterium_epidermidis
    d__Bacteria; k__norank_d__Bacteria; p__Actinobacteriota; c__Actinobacteria; o__Micrococcales; f__Cellulomonadaceae; g__Cellulomonas; s__Cellulomonas_hominis
    d__Bacteria; k__norank_d__Bacteria; p__Actinobacteriota; c__Actinobacteria; o__Micrococcales; f__Demequinaceae; g__Demequina; s__uncultured_bacterium_g__Demequina
    d__Bacteria; k__norank_d__Bacteria; p__Actinobacteriota; c__Actinobacteria; o__Micrococcales; f__Demequinaceae; g__Demequina; s__uncultured_bacterium_g__Demequina
    d__Bacteria; k__norank_d__Bacteria; p__Actinobacteriota; c__Actinobacteria; o__Micrococcales; f__Demequinaceae; g__Demequina; s__uncultured_bacterium_g__Demequina
    d__Bacteria; k__norank_d__Bacteria; p__Actinobacteriota; c__Actinobacteria; o__Micrococcales; f__Dermabacteraceae; g__Brachybacterium; s__unclassified_g__Brachybacterium
    d__Bacteria; k__norank_d__Bacteria; p__Actinobacteriota; c__Actinobacteria; o__Micrococcales; f__Dermabacteraceae; g__Brachybacterium; s__unclassified_g__Brachybacterium
    d__Bacteria; k__norank_d__Bacteria; p__Actinobacteriota; c__Actinobacteria; o__Micrococcales; f__Intrasporangiaceae; g__Knoellia; s__uncultured_bacterium_g__Knoellia
    d__Bacteria; k__norank_d__Bacteria; p__Actinobacteriota; c__Actinobacteria; o__Micrococcales; f__Intrasporangiaceae; g__Ornithinimicrobium; s__unclassified_g__Ornithinimicrobium
    d__Bacteria; k__norank_d__Bacteria; p__Actinobacteriota; c__Actinobacteria; o__Micrococcales; f__Intrasporangiaceae; g__Oryzihumus; s__Oryzihumus_leptocrescens
    d__Bacteria; k__norank_d__Bacteria; p__Actinobacteriota; c__Actinobacteria; o__Micrococcales; f__Intrasporangiaceae; g__Phycicoccus; s__unclassified_g__Phycicoccus
    d__Bacteria; k__norank_d__Bacteria; p__Actinobacteriota; c__Actinobacteria; o__Micrococcales; f__Intrasporangiaceae; g__Phycicoccus; s__unclassified_g__Phycicoccus
    d__Bacteria; k__norank_d__Bacteria; p__Actinobacteriota; c__Actinobacteria; o__Micrococcales; f__Intrasporangiaceae; g__Phycicoccus; s__unclassified_g__Phycicoccus
    d__Bacteria; k__norank_d__Bacteria; p__Actinobacteriota; c__Actinobacteria; o__Micrococcales; f__Intrasporangiaceae; g__Terrabacter; s__Terrabacter_terrae_g__Terrabacter
    d__Bacteria; k__norank_d__Bacteria; p__Actinobacteriota; c__Actinobacteria; o__Micrococcales; f__Intrasporangiaceae; g__Terrabacter; s__unclassified_g__Terrabacter
    d__Bacteria; k__norank_d__Bacteria; p__Actinobacteriota; c__Actinobacteria; o__Micrococcales; f__Microbacteriaceae; g__Agromyces; s__Agromyces_atrinae
    d__Bacteria; k__norank_d__Bacteria; p__Actinobacteriota; c__Actinobacteria; o__Micrococcales; f__Microbacteriaceae; g__Agromyces; s__Agromyces_aurantiacus
    d__Bacteria; k__norank_d__Bacteria; p__Actinobacteriota; c__Actinobacteria; o__Micrococcales; f__Microbacteriaceae; g__Agromyces; s__Agromyces_ulmi
    d__Bacteria; k__norank_d__Bacteria; p__Actinobacteriota; c__Actinobacteria; o__Micrococcales; f__Microbacteriaceae; g__Agromyces; s__unclassified_g__Agromyces
    d__Bacteria; k__norank_d__Bacteria; p__Actinobacteriota; c__Actinobacteria; o__Micrococcales; f__Microbacteriaceae; g__Agromyces; s__unclassified_g__Agromyces
    d__Bacteria; k__norank_d__Bacteria; p__Actinobacteriota; c__Actinobacteria; o__Micrococcales; f__Microbacteriaceae; g__Agromyces; s__unclassified_g__Agromyces
    d__Bacteria; k__norank_d__Bacteria; p__Actinobacteriota; c__Actinobacteria; o__Micrococcales; f__Microbacteriaceae; g__Agromyces; s__unclassified_g__Agromyces
    d__Bacteria; k__norank_d__Bacteria; p__Actinobacteriota; c__Actinobacteria; o__Micrococcales; f__Microbacteriaceae; g__Agromyces; s__unclassified_g__Agromyces
    d__Bacteria; k__norank_d__Bacteria; p__Actinobacteriota; c__Actinobacteria; o__Micrococcales; f__Microbacteriaceae; g__Agromyces; s__unclassified_g__Agromyces
    d__Bacteria; k__norank_d__Bacteria; p__Actinobacteriota; c__Actinobacteria; o__Micrococcales; f__Microbacteriaceae; g__Agromyces; s__unclassified_g__Agromyces
    d__Bacteria; k__norank_d__Bacteria; p__Actinobacteriota; c__Actinobacteria; o__Micrococcales; f__Microbacteriaceae; g__Agromyces; s__unclassified_g__Agromyces
    d__Bacteria; k__norank_d__Bacteria; p__Actinobacteriota; c__Actinobacteria; o__Micrococcales; f__Microbacteriaceae; g__Agromyces; s__unclassified_g__Agromyces
    d__Bacteria; k__norank_d__Bacteria; p__Actinobacteriota; c__Actinobacteria; o__Micrococcales; f__Microbacteriaceae; g__Curtobacterium; s__unclassified_g__Curtobacterium
    d__Bacteria; k__norank_d__Bacteria; p__Actinobacteriota; c__Actinobacteria; o__Micrococcales; f__Microbacteriaceae; g__Leucobacter; s__unclassified_g__Leucobacter
    d__Bacteria; k__norank_d__Bacteria; p__Actinobacteriota; c__Actinobacteria; o__Micrococcales; f__Microbacteriaceae; g__Microbacterium; s__unclassified_g__Microbacterium
    d__Bacteria; k__norank_d__Bacteria; p__Actinobacteriota; c__Actinobacteria; o__Micrococcales; f__Microbacteriaceae; g__Microbacterium; s__unclassified_g__Microbacterium
    d__Bacteria; k__norank_d__Bacteria; p__Actinobacteriota; c__Actinobacteria; o__Micrococcales; f__Microbacteriaceae; g__Microbacterium; s__unclassified_g__Microbacterium
    d__Bacteria; k__norank_d__Bacteria; p__Actinobacteriota; c__Actinobacteria; o__Micrococcales; f__Microbacteriaceae; g__Microbacterium; s__unclassified_g__Microbacterium
    d__Bacteria; k__norank_d__Bacteria; p__Actinobacteriota; c__Actinobacteria; o__Micrococcales; f__Promicromonosporaceae; g__Cellulosimicrobium; s__Cellulosimicrobium_cellulans_g__Cellulosimicrobium
    d__Bacteria; k__norank_d__Bacteria; p__Actinobacteriota; c__Actinobacteria; o__Micrococcales; f__Promicromonosporaceae; g__Cellulosimicrobium; s__unclassified_g__Cellulosimicrobium
    d__Bacteria; k__norank_d__Bacteria; p__Actinobacteriota; c__Actinobacteria; o__Micromonosporales; f__Micromonosporaceae; g__Actinocatenispora; s__Actinocatenispora_thailandica
    d__Bacteria; k__norank_d__Bacteria; p__Actinobacteriota; c__Actinobacteria; o__Micromonosporales; f__Micromonosporaceae; g__Actinoplanes; s__Actinoplanes_globisporus
    d__Bacteria; k__norank_d__Bacteria; p__Actinobacteriota; c__Actinobacteria; o__Micromonosporales; f__Micromonosporaceae; g__Actinoplanes; s__unclassified_g__Actinoplanes
    d__Bacteria; k__norank_d__Bacteria; p__Actinobacteriota; c__Actinobacteria; o__Micromonosporales; f__Micromonosporaceae; g__Actinoplanes; s__unclassified_g__Actinoplanes
    d__Bacteria; k__norank_d__Bacteria; p__Actinobacteriota; c__Actinobacteria; o__Micromonosporales; f__Micromonosporaceae; g__Actinoplanes; s__unclassified_g__Actinoplanes
    d__Bacteria; k__norank_d__Bacteria; p__Actinobacteriota; c__Actinobacteria; o__Micromonosporales; f__Micromonosporaceae; g__Actinoplanes; s__unclassified_g__Actinoplanes
    d__Bacteria; k__norank_d__Bacteria; p__Actinobacteriota; c__Actinobacteria; o__Micromonosporales; f__Micromonosporaceae; g__Actinoplanes; s__unclassified_g__Actinoplanes
    d__Bacteria; k__norank_d__Bacteria; p__Actinobacteriota; c__Actinobacteria; o__Micromonosporales; f__Micromonosporaceae; g__Actinoplanes; s__unclassified_g__Actinoplanes
    d__Bacteria; k__norank_d__Bacteria; p__Actinobacteriota; c__Actinobacteria; o__Micromonosporales; f__Micromonosporaceae; g__Actinoplanes; s__unclassified_g__Actinoplanes
    d__Bacteria; k__norank_d__Bacteria; p__Actinobacteriota; c__Actinobacteria; o__Micromonosporales; f__Micromonosporaceae; g__Actinoplanes; s__unclassified_g__Actinoplanes
    d__Bacteria; k__norank_d__Bacteria; p__Actinobacteriota; c__Actinobacteria; o__Micromonosporales; f__Micromonosporaceae; g__Actinoplanes; s__unclassified_g__Actinoplanes
    d__Bacteria; k__norank_d__Bacteria; p__Actinobacteriota; c__Actinobacteria; o__Micromonosporales; f__Micromonosporaceae; g__Actinoplanes; s__unclassified_g__Actinoplanes
    d__Bacteria; k__norank_d__Bacteria; p__Actinobacteriota; c__Actinobacteria; o__Micromonosporales; f__Micromonosporaceae; g__Actinoplanes; s__uncultured_bacterium_g__Actinoplanes
    d__Bacteria; k__norank_d__Bacteria; p__Actinobacteriota; c__Actinobacteria; o__Micromonosporales; f__Micromonosporaceae; g__Actinoplanes; s__uncultured_bacterium_g__Actinoplanes
    d__Bacteria; k__norank_d__Bacteria; p__Actinobacteriota; c__Actinobacteria; o__Micromonosporales; f__Micromonosporaceae; g__Catellatospora; s__Catellatospora_citrea
    d__Bacteria; k__norank_d__Bacteria; p__Actinobacteriota; c__Actinobacteria; o__Micromonosporales; f__Micromonosporaceae; g__Catellatospora; s__unclassified_g__Catellatospora
    d__Bacteria; k__norank_d__Bacteria; p__Actinobacteriota; c__Actinobacteria; o__Micromonosporales; f__Micromonosporaceae; g__Catellatospora; s__unclassified_g__Catellatospora
    d__Bacteria; k__norank_d__Bacteria; p__Actinobacteriota; c__Actinobacteria; o__Micromonosporales; f__Micromonosporaceae; g__Dactylosporangium; s__uncultured_bacterium_g__Dactylosporangium
    d__Bacteria; k__norank_d__Bacteria; p__Actinobacteriota; c__Actinobacteria; o__Micromonosporales; f__Micromonosporaceae; g__Dactylosporangium; s__uncultured_bacterium_g__Dactylosporangium
    d__Bacteria; k__norank_d__Bacteria; p__Actinobacteriota; c__Actinobacteria; o__Micromonosporales; f__Micromonosporaceae; g__Hamadaea; s__Hamadaea_tsunoensis
    d__Bacteria; k__norank_d__Bacteria; p__Actinobacteriota; c__Actinobacteria; o__Micromonosporales; f__Micromonosporaceae; g__Hamadaea; s__unclassified_g__Hamadaea
    d__Bacteria; k__norank_d__Bacteria; p__Actinobacteriota; c__Actinobacteria; o__Micromonosporales; f__Micromonosporaceae; g__Micromonospora; s__Micromonospora_coxensis
    d__Bacteria; k__norank_d__Bacteria; p__Actinobacteriota; c__Actinobacteria; o__Micromonosporales; f__Micromonosporaceae; g__Micromonospora; s__Micromonospora_echinospora
    d__Bacteria; k__norank_d__Bacteria; p__Actinobacteriota; c__Actinobacteria; o__Micromonosporales; f__Micromonosporaceae; g__Micromonospora; s__unclassified_g__Micromonospora
    d__Bacteria; k__norank_d__Bacteria; p__Actinobacteriota; c__Actinobacteria; o__Micromonosporales; f__Micromonosporaceae; g__Micromonospora; s__unclassified_g__Micromonospora
    d__Bacteria; k__norank_d__Bacteria; p__Actinobacteriota; c__Actinobacteria; o__Micromonosporales; f__Micromonosporaceae; g__Micromonospora; s__unclassified_g__Micromonospora
    d__Bacteria; k__norank_d__Bacteria; p__Actinobacteriota; c__Actinobacteria; o__Micromonosporales; f__Micromonosporaceae; g__Micromonospora; s__unclassified_g__Micromonospora
    d__Bacteria; k__norank_d__Bacteria; p__Actinobacteriota; c__Actinobacteria; o__Micromonosporales; f__Micromonosporaceae; g__Micromonospora; s__unclassified_g__Micromonospora
    d__Bacteria; k__norank_d__Bacteria; p__Actinobacteriota; c__Actinobacteria; o__Micromonosporales; f__Micromonosporaceae; g__Micromonospora; s__uncultured_actinobacterium_g__Micromonospora
    d__Bacteria; k__norank_d__Bacteria; p__Actinobacteriota; c__Actinobacteria; o__Micromonosporales; f__Micromonosporaceae; g__Micromonospora; s__uncultured_actinobacterium_g__Micromonospora
    d__Bacteria; k__norank_d__Bacteria; p__Actinobacteriota; c__Actinobacteria; o__Micromonosporales; f__Micromonosporaceae; g__Salinispora; s__uncultured_Micromonospora_sp._g__Salinispora
    d__Bacteria; k__norank_d__Bacteria; p__Actinobacteriota; c__Actinobacteria; o__Micromonosporales; f__Micromonosporaceae; g__Virgisporangium; s__unclassified_g__Virgisporangium
    d__Bacteria; k__norank_d__Bacteria; p__Actinobacteriota; c__Actinobacteria; o__Micromonosporales; f__Micromonosporaceae; g__Virgisporangium; s__unclassified_g__Virgisporangium
    d__Bacteria; k__norank_d__Bacteria; p__Actinobacteriota; c__Actinobacteria; o__Micromonosporales; f__Micromonosporaceae; g__Virgisporangium; s__unclassified_g__Virgisporangium
    d__Bacteria; k__norank_d__Bacteria; p__Actinobacteriota; c__Actinobacteria; o__Micromonosporales; f__Micromonosporaceae; g__Virgisporangium; s__uncultured_bacterium_g__Virgisporangium
    d__Bacteria; k__norank_d__Bacteria; p__Actinobacteriota; c__Actinobacteria; o__Propionibacteriales; f__Nocardioidaceae; g__Aeromicrobium; s__unclassified_g__Aeromicrobium
    d__Bacteria; k__norank_d__Bacteria; p__Actinobacteriota; c__Actinobacteria; o__Propionibacteriales; f__Nocardioidaceae; g__Aeromicrobium; s__unclassified_g__Aeromicrobium
    d__Bacteria; k__norank_d__Bacteria; p__Actinobacteriota; c__Actinobacteria; o__Propionibacteriales; f__Nocardioidaceae; g__Aeromicrobium; s__unclassified_g__Aeromicrobium
    d__Bacteria; k__norank_d__Bacteria; p__Actinobacteriota; c__Actinobacteria; o__Propionibacteriales; f__Nocardioidaceae; g__Aeromicrobium; s__unclassified_g__Aeromicrobium
    d__Bacteria; k__norank_d__Bacteria; p__Actinobacteriota; c__Actinobacteria; o__Propionibacteriales; f__Nocardioidaceae; g__Aeromicrobium; s__uncultured_Nocardioidaceae_bacterium_g__Aeromicrobium
    d__Bacteria; k__norank_d__Bacteria; p__Actinobacteriota; c__Actinobacteria; o__Propionibacteriales; f__Nocardioidaceae; g__Marmoricola; s__Marmoricola_sp._g__Marmoricola
    d__Bacteria; k__norank_d__Bacteria; p__Actinobacteriota; c__Actinobacteria; o__Propionibacteriales; f__Nocardioidaceae; g__Marmoricola; s__Marmoricola_sp._g__Marmoricola
    d__Bacteria; k__norank_d__Bacteria; p__Actinobacteriota; c__Actinobacteria; o__Propionibacteriales; f__Nocardioidaceae; g__Marmoricola; s__unclassified_g__Marmoricola
    d__Bacteria; k__norank_d__Bacteria; p__Actinobacteriota; c__Actinobacteria; o__Propionibacteriales; f__Nocardioidaceae; g__Marmoricola; s__unclassified_g__Marmoricola
    d__Bacteria; k__norank_d__Bacteria; p__Actinobacteriota; c__Actinobacteria; o__Propionibacteriales; f__Nocardioidaceae; g__Marmoricola; s__unclassified_g__Marmoricola
    d__Bacteria; k__norank_d__Bacteria; p__Actinobacteriota; c__Actinobacteria; o__Propionibacteriales; f__Nocardioidaceae; g__Marmoricola; s__unclassified_g__Marmoricola
    d__Bacteria; k__norank_d__Bacteria; p__Actinobacteriota; c__Actinobacteria; o__Propionibacteriales; f__Nocardioidaceae; g__Marmoricola; s__unclassified_g__Marmoricola
    d__Bacteria; k__norank_d__Bacteria; p__Actinobacteriota; c__Actinobacteria; o__Propionibacteriales; f__Nocardioidaceae; g__Marmoricola; s__uncultured_bacterium_g__Marmoricola
    d__Bacteria; k__norank_d__Bacteria; p__Actinobacteriota; c__Actinobacteria; o__Propionibacteriales; f__Nocardioidaceae; g__Nocardioides; s__Kribbella_sp._enrichment_culture_clone_VanCtr42
    d__Bacteria; k__norank_d__Bacteria; p__Actinobacteriota; c__Actinobacteria; o__Propionibacteriales; f__Nocardioidaceae; g__Nocardioides; s__Marmoricola_sp._CNJ780_PL04
    d__Bacteria; k__norank_d__Bacteria; p__Actinobacteriota; c__Actinobacteria; o__Propionibacteriales; f__Nocardioidaceae; g__Nocardioides; s__Marmoricola_sp._CNJ780_PL04
    d__Bacteria; k__norank_d__Bacteria; p__Actinobacteriota; c__Actinobacteria; o__Propionibacteriales; f__Nocardioidaceae; g__Nocardioides; s__Marmoricola_sp._g__Nocardioides
    d__Bacteria; k__norank_d__Bacteria; p__Actinobacteriota; c__Actinobacteria; o__Propionibacteriales; f__Nocardioidaceae; g__Nocardioides; s__Nocardioides_islandensis
    d__Bacteria; k__norank_d__Bacteria; p__Actinobacteriota; c__Actinobacteria; o__Propionibacteriales; f__Nocardioidaceae; g__Nocardioides; s__Nocardioides_oleivorans
    d__Bacteria; k__norank_d__Bacteria; p__Actinobacteriota; c__Actinobacteria; o__Propionibacteriales; f__Nocardioidaceae; g__Nocardioides; s__Nocardioides_sp._DN36
    d__Bacteria; k__norank_d__Bacteria; p__Actinobacteriota; c__Actinobacteria; o__Propionibacteriales; f__Nocardioidaceae; g__Nocardioides; s__Nocardioides_sp._g__Nocardioides
    d__Bacteria; k__norank_d__Bacteria; p__Actinobacteriota; c__Actinobacteria; o__Propionibacteriales; f__Nocardioidaceae; g__Nocardioides; s__Nocardioides_sp._g__Nocardioides
    d__Bacteria; k__norank_d__Bacteria; p__Actinobacteriota; c__Actinobacteria; o__Propionibacteriales; f__Nocardioidaceae; g__Nocardioides; s__Nocardioides_sp._g__Nocardioides
    d__Bacteria; k__norank_d__Bacteria; p__Actinobacteriota; c__Actinobacteria; o__Propionibacteriales; f__Nocardioidaceae; g__Nocardioides; s__Nocardioides_sp._g__Nocardioides
    d__Bacteria; k__norank_d__Bacteria; p__Actinobacteriota; c__Actinobacteria; o__Propionibacteriales; f__Nocardioidaceae; g__Nocardioides; s__Nocardioides_sp._g__Nocardioides
    d__Bacteria; k__norank_d__Bacteria; p__Actinobacteriota; c__Actinobacteria; o__Propionibacteriales; f__Nocardioidaceae; g__Nocardioides; s__Nocardioides_sp._LMG_20237
    d__Bacteria; k__norank_d__Bacteria; p__Actinobacteriota; c__Actinobacteria; o__Propionibacteriales; f__Nocardioidaceae; g__Nocardioides; s__Nocardioides_sp._MSL_24
    d__Bacteria; k__norank_d__Bacteria; p__Actinobacteriota; c__Actinobacteria; o__Propionibacteriales; f__Nocardioidaceae; g__Nocardioides; s__unclassified_g__Nocardioides
    d__Bacteria; k__norank_d__Bacteria; p__Actinobacteriota; c__Actinobacteria; o__Propionibacteriales; f__Nocardioidaceae; g__Nocardioides; s__unclassified_g__Nocardioides
    d__Bacteria; k__norank_d__Bacteria; p__Actinobacteriota; c__Actinobacteria; o__Propionibacteriales; f__Nocardioidaceae; g__Nocardioides; s__unclassified_g__Nocardioides
    d__Bacteria; k__norank_d__Bacteria; p__Actinobacteriota; c__Actinobacteria; o__Propionibacteriales; f__Nocardioidaceae; g__Nocardioides; s__unclassified_g__Nocardioides
    d__Bacteria; k__norank_d__Bacteria; p__Actinobacteriota; c__Actinobacteria; o__Propionibacteriales; f__Nocardioidaceae; g__Nocardioides; s__unclassified_g__Nocardioides
    d__Bacteria; k__norank_d__Bacteria; p__Actinobacteriota; c__Actinobacteria; o__Propionibacteriales; f__Nocardioidaceae; g__Nocardioides; s__unclassified_g__Nocardioides
    d__Bacteria; k__norank_d__Bacteria; p__Actinobacteriota; c__Actinobacteria; o__Propionibacteriales; f__Nocardioidaceae; g__Nocardioides; s__unclassified_g__Nocardioides
    d__Bacteria; k__norank_d__Bacteria; p__Actinobacteriota; c__Actinobacteria; o__Propionibacteriales; f__Nocardioidaceae; g__Nocardioides; s__unclassified_g__Nocardioides
    d__Bacteria; k__norank_d__Bacteria; p__Actinobacteriota; c__Actinobacteria; o__Propionibacteriales; f__Nocardioidaceae; g__Nocardioides; s__unclassified_g__Nocardioides
    d__Bacteria; k__norank_d__Bacteria; p__Actinobacteriota; c__Actinobacteria; o__Propionibacteriales; f__Nocardioidaceae; g__Nocardioides; s__unclassified_g__Nocardioides
    d__Bacteria; k__norank_d__Bacteria; p__Actinobacteriota; c__Actinobacteria; o__Propionibacteriales; f__Nocardioidaceae; g__Nocardioides; s__unclassified_g__Nocardioides
    d__Bacteria; k__norank_d__Bacteria; p__Actinobacteriota; c__Actinobacteria; o__Propionibacteriales; f__Nocardioidaceae; g__Nocardioides; s__unclassified_g__Nocardioides
    d__Bacteria; k__norank_d__Bacteria; p__Actinobacteriota; c__Actinobacteria; o__Propionibacteriales; f__Nocardioidaceae; g__Nocardioides; s__unclassified_g__Nocardioides
    d__Bacteria; k__norank_d__Bacteria; p__Actinobacteriota; c__Actinobacteria; o__Propionibacteriales; f__Nocardioidaceae; g__Nocardioides; s__unclassified_g__Nocardioides
    d__Bacteria; k__norank_d__Bacteria; p__Actinobacteriota; c__Actinobacteria; o__Propionibacteriales; f__Nocardioidaceae; g__Nocardioides; s__unclassified_g__Nocardioides
    d__Bacteria; k__norank_d__Bacteria; p__Actinobacteriota; c__Actinobacteria; o__Propionibacteriales; f__Nocardioidaceae; g__Nocardioides; s__unclassified_g__Nocardioides
    d__Bacteria; k__norank_d__Bacteria; p__Actinobacteriota; c__Actinobacteria; o__Propionibacteriales; f__Nocardioidaceae; g__Nocardioides; s__unclassified_g__Nocardioides
    d__Bacteria; k__norank_d__Bacteria; p__Actinobacteriota; c__Actinobacteria; o__Propionibacteriales; f__Nocardioidaceae; g__Nocardioides; s__unclassified_g__Nocardioides
    d__Bacteria; k__norank_d__Bacteria; p__Actinobacteriota; c__Actinobacteria; o__Propionibacteriales; f__Nocardioidaceae; g__Nocardioides; s__unclassified_g__Nocardioides
    d__Bacteria; k__norank_d__Bacteria; p__Actinobacteriota; c__Actinobacteria; o__Propionibacteriales; f__Nocardioidaceae; g__Nocardioides; s__unclassified_g__Nocardioides
    d__Bacteria; k__norank_d__Bacteria; p__Actinobacteriota; c__Actinobacteria; o__Propionibacteriales; f__Nocardioidaceae; g__Nocardioides; s__unclassified_g__Nocardioides
    d__Bacteria; k__norank_d__Bacteria; p__Actinobacteriota; c__Actinobacteria; o__Propionibacteriales; f__Nocardioidaceae; g__Nocardioides; s__unclassified_g__Nocardioides
    d__Bacteria; k__norank_d__Bacteria; p__Actinobacteriota; c__Actinobacteria; o__Propionibacteriales; f__Nocardioidaceae; g__Nocardioides; s__unclassified_g__Nocardioides
    d__Bacteria; k__norank_d__Bacteria; p__Actinobacteriota; c__Actinobacteria; o__Propionibacteriales; f__Nocardioidaceae; g__Nocardioides; s__unclassified_g__Nocardioides
    d__Bacteria; k__norank_d__Bacteria; p__Actinobacteriota; c__Actinobacteria; o__Propionibacteriales; f__Nocardioidaceae; g__Nocardioides; s__unclassified_g__Nocardioides
    d__Bacteria; k__norank_d__Bacteria; p__Actinobacteriota; c__Actinobacteria; o__Propionibacteriales; f__Nocardioidaceae; g__Nocardioides; s__unclassified_g__Nocardioides
    d__Bacteria; k__norank_d__Bacteria; p__Actinobacteriota; c__Actinobacteria; o__Propionibacteriales; f__Nocardioidaceae; g__Nocardioides; s__unclassified_g__Nocardioides
    d__Bacteria; k__norank_d__Bacteria; p__Actinobacteriota; c__Actinobacteria; o__Propionibacteriales; f__Nocardioidaceae; g__Nocardioides; s__unclassified_g__Nocardioides
    d__Bacteria; k__norank_d__Bacteria; p__Actinobacteriota; c__Actinobacteria; o__Propionibacteriales; f__Nocardioidaceae; g__Nocardioides; s__unclassified_g__Nocardioides
    d__Bacteria; k__norank_d__Bacteria; p__Actinobacteriota; c__Actinobacteria; o__Propionibacteriales; f__Nocardioidaceae; g__Nocardioides; s__unclassified_g__Nocardioides
    d__Bacteria; k__norank_d__Bacteria; p__Actinobacteriota; c__Actinobacteria; o__Propionibacteriales; f__Nocardioidaceae; g__Nocardioides; s__unclassified_g__Nocardioides
    d__Bacteria; k__norank_d__Bacteria; p__Actinobacteriota; c__Actinobacteria; o__Propionibacteriales; f__Nocardioidaceae; g__Nocardioides; s__unclassified_g__Nocardioides
    d__Bacteria; k__norank_d__Bacteria; p__Actinobacteriota; c__Actinobacteria; o__Propionibacteriales; f__Nocardioidaceae; g__Nocardioides; s__unclassified_g__Nocardioides
    d__Bacteria; k__norank_d__Bacteria; p__Actinobacteriota; c__Actinobacteria; o__Propionibacteriales; f__Nocardioidaceae; g__Nocardioides; s__unclassified_g__Nocardioides
    d__Bacteria; k__norank_d__Bacteria; p__Actinobacteriota; c__Actinobacteria; o__Propionibacteriales; f__Nocardioidaceae; g__Nocardioides; s__unclassified_g__Nocardioides
    d__Bacteria; k__norank_d__Bacteria; p__Actinobacteriota; c__Actinobacteria; o__Propionibacteriales; f__Nocardioidaceae; g__Nocardioides; s__unclassified_g__Nocardioides
    d__Bacteria; k__norank_d__Bacteria; p__Actinobacteriota; c__Actinobacteria; o__Propionibacteriales; f__Nocardioidaceae; g__Nocardioides; s__unclassified_g__Nocardioides
    d__Bacteria; k__norank_d__Bacteria; p__Actinobacteriota; c__Actinobacteria; o__Propionibacteriales; f__Nocardioidaceae; g__Nocardioides; s__unclassified_g__Nocardioides
    d__Bacteria; k__norank_d__Bacteria; p__Actinobacteriota; c__Actinobacteria; o__Propionibacteriales; f__Nocardioidaceae; g__Nocardioides; s__unclassified_g__Nocardioides
    d__Bacteria; k__norank_d__Bacteria; p__Actinobacteriota; c__Actinobacteria; o__Propionibacteriales; f__Nocardioidaceae; g__Nocardioides; s__unclassified_g__Nocardioides
    d__Bacteria; k__norank_d__Bacteria; p__Actinobacteriota; c__Actinobacteria; o__Propionibacteriales; f__Nocardioidaceae; g__Nocardioides; s__unclassified_g__Nocardioides
    d__Bacteria; k__norank_d__Bacteria; p__Actinobacteriota; c__Actinobacteria; o__Propionibacteriales; f__Nocardioidaceae; g__Nocardioides; s__unclassified_g__Nocardioides
    d__Bacteria; k__norank_d__Bacteria; p__Actinobacteriota; c__Actinobacteria; o__Propionibacteriales; f__Nocardioidaceae; g__Nocardioides; s__unclassified_g__Nocardioides
    d__Bacteria; k__norank_d__Bacteria; p__Actinobacteriota; c__Actinobacteria; o__Propionibacteriales; f__Nocardioidaceae; g__Nocardioides; s__unclassified_g__Nocardioides
    d__Bacteria; k__norank_d__Bacteria; p__Actinobacteriota; c__Actinobacteria; o__Propionibacteriales; f__Nocardioidaceae; g__Nocardioides; s__unclassified_g__Nocardioides
    d__Bacteria; k__norank_d__Bacteria; p__Actinobacteriota; c__Actinobacteria; o__Propionibacteriales; f__Nocardioidaceae; g__Nocardioides; s__unclassified_g__Nocardioides
    d__Bacteria; k__norank_d__Bacteria; p__Actinobacteriota; c__Actinobacteria; o__Propionibacteriales; f__Nocardioidaceae; g__Nocardioides; s__unclassified_g__Nocardioides
    d__Bacteria; k__norank_d__Bacteria; p__Actinobacteriota; c__Actinobacteria; o__Propionibacteriales; f__Nocardioidaceae; g__Nocardioides; s__unclassified_g__Nocardioides
    d__Bacteria; k__norank_d__Bacteria; p__Actinobacteriota; c__Actinobacteria; o__Propionibacteriales; f__Nocardioidaceae; g__Nocardioides; s__unclassified_g__Nocardioides
    d__Bacteria; k__norank_d__Bacteria; p__Actinobacteriota; c__Actinobacteria; o__Propionibacteriales; f__Nocardioidaceae; g__Nocardioides; s__unclassified_g__Nocardioides
    d__Bacteria; k__norank_d__Bacteria; p__Actinobacteriota; c__Actinobacteria; o__Propionibacteriales; f__Nocardioidaceae; g__Nocardioides; s__unclassified_g__Nocardioides
    d__Bacteria; k__norank_d__Bacteria; p__Actinobacteriota; c__Actinobacteria; o__Propionibacteriales; f__Nocardioidaceae; g__Nocardioides; s__unclassified_g__Nocardioides
    d__Bacteria; k__norank_d__Bacteria; p__Actinobacteriota; c__Actinobacteria; o__Propionibacteriales; f__Nocardioidaceae; g__Nocardioides; s__unclassified_g__Nocardioides
    d__Bacteria; k__norank_d__Bacteria; p__Actinobacteriota; c__Actinobacteria; o__Propionibacteriales; f__Nocardioidaceae; g__Nocardioides; s__unclassified_g__Nocardioides
    d__Bacteria; k__norank_d__Bacteria; p__Actinobacteriota; c__Actinobacteria; o__Propionibacteriales; f__Nocardioidaceae; g__Nocardioides; s__unclassified_g__Nocardioides
    d__Bacteria; k__norank_d__Bacteria; p__Actinobacteriota; c__Actinobacteria; o__Propionibacteriales; f__Nocardioidaceae; g__Nocardioides; s__unclassified_g__Nocardioides
    d__Bacteria; k__norank_d__Bacteria; p__Actinobacteriota; c__Actinobacteria; o__Propionibacteriales; f__Nocardioidaceae; g__Nocardioides; s__unclassified_g__Nocardioides
    d__Bacteria; k__norank_d__Bacteria; p__Actinobacteriota; c__Actinobacteria; o__Propionibacteriales; f__Nocardioidaceae; g__Nocardioides; s__unclassified_g__Nocardioides
    d__Bacteria; k__norank_d__Bacteria; p__Actinobacteriota; c__Actinobacteria; o__Propionibacteriales; f__Nocardioidaceae; g__Nocardioides; s__unclassified_g__Nocardioides
    d__Bacteria; k__norank_d__Bacteria; p__Actinobacteriota; c__Actinobacteria; o__Propionibacteriales; f__Nocardioidaceae; g__Nocardioides; s__unclassified_g__Nocardioides
    d__Bacteria; k__norank_d__Bacteria; p__Actinobacteriota; c__Actinobacteria; o__Propionibacteriales; f__Nocardioidaceae; g__Nocardioides; s__unclassified_g__Nocardioides
    d__Bacteria; k__norank_d__Bacteria; p__Actinobacteriota; c__Actinobacteria; o__Propionibacteriales; f__Nocardioidaceae; g__Nocardioides; s__unclassified_g__Nocardioides
    d__Bacteria; k__norank_d__Bacteria; p__Actinobacteriota; c__Actinobacteria; o__Propionibacteriales; f__Nocardioidaceae; g__Nocardioides; s__unclassified_g__Nocardioides
    d__Bacteria; k__norank_d__Bacteria; p__Actinobacteriota; c__Actinobacteria; o__Propionibacteriales; f__Nocardioidaceae; g__Nocardioides; s__unclassified_g__Nocardioides
    d__Bacteria; k__norank_d__Bacteria; p__Actinobacteriota; c__Actinobacteria; o__Propionibacteriales; f__Nocardioidaceae; g__Nocardioides; s__unclassified_g__Nocardioides
    d__Bacteria; k__norank_d__Bacteria; p__Actinobacteriota; c__Actinobacteria; o__Propionibacteriales; f__Nocardioidaceae; g__Nocardioides; s__unclassified_g__Nocardioides
    d__Bacteria; k__norank_d__Bacteria; p__Actinobacteriota; c__Actinobacteria; o__Propionibacteriales; f__Nocardioidaceae; g__Nocardioides; s__unclassified_g__Nocardioides
    d__Bacteria; k__norank_d__Bacteria; p__Actinobacteriota; c__Actinobacteria; o__Propionibacteriales; f__Nocardioidaceae; g__Nocardioides; s__unclassified_g__Nocardioides
    d__Bacteria; k__norank_d__Bacteria; p__Actinobacteriota; c__Actinobacteria; o__Propionibacteriales; f__Nocardioidaceae; g__Nocardioides; s__unclassified_g__Nocardioides
    d__Bacteria; k__norank_d__Bacteria; p__Actinobacteriota; c__Actinobacteria; o__Propionibacteriales; f__Nocardioidaceae; g__Nocardioides; s__unclassified_g__Nocardioides
    d__Bacteria; k__norank_d__Bacteria; p__Actinobacteriota; c__Actinobacteria; o__Propionibacteriales; f__Nocardioidaceae; g__Nocardioides; s__unclassified_g__Nocardioides
    d__Bacteria; k__norank_d__Bacteria; p__Actinobacteriota; c__Actinobacteria; o__Propionibacteriales; f__Nocardioidaceae; g__Nocardioides; s__unclassified_g__Nocardioides
    d__Bacteria; k__norank_d__Bacteria; p__Actinobacteriota; c__Actinobacteria; o__Propionibacteriales; f__Nocardioidaceae; g__Nocardioides; s__unclassified_g__Nocardioides
    d__Bacteria; k__norank_d__Bacteria; p__Actinobacteriota; c__Actinobacteria; o__Propionibacteriales; f__Nocardioidaceae; g__Nocardioides; s__unclassified_g__Nocardioides
    d__Bacteria; k__norank_d__Bacteria; p__Actinobacteriota; c__Actinobacteria; o__Propionibacteriales; f__Nocardioidaceae; g__Nocardioides; s__unclassified_g__Nocardioides
    d__Bacteria; k__norank_d__Bacteria; p__Actinobacteriota; c__Actinobacteria; o__Propionibacteriales; f__Nocardioidaceae; g__Nocardioides; s__unclassified_g__Nocardioides
    d__Bacteria; k__norank_d__Bacteria; p__Actinobacteriota; c__Actinobacteria; o__Propionibacteriales; f__Nocardioidaceae; g__Nocardioides; s__unclassified_g__Nocardioides
    d__Bacteria; k__norank_d__Bacteria; p__Actinobacteriota; c__Actinobacteria; o__Propionibacteriales; f__Nocardioidaceae; g__Nocardioides; s__unclassified_g__Nocardioides
    d__Bacteria; k__norank_d__Bacteria; p__Actinobacteriota; c__Actinobacteria; o__Propionibacteriales; f__Nocardioidaceae; g__Nocardioides; s__unclassified_g__Nocardioides
    d__Bacteria; k__norank_d__Bacteria; p__Actinobacteriota; c__Actinobacteria; o__Propionibacteriales; f__Nocardioidaceae; g__Nocardioides; s__unclassified_g__Nocardioides
    d__Bacteria; k__norank_d__Bacteria; p__Actinobacteriota; c__Actinobacteria; o__Propionibacteriales; f__Nocardioidaceae; g__Nocardioides; s__unclassified_g__Nocardioides
    d__Bacteria; k__norank_d__Bacteria; p__Actinobacteriota; c__Actinobacteria; o__Propionibacteriales; f__Nocardioidaceae; g__Nocardioides; s__unclassified_g__Nocardioides
    d__Bacteria; k__norank_d__Bacteria; p__Actinobacteriota; c__Actinobacteria; o__Propionibacteriales; f__Nocardioidaceae; g__Nocardioides; s__unclassified_g__Nocardioides
    d__Bacteria; k__norank_d__Bacteria; p__Actinobacteriota; c__Actinobacteria; o__Propionibacteriales; f__Nocardioidaceae; g__Nocardioides; s__unclassified_g__Nocardioides
    d__Bacteria; k__norank_d__Bacteria; p__Actinobacteriota; c__Actinobacteria; o__Propionibacteriales; f__Nocardioidaceae; g__Nocardioides; s__unclassified_g__Nocardioides
    d__Bacteria; k__norank_d__Bacteria; p__Actinobacteriota; c__Actinobacteria; o__Propionibacteriales; f__Nocardioidaceae; g__Nocardioides; s__unclassified_g__Nocardioides
    d__Bacteria; k__norank_d__Bacteria; p__Actinobacteriota; c__Actinobacteria; o__Propionibacteriales; f__Nocardioidaceae; g__Nocardioides; s__unclassified_g__Nocardioides
    d__Bacteria; k__norank_d__Bacteria; p__Actinobacteriota; c__Actinobacteria; o__Propionibacteriales; f__Nocardioidaceae; g__Nocardioides; s__unclassified_g__Nocardioides
    d__Bacteria; k__norank_d__Bacteria; p__Actinobacteriota; c__Actinobacteria; o__Propionibacteriales; f__Nocardioidaceae; g__Nocardioides; s__unclassified_g__Nocardioides
    d__Bacteria; k__norank_d__Bacteria; p__Actinobacteriota; c__Actinobacteria; o__Propionibacteriales; f__Nocardioidaceae; g__Nocardioides; s__unclassified_g__Nocardioides
    d__Bacteria; k__norank_d__Bacteria; p__Actinobacteriota; c__Actinobacteria; o__Propionibacteriales; f__Nocardioidaceae; g__Nocardioides; s__unclassified_g__Nocardioides
    d__Bacteria; k__norank_d__Bacteria; p__Actinobacteriota; c__Actinobacteria; o__Propionibacteriales; f__Nocardioidaceae; g__Nocardioides; s__unclassified_g__Nocardioides
    d__Bacteria; k__norank_d__Bacteria; p__Actinobacteriota; c__Actinobacteria; o__Propionibacteriales; f__Nocardioidaceae; g__Nocardioides; s__unclassified_g__Nocardioides
    d__Bacteria; k__norank_d__Bacteria; p__Actinobacteriota; c__Actinobacteria; o__Propionibacteriales; f__Nocardioidaceae; g__Nocardioides; s__unclassified_g__Nocardioides
    d__Bacteria; k__norank_d__Bacteria; p__Actinobacteriota; c__Actinobacteria; o__Propionibacteriales; f__Nocardioidaceae; g__Nocardioides; s__unclassified_g__Nocardioides
    d__Bacteria; k__norank_d__Bacteria; p__Actinobacteriota; c__Actinobacteria; o__Propionibacteriales; f__Nocardioidaceae; g__Nocardioides; s__uncultured_bacterium_g__Nocardioides
    d__Bacteria; k__norank_d__Bacteria; p__Actinobacteriota; c__Actinobacteria; o__Propionibacteriales; f__Nocardioidaceae; g__Nocardioides; s__uncultured_bacterium_g__Nocardioides
    d__Bacteria; k__norank_d__Bacteria; p__Actinobacteriota; c__Actinobacteria; o__Propionibacteriales; f__Nocardioidaceae; g__Nocardioides; s__uncultured_bacterium_g__Nocardioides
    d__Bacteria; k__norank_d__Bacteria; p__Actinobacteriota; c__Actinobacteria; o__Propionibacteriales; f__Nocardioidaceae; g__Nocardioides; s__uncultured_bacterium_g__Nocardioides
    d__Bacteria; k__norank_d__Bacteria; p__Actinobacteriota; c__Actinobacteria; o__Propionibacteriales; f__Nocardioidaceae; g__Nocardioides; s__uncultured_bacterium_g__Nocardioides
    d__Bacteria; k__norank_d__Bacteria; p__Actinobacteriota; c__Actinobacteria; o__Propionibacteriales; f__Nocardioidaceae; g__Nocardioides; s__uncultured_bacterium_g__Nocardioides
    d__Bacteria; k__norank_d__Bacteria; p__Actinobacteriota; c__Actinobacteria; o__Propionibacteriales; f__Nocardioidaceae; g__Nocardioides; s__uncultured_bacterium_g__Nocardioides
    d__Bacteria; k__norank_d__Bacteria; p__Actinobacteriota; c__Actinobacteria; o__Propionibacteriales; f__Nocardioidaceae; g__Nocardioides; s__uncultured_organism_g__Nocardioides
    d__Bacteria; k__norank_d__Bacteria; p__Actinobacteriota; c__Actinobacteria; o__Propionibacteriales; f__Propionibacteriaceae; g__Microlunatus; s__unclassified_g__Microlunatus
    d__Bacteria; k__norank_d__Bacteria; p__Actinobacteriota; c__Actinobacteria; o__Propionibacteriales; f__Propionibacteriaceae; g__Microlunatus; s__unclassified_g__Microlunatus
    d__Bacteria; k__norank_d__Bacteria; p__Actinobacteriota; c__Actinobacteria; o__Propionibacteriales; f__Propionibacteriaceae; g__Microlunatus; s__unclassified_g__Microlunatus
    d__Bacteria; k__norank_d__Bacteria; p__Actinobacteriota; c__Actinobacteria; o__Propionibacteriales; f__Propionibacteriaceae; g__Microlunatus; s__unclassified_g__Microlunatus
    d__Bacteria; k__norank_d__Bacteria; p__Actinobacteriota; c__Actinobacteria; o__Propionibacteriales; f__Propionibacteriaceae; g__Microlunatus; s__unclassified_g__Microlunatus
    d__Bacteria; k__norank_d__Bacteria; p__Actinobacteriota; c__Actinobacteria; o__Propionibacteriales; f__Propionibacteriaceae; g__Microlunatus; s__unclassified_g__Microlunatus
    d__Bacteria; k__norank_d__Bacteria; p__Actinobacteriota; c__Actinobacteria; o__Propionibacteriales; f__Propionibacteriaceae; g__Microlunatus; s__unclassified_g__Microlunatus
    d__Bacteria; k__norank_d__Bacteria; p__Actinobacteriota; c__Actinobacteria; o__Propionibacteriales; f__Propionibacteriaceae; g__Microlunatus; s__unclassified_g__Microlunatus
    d__Bacteria; k__norank_d__Bacteria; p__Actinobacteriota; c__Actinobacteria; o__Propionibacteriales; f__Propionibacteriaceae; g__Microlunatus; s__unclassified_g__Microlunatus
    d__Bacteria; k__norank_d__Bacteria; p__Actinobacteriota; c__Actinobacteria; o__Propionibacteriales; f__Propionibacteriaceae; g__Microlunatus; s__unclassified_g__Microlunatus
    d__Bacteria; k__norank_d__Bacteria; p__Actinobacteriota; c__Actinobacteria; o__Propionibacteriales; f__Propionibacteriaceae; g__Microlunatus; s__uncultured_bacterium_g__Microlunatus
    d__Bacteria; k__norank_d__Bacteria; p__Actinobacteriota; c__Actinobacteria; o__Propionibacteriales; f__Propionibacteriaceae; g__Microlunatus; s__uncultured_bacterium_g__Microlunatus
    d__Bacteria; k__norank_d__Bacteria; p__Actinobacteriota; c__Actinobacteria; o__Pseudonocardiales; f__Pseudonocardiaceae; g__Crossiella; s__unclassified_g__Crossiella
    d__Bacteria; k__norank_d__Bacteria; p__Actinobacteriota; c__Actinobacteria; o__Pseudonocardiales; f__Pseudonocardiaceae; g__Crossiella; s__uncultured_bacterium_g__Crossiella
    d__Bacteria; k__norank_d__Bacteria; p__Actinobacteriota; c__Actinobacteria; o__Pseudonocardiales; f__Pseudonocardiaceae; g__Kibdelosporangium; s__uncultured_bacterium_g__Kibdelosporangium
    d__Bacteria; k__norank_d__Bacteria; p__Actinobacteriota; c__Actinobacteria; o__Pseudonocardiales; f__Pseudonocardiaceae; g__Kutzneria; s__Kutzneria_albida_DSM_43870
    d__Bacteria; k__norank_d__Bacteria; p__Actinobacteriota; c__Actinobacteria; o__Pseudonocardiales; f__Pseudonocardiaceae; g__Pseudonocardia; s__Pseudonocardia_halophobica
    d__Bacteria; k__norank_d__Bacteria; p__Actinobacteriota; c__Actinobacteria; o__Pseudonocardiales; f__Pseudonocardiaceae; g__Pseudonocardia; s__Pseudonocardia_sp._YIM_43845
    d__Bacteria; k__norank_d__Bacteria; p__Actinobacteriota; c__Actinobacteria; o__Pseudonocardiales; f__Pseudonocardiaceae; g__Pseudonocardia; s__unclassified_g__Pseudonocardia
    d__Bacteria; k__norank_d__Bacteria; p__Actinobacteriota; c__Actinobacteria; o__Pseudonocardiales; f__Pseudonocardiaceae; g__Pseudonocardia; s__unclassified_g__Pseudonocardia
    d__Bacteria; k__norank_d__Bacteria; p__Actinobacteriota; c__Actinobacteria; o__Pseudonocardiales; f__Pseudonocardiaceae; g__Pseudonocardia; s__unclassified_g__Pseudonocardia
    d__Bacteria; k__norank_d__Bacteria; p__Actinobacteriota; c__Actinobacteria; o__Pseudonocardiales; f__Pseudonocardiaceae; g__Pseudonocardia; s__unclassified_g__Pseudonocardia
    d__Bacteria; k__norank_d__Bacteria; p__Actinobacteriota; c__Actinobacteria; o__Pseudonocardiales; f__Pseudonocardiaceae; g__Pseudonocardia; s__unclassified_g__Pseudonocardia
    d__Bacteria; k__norank_d__Bacteria; p__Actinobacteriota; c__Actinobacteria; o__Pseudonocardiales; f__Pseudonocardiaceae; g__Pseudonocardia; s__unclassified_g__Pseudonocardia
    d__Bacteria; k__norank_d__Bacteria; p__Actinobacteriota; c__Actinobacteria; o__Pseudonocardiales; f__Pseudonocardiaceae; g__Pseudonocardia; s__unclassified_g__Pseudonocardia
    d__Bacteria; k__norank_d__Bacteria; p__Actinobacteriota; c__Actinobacteria; o__Pseudonocardiales; f__Pseudonocardiaceae; g__Pseudonocardia; s__unclassified_g__Pseudonocardia
    d__Bacteria; k__norank_d__Bacteria; p__Actinobacteriota; c__Actinobacteria; o__Pseudonocardiales; f__Pseudonocardiaceae; g__Pseudonocardia; s__unclassified_g__Pseudonocardia
    d__Bacteria; k__norank_d__Bacteria; p__Actinobacteriota; c__Actinobacteria; o__Pseudonocardiales; f__Pseudonocardiaceae; g__Pseudonocardia; s__unclassified_g__Pseudonocardia
    d__Bacteria; k__norank_d__Bacteria; p__Actinobacteriota; c__Actinobacteria; o__Pseudonocardiales; f__Pseudonocardiaceae; g__Pseudonocardia; s__unclassified_g__Pseudonocardia
    d__Bacteria; k__norank_d__Bacteria; p__Actinobacteriota; c__Actinobacteria; o__Pseudonocardiales; f__Pseudonocardiaceae; g__Pseudonocardia; s__unclassified_g__Pseudonocardia
    d__Bacteria; k__norank_d__Bacteria; p__Actinobacteriota; c__Actinobacteria; o__Pseudonocardiales; f__Pseudonocardiaceae; g__Pseudonocardia; s__unclassified_g__Pseudonocardia
    d__Bacteria; k__norank_d__Bacteria; p__Actinobacteriota; c__Actinobacteria; o__Pseudonocardiales; f__Pseudonocardiaceae; g__Pseudonocardia; s__unclassified_g__Pseudonocardia
    d__Bacteria; k__norank_d__Bacteria; p__Actinobacteriota; c__Actinobacteria; o__Pseudonocardiales; f__Pseudonocardiaceae; g__Pseudonocardia; s__unclassified_g__Pseudonocardia
    d__Bacteria; k__norank_d__Bacteria; p__Actinobacteriota; c__Actinobacteria; o__Pseudonocardiales; f__Pseudonocardiaceae; g__Pseudonocardia; s__uncultured_actinobacterium_g__Pseudonocardia
    d__Bacteria; k__norank_d__Bacteria; p__Actinobacteriota; c__Actinobacteria; o__Pseudonocardiales; f__Pseudonocardiaceae; g__Pseudonocardia; s__uncultured_bacterium_g__Pseudonocardia
    d__Bacteria; k__norank_d__Bacteria; p__Actinobacteriota; c__Actinobacteria; o__Pseudonocardiales; f__Pseudonocardiaceae; g__Pseudonocardia; s__uncultured_bacterium_g__Pseudonocardia
    d__Bacteria; k__norank_d__Bacteria; p__Actinobacteriota; c__Actinobacteria; o__Pseudonocardiales; f__Pseudonocardiaceae; g__Pseudonocardia; s__uncultured_bacterium_g__Pseudonocardia
    d__Bacteria; k__norank_d__Bacteria; p__Actinobacteriota; c__Actinobacteria; o__Pseudonocardiales; f__Pseudonocardiaceae; g__Pseudonocardia; s__uncultured_bacterium_g__Pseudonocardia
    d__Bacteria; k__norank_d__Bacteria; p__Actinobacteriota; c__Actinobacteria; o__Pseudonocardiales; f__Pseudonocardiaceae; g__Pseudonocardia; s__uncultured_bacterium_g__Pseudonocardia
    d__Bacteria; k__norank_d__Bacteria; p__Actinobacteriota; c__Actinobacteria; o__Pseudonocardiales; f__Pseudonocardiaceae; g__Saccharomonospora; s__Saccharomonospora_viridis_DSM_43017
    d__Bacteria; k__norank_d__Bacteria; p__Actinobacteriota; c__Actinobacteria; o__Pseudonocardiales; f__Pseudonocardiaceae; g__Saccharomonospora; s__uncultured_bacterium_g__Saccharomonospora
    d__Bacteria; k__norank_d__Bacteria; p__Actinobacteriota; c__Actinobacteria; o__Pseudonocardiales; f__Pseudonocardiaceae; g__Saccharopolyspora; s__Saccharopolyspora_jiangxiensis
    d__Bacteria; k__norank_d__Bacteria; p__Actinobacteriota; c__Actinobacteria; o__Pseudonocardiales; f__Pseudonocardiaceae; g__Saccharopolyspora; s__unclassified_g__Saccharopolyspora
    d__Bacteria; k__norank_d__Bacteria; p__Actinobacteriota; c__Actinobacteria; o__Pseudonocardiales; f__Pseudonocardiaceae; g__Saccharopolyspora; s__unclassified_g__Saccharopolyspora
    d__Bacteria; k__norank_d__Bacteria; p__Actinobacteriota; c__Actinobacteria; o__Pseudonocardiales; f__Pseudonocardiaceae; g__Saccharopolyspora; s__unclassified_g__Saccharopolyspora
    d__Bacteria; k__norank_d__Bacteria; p__Actinobacteriota; c__Actinobacteria; o__Pseudonocardiales; f__Pseudonocardiaceae; g__Saccharopolyspora; s__uncultured_bacterium_g__Saccharopolyspora
    d__Bacteria; k__norank_d__Bacteria; p__Actinobacteriota; c__Actinobacteria; o__Pseudonocardiales; f__Pseudonocardiaceae; g__Saccharopolyspora; s__uncultured_bacterium_g__Saccharopolyspora
    d__Bacteria; k__norank_d__Bacteria; p__Actinobacteriota; c__Actinobacteria; o__Streptomycetales; f__Streptomycetaceae; g__Kitasatospora; s__unclassified_g__Kitasatospora
    d__Bacteria; k__norank_d__Bacteria; p__Actinobacteriota; c__Actinobacteria; o__Streptomycetales; f__Streptomycetaceae; g__Kitasatospora; s__unclassified_g__Kitasatospora
    d__Bacteria; k__norank_d__Bacteria; p__Actinobacteriota; c__Actinobacteria; o__Streptomycetales; f__Streptomycetaceae; g__Streptomyces; s__Streptomyces_carpaticus
    d__Bacteria; k__norank_d__Bacteria; p__Actinobacteriota; c__Actinobacteria; o__Streptomycetales; f__Streptomycetaceae; g__Streptomyces; s__Streptomyces_griseorubiginosus
    d__Bacteria; k__norank_d__Bacteria; p__Actinobacteriota; c__Actinobacteria; o__Streptomycetales; f__Streptomycetaceae; g__Streptomyces; s__Streptomyces_sp._JBL-2
    d__Bacteria; k__norank_d__Bacteria; p__Actinobacteriota; c__Actinobacteria; o__Streptomycetales; f__Streptomycetaceae; g__Streptomyces; s__Streptomyces_sp._WMMB_716
    d__Bacteria; k__norank_d__Bacteria; p__Actinobacteriota; c__Actinobacteria; o__Streptomycetales; f__Streptomycetaceae; g__Streptomyces; s__unclassified_g__Streptomyces
    d__Bacteria; k__norank_d__Bacteria; p__Actinobacteriota; c__Actinobacteria; o__Streptomycetales; f__Streptomycetaceae; g__Streptomyces; s__unclassified_g__Streptomyces
    d__Bacteria; k__norank_d__Bacteria; p__Actinobacteriota; c__Actinobacteria; o__Streptomycetales; f__Streptomycetaceae; g__Streptomyces; s__unclassified_g__Streptomyces
    d__Bacteria; k__norank_d__Bacteria; p__Actinobacteriota; c__Actinobacteria; o__Streptomycetales; f__Streptomycetaceae; g__Streptomyces; s__unclassified_g__Streptomyces
    d__Bacteria; k__norank_d__Bacteria; p__Actinobacteriota; c__Actinobacteria; o__Streptomycetales; f__Streptomycetaceae; g__Streptomyces; s__unclassified_g__Streptomyces
    d__Bacteria; k__norank_d__Bacteria; p__Actinobacteriota; c__Actinobacteria; o__Streptomycetales; f__Streptomycetaceae; g__Streptomyces; s__unclassified_g__Streptomyces
    d__Bacteria; k__norank_d__Bacteria; p__Actinobacteriota; c__Actinobacteria; o__Streptomycetales; f__Streptomycetaceae; g__Streptomyces; s__unclassified_g__Streptomyces
    d__Bacteria; k__norank_d__Bacteria; p__Actinobacteriota; c__Actinobacteria; o__Streptomycetales; f__Streptomycetaceae; g__Streptomyces; s__unclassified_g__Streptomyces
    d__Bacteria; k__norank_d__Bacteria; p__Actinobacteriota; c__Actinobacteria; o__Streptomycetales; f__Streptomycetaceae; g__Streptomyces; s__unclassified_g__Streptomyces
    d__Bacteria; k__norank_d__Bacteria; p__Actinobacteriota; c__Actinobacteria; o__Streptomycetales; f__Streptomycetaceae; g__Streptomyces; s__unclassified_g__Streptomyces
    d__Bacteria; k__norank_d__Bacteria; p__Actinobacteriota; c__Actinobacteria; o__Streptomycetales; f__Streptomycetaceae; g__Streptomyces; s__unclassified_g__Streptomyces
    d__Bacteria; k__norank_d__Bacteria; p__Actinobacteriota; c__Actinobacteria; o__Streptomycetales; f__Streptomycetaceae; g__Streptomyces; s__unclassified_g__Streptomyces
    d__Bacteria; k__norank_d__Bacteria; p__Actinobacteriota; c__Actinobacteria; o__Streptomycetales; f__Streptomycetaceae; g__Streptomyces; s__unclassified_g__Streptomyces
    d__Bacteria; k__norank_d__Bacteria; p__Actinobacteriota; c__Actinobacteria; o__Streptomycetales; f__Streptomycetaceae; g__Streptomyces; s__unclassified_g__Streptomyces
    d__Bacteria; k__norank_d__Bacteria; p__Actinobacteriota; c__Actinobacteria; o__Streptomycetales; f__Streptomycetaceae; g__Streptomyces; s__unclassified_g__Streptomyces
    d__Bacteria; k__norank_d__Bacteria; p__Actinobacteriota; c__Actinobacteria; o__Streptomycetales; f__Streptomycetaceae; g__Streptomyces; s__unclassified_g__Streptomyces
    d__Bacteria; k__norank_d__Bacteria; p__Actinobacteriota; c__Actinobacteria; o__Streptomycetales; f__Streptomycetaceae; g__Streptomyces; s__unclassified_g__Streptomyces
    d__Bacteria; k__norank_d__Bacteria; p__Actinobacteriota; c__Actinobacteria; o__Streptomycetales; f__Streptomycetaceae; g__Streptomyces; s__unclassified_g__Streptomyces
    d__Bacteria; k__norank_d__Bacteria; p__Actinobacteriota; c__Actinobacteria; o__Streptomycetales; f__Streptomycetaceae; g__Streptomyces; s__unclassified_g__Streptomyces
    d__Bacteria; k__norank_d__Bacteria; p__Actinobacteriota; c__Actinobacteria; o__Streptomycetales; f__Streptomycetaceae; g__Streptomyces; s__unclassified_g__Streptomyces
    d__Bacteria; k__norank_d__Bacteria; p__Actinobacteriota; c__Actinobacteria; o__Streptomycetales; f__Streptomycetaceae; g__Streptomyces; s__unclassified_g__Streptomyces
    d__Bacteria; k__norank_d__Bacteria; p__Actinobacteriota; c__Actinobacteria; o__Streptomycetales; f__Streptomycetaceae; g__Streptomyces; s__unclassified_g__Streptomyces
    d__Bacteria; k__norank_d__Bacteria; p__Actinobacteriota; c__Actinobacteria; o__Streptomycetales; f__Streptomycetaceae; g__Streptomyces; s__unclassified_g__Streptomyces
    d__Bacteria; k__norank_d__Bacteria; p__Actinobacteriota; c__Actinobacteria; o__Streptomycetales; f__Streptomycetaceae; g__Streptomyces; s__unclassified_g__Streptomyces
    d__Bacteria; k__norank_d__Bacteria; p__Actinobacteriota; c__Actinobacteria; o__Streptomycetales; f__Streptomycetaceae; g__Streptomyces; s__unclassified_g__Streptomyces
    d__Bacteria; k__norank_d__Bacteria; p__Actinobacteriota; c__Actinobacteria; o__Streptomycetales; f__Streptomycetaceae; g__Streptomyces; s__unclassified_g__Streptomyces
    d__Bacteria; k__norank_d__Bacteria; p__Actinobacteriota; c__Actinobacteria; o__Streptomycetales; f__Streptomycetaceae; g__Streptomyces; s__unclassified_g__Streptomyces
    d__Bacteria; k__norank_d__Bacteria; p__Actinobacteriota; c__Actinobacteria; o__Streptomycetales; f__Streptomycetaceae; g__Streptomyces; s__unclassified_g__Streptomyces
    d__Bacteria; k__norank_d__Bacteria; p__Actinobacteriota; c__Actinobacteria; o__Streptomycetales; f__Streptomycetaceae; g__Streptomyces; s__unclassified_g__Streptomyces
    d__Bacteria; k__norank_d__Bacteria; p__Actinobacteriota; c__Actinobacteria; o__Streptomycetales; f__Streptomycetaceae; g__Streptomyces; s__unclassified_g__Streptomyces
    d__Bacteria; k__norank_d__Bacteria; p__Actinobacteriota; c__Actinobacteria; o__Streptomycetales; f__Streptomycetaceae; g__Streptomyces; s__unclassified_g__Streptomyces
    d__Bacteria; k__norank_d__Bacteria; p__Actinobacteriota; c__Actinobacteria; o__Streptomycetales; f__Streptomycetaceae; g__Streptomyces; s__unclassified_g__Streptomyces
    d__Bacteria; k__norank_d__Bacteria; p__Actinobacteriota; c__Actinobacteria; o__Streptomycetales; f__Streptomycetaceae; g__Streptomyces; s__unclassified_g__Streptomyces
    d__Bacteria; k__norank_d__Bacteria; p__Actinobacteriota; c__Actinobacteria; o__Streptomycetales; f__Streptomycetaceae; g__Streptomyces; s__unclassified_g__Streptomyces
    d__Bacteria; k__norank_d__Bacteria; p__Actinobacteriota; c__Actinobacteria; o__Streptomycetales; f__Streptomycetaceae; g__Streptomyces; s__unclassified_g__Streptomyces
    d__Bacteria; k__norank_d__Bacteria; p__Actinobacteriota; c__Actinobacteria; o__Streptomycetales; f__Streptomycetaceae; g__Streptomyces; s__unclassified_g__Streptomyces
    d__Bacteria; k__norank_d__Bacteria; p__Actinobacteriota; c__Actinobacteria; o__Streptomycetales; f__Streptomycetaceae; g__Streptomyces; s__unclassified_g__Streptomyces
    d__Bacteria; k__norank_d__Bacteria; p__Actinobacteriota; c__Actinobacteria; o__Streptomycetales; f__Streptomycetaceae; g__Streptomyces; s__unclassified_g__Streptomyces
    d__Bacteria; k__norank_d__Bacteria; p__Actinobacteriota; c__Actinobacteria; o__Streptomycetales; f__Streptomycetaceae; g__Streptomyces; s__unclassified_g__Streptomyces
    d__Bacteria; k__norank_d__Bacteria; p__Actinobacteriota; c__Actinobacteria; o__Streptomycetales; f__Streptomycetaceae; g__Streptomyces; s__unclassified_g__Streptomyces
    d__Bacteria; k__norank_d__Bacteria; p__Actinobacteriota; c__Actinobacteria; o__Streptomycetales; f__Streptomycetaceae; g__Streptomyces; s__unclassified_g__Streptomyces
    d__Bacteria; k__norank_d__Bacteria; p__Actinobacteriota; c__Actinobacteria; o__Streptomycetales; f__Streptomycetaceae; g__Streptomyces; s__unclassified_g__Streptomyces
    d__Bacteria; k__norank_d__Bacteria; p__Actinobacteriota; c__Actinobacteria; o__Streptomycetales; f__Streptomycetaceae; g__Streptomyces; s__unclassified_g__Streptomyces
    d__Bacteria; k__norank_d__Bacteria; p__Actinobacteriota; c__Actinobacteria; o__Streptomycetales; f__Streptomycetaceae; g__Streptomyces; s__unclassified_g__Streptomyces
    d__Bacteria; k__norank_d__Bacteria; p__Actinobacteriota; c__Actinobacteria; o__Streptomycetales; f__Streptomycetaceae; g__Streptomyces; s__unclassified_g__Streptomyces
    d__Bacteria; k__norank_d__Bacteria; p__Actinobacteriota; c__Actinobacteria; o__Streptomycetales; f__Streptomycetaceae; g__Streptomyces; s__unclassified_g__Streptomyces
    d__Bacteria; k__norank_d__Bacteria; p__Actinobacteriota; c__Actinobacteria; o__Streptomycetales; f__Streptomycetaceae; g__Streptomyces; s__unclassified_g__Streptomyces
    d__Bacteria; k__norank_d__Bacteria; p__Actinobacteriota; c__Actinobacteria; o__Streptomycetales; f__Streptomycetaceae; g__Streptomyces; s__unclassified_g__Streptomyces
    d__Bacteria; k__norank_d__Bacteria; p__Actinobacteriota; c__Actinobacteria; o__Streptomycetales; f__Streptomycetaceae; g__Streptomyces; s__unclassified_g__Streptomyces
    d__Bacteria; k__norank_d__Bacteria; p__Actinobacteriota; c__Actinobacteria; o__Streptomycetales; f__Streptomycetaceae; g__Streptomyces; s__unclassified_g__Streptomyces
    d__Bacteria; k__norank_d__Bacteria; p__Actinobacteriota; c__Actinobacteria; o__Streptomycetales; f__Streptomycetaceae; g__Streptomyces; s__unclassified_g__Streptomyces
    d__Bacteria; k__norank_d__Bacteria; p__Actinobacteriota; c__Actinobacteria; o__Streptomycetales; f__Streptomycetaceae; g__Streptomyces; s__unclassified_g__Streptomyces
    d__Bacteria; k__norank_d__Bacteria; p__Actinobacteriota; c__Actinobacteria; o__Streptomycetales; f__Streptomycetaceae; g__Streptomyces; s__unclassified_g__Streptomyces
    d__Bacteria; k__norank_d__Bacteria; p__Actinobacteriota; c__Actinobacteria; o__Streptomycetales; f__Streptomycetaceae; g__Streptomyces; s__unclassified_g__Streptomyces
    d__Bacteria; k__norank_d__Bacteria; p__Actinobacteriota; c__Actinobacteria; o__Streptomycetales; f__Streptomycetaceae; g__Streptomyces; s__unclassified_g__Streptomyces
    d__Bacteria; k__norank_d__Bacteria; p__Actinobacteriota; c__Actinobacteria; o__Streptomycetales; f__Streptomycetaceae; g__Streptomyces; s__unclassified_g__Streptomyces
    d__Bacteria; k__norank_d__Bacteria; p__Actinobacteriota; c__Actinobacteria; o__Streptomycetales; f__Streptomycetaceae; g__Streptomyces; s__unclassified_g__Streptomyces
    d__Bacteria; k__norank_d__Bacteria; p__Actinobacteriota; c__Actinobacteria; o__Streptomycetales; f__Streptomycetaceae; g__Streptomyces; s__unclassified_g__Streptomyces
    d__Bacteria; k__norank_d__Bacteria; p__Actinobacteriota; c__Actinobacteria; o__Streptomycetales; f__Streptomycetaceae; g__Streptomyces; s__unclassified_g__Streptomyces
    d__Bacteria; k__norank_d__Bacteria; p__Actinobacteriota; c__Actinobacteria; o__Streptomycetales; f__Streptomycetaceae; g__Streptomyces; s__unclassified_g__Streptomyces
    d__Bacteria; k__norank_d__Bacteria; p__Actinobacteriota; c__Actinobacteria; o__Streptomycetales; f__Streptomycetaceae; g__Streptomyces; s__unclassified_g__Streptomyces
    d__Bacteria; k__norank_d__Bacteria; p__Actinobacteriota; c__Actinobacteria; o__Streptomycetales; f__Streptomycetaceae; g__Streptomyces; s__unclassified_g__Streptomyces
    d__Bacteria; k__norank_d__Bacteria; p__Actinobacteriota; c__Actinobacteria; o__Streptosporangiales; f__Nocardiopsaceae; g__Nocardiopsis; s__Nocardiopsis_dassonvillei
    d__Bacteria; k__norank_d__Bacteria; p__Actinobacteriota; c__Actinobacteria; o__Streptosporangiales; f__Nocardiopsaceae; g__Nocardiopsis; s__unclassified_g__Nocardiopsis
    d__Bacteria; k__norank_d__Bacteria; p__Actinobacteriota; c__Actinobacteria; o__Streptosporangiales; f__Nocardiopsaceae; g__Thermobifida; s__Thermobifida_fusca
    d__Bacteria; k__norank_d__Bacteria; p__Actinobacteriota; c__Actinobacteria; o__Streptosporangiales; f__Streptosporangiaceae; g__Microbispora; s__unclassified_g__Microbispora
    d__Bacteria; k__norank_d__Bacteria; p__Actinobacteriota; c__Actinobacteria; o__Streptosporangiales; f__Streptosporangiaceae; g__Microbispora; s__unclassified_g__Microbispora
    d__Bacteria; k__norank_d__Bacteria; p__Actinobacteriota; c__Actinobacteria; o__Streptosporangiales; f__Streptosporangiaceae; g__Nonomuraea; s__metagenome_g__Nonomuraea
    d__Bacteria; k__norank_d__Bacteria; p__Actinobacteriota; c__Actinobacteria; o__Streptosporangiales; f__Streptosporangiaceae; g__Nonomuraea; s__unclassified_g__Nonomuraea
    d__Bacteria; k__norank_d__Bacteria; p__Actinobacteriota; c__Actinobacteria; o__Streptosporangiales; f__Streptosporangiaceae; g__Nonomuraea; s__unclassified_g__Nonomuraea
    d__Bacteria; k__norank_d__Bacteria; p__Actinobacteriota; c__Actinobacteria; o__Streptosporangiales; f__Streptosporangiaceae; g__Nonomuraea; s__unclassified_g__Nonomuraea
    d__Bacteria; k__norank_d__Bacteria; p__Actinobacteriota; c__Actinobacteria; o__Streptosporangiales; f__Streptosporangiaceae; g__Sphaerisporangium; s__unclassified_g__Sphaerisporangium
    d__Bacteria; k__norank_d__Bacteria; p__Actinobacteriota; c__Actinobacteria; o__Streptosporangiales; f__Streptosporangiaceae; g__Sphaerisporangium; s__unclassified_g__Sphaerisporangium
    d__Bacteria; k__norank_d__Bacteria; p__Actinobacteriota; c__Actinobacteria; o__Streptosporangiales; f__Streptosporangiaceae; g__Sphaerisporangium; s__uncultured_bacterium_g__Sphaerisporangium
    d__Bacteria; k__norank_d__Bacteria; p__Actinobacteriota; c__Actinobacteria; o__Streptosporangiales; f__Streptosporangiaceae; g__Streptosporangium; s__Streptosporangium_sp.
    d__Bacteria; k__norank_d__Bacteria; p__Actinobacteriota; c__Actinobacteria; o__Streptosporangiales; f__Streptosporangiaceae; g__Thermopolyspora; s__Streptosporangiaceae_str._KACC_20141
    d__Bacteria; k__norank_d__Bacteria; p__Actinobacteriota; c__Actinobacteria; o__Streptosporangiales; f__Thermomonosporaceae; g__Actinoallomurus; s__Actinoallomurus_sp._g__Actinoallomurus
    d__Bacteria; k__norank_d__Bacteria; p__Actinobacteriota; c__Actinobacteria; o__Streptosporangiales; f__Thermomonosporaceae; g__Actinoallomurus; s__unclassified_g__Actinoallomurus
    d__Bacteria; k__norank_d__Bacteria; p__Actinobacteriota; c__Actinobacteria; o__Streptosporangiales; f__Thermomonosporaceae; g__Actinoallomurus; s__unclassified_g__Actinoallomurus
    d__Bacteria; k__norank_d__Bacteria; p__Actinobacteriota; c__Actinobacteria; o__Streptosporangiales; f__Thermomonosporaceae; g__Actinoallomurus; s__unclassified_g__Actinoallomurus
    d__Bacteria; k__norank_d__Bacteria; p__Actinobacteriota; c__Actinobacteria; o__Streptosporangiales; f__Thermomonosporaceae; g__Actinoallomurus; s__unclassified_g__Actinoallomurus
    d__Bacteria; k__norank_d__Bacteria; p__Actinobacteriota; c__Actinobacteria; o__Streptosporangiales; f__Thermomonosporaceae; g__Actinoallomurus; s__unclassified_g__Actinoallomurus
    d__Bacteria; k__norank_d__Bacteria; p__Actinobacteriota; c__Actinobacteria; o__Streptosporangiales; f__Thermomonosporaceae; g__Actinocorallia; s__Actinocorallia_aurantiaca
    d__Bacteria; k__norank_d__Bacteria; p__Actinobacteriota; c__Actinobacteria; o__Streptosporangiales; f__Thermomonosporaceae; g__Actinocorallia; s__Actinocorallia_aurea
    d__Bacteria; k__norank_d__Bacteria; p__Actinobacteriota; c__Actinobacteria; o__Streptosporangiales; f__Thermomonosporaceae; g__Actinocorallia; s__Actinocorallia_aurea
    d__Bacteria; k__norank_d__Bacteria; p__Actinobacteriota; c__Actinobacteria; o__Streptosporangiales; f__Thermomonosporaceae; g__Actinocorallia; s__Actinocorallia_cavernae
    d__Bacteria; k__norank_d__Bacteria; p__Actinobacteriota; c__Actinobacteria; o__Streptosporangiales; f__Thermomonosporaceae; g__Actinocorallia; s__Actinocorallia_cavernae
    d__Bacteria; k__norank_d__Bacteria; p__Actinobacteriota; c__Actinobacteria; o__Streptosporangiales; f__Thermomonosporaceae; g__Actinocorallia; s__unclassified_g__Actinocorallia
    d__Bacteria; k__norank_d__Bacteria; p__Actinobacteriota; c__Actinobacteria; o__Streptosporangiales; f__Thermomonosporaceae; g__Actinocorallia; s__unclassified_g__Actinocorallia
    d__Bacteria; k__norank_d__Bacteria; p__Actinobacteriota; c__Actinobacteria; o__Streptosporangiales; f__Thermomonosporaceae; g__Actinocorallia; s__unclassified_g__Actinocorallia
    d__Bacteria; k__norank_d__Bacteria; p__Actinobacteriota; c__Actinobacteria; o__Streptosporangiales; f__Thermomonosporaceae; g__Actinocorallia; s__unclassified_g__Actinocorallia
    d__Bacteria; k__norank_d__Bacteria; p__Actinobacteriota; c__Actinobacteria; o__Streptosporangiales; f__Thermomonosporaceae; g__Actinomadura; s__Actinomadura_hallensis
    d__Bacteria; k__norank_d__Bacteria; p__Actinobacteriota; c__Actinobacteria; o__Streptosporangiales; f__Thermomonosporaceae; g__Actinomadura; s__Actinomadura_sputi
    d__Bacteria; k__norank_d__Bacteria; p__Actinobacteriota; c__Actinobacteria; o__Streptosporangiales; f__Thermomonosporaceae; g__Actinomadura; s__Thermomonospora_echinospora
    d__Bacteria; k__norank_d__Bacteria; p__Actinobacteriota; c__Actinobacteria; o__Streptosporangiales; f__Thermomonosporaceae; g__Actinomadura; s__unclassified_g__Actinomadura
    d__Bacteria; k__norank_d__Bacteria; p__Actinobacteriota; c__Actinobacteria; o__Streptosporangiales; f__Thermomonosporaceae; g__Actinomadura; s__unclassified_g__Actinomadura
    d__Bacteria; k__norank_d__Bacteria; p__Actinobacteriota; c__Actinobacteria; o__Streptosporangiales; f__Thermomonosporaceae; g__Actinomadura; s__unclassified_g__Actinomadura
    d__Bacteria; k__norank_d__Bacteria; p__Actinobacteriota; c__Actinobacteria; o__Streptosporangiales; f__Thermomonosporaceae; g__Actinomadura; s__unclassified_g__Actinomadura
    d__Bacteria; k__norank_d__Bacteria; p__Actinobacteriota; c__Actinobacteria; o__Streptosporangiales; f__Thermomonosporaceae; g__Actinomadura; s__unclassified_g__Actinomadura
    d__Bacteria; k__norank_d__Bacteria; p__Actinobacteriota; c__Actinobacteria; o__Streptosporangiales; f__Thermomonosporaceae; g__Actinomadura; s__unclassified_g__Actinomadura
    d__Bacteria; k__norank_d__Bacteria; p__Actinobacteriota; c__Actinobacteria; o__Streptosporangiales; f__Thermomonosporaceae; g__Actinomadura; s__unclassified_g__Actinomadura
    d__Bacteria; k__norank_d__Bacteria; p__Actinobacteriota; c__Actinobacteria; o__Streptosporangiales; f__Thermomonosporaceae; g__Actinomadura; s__unclassified_g__Actinomadura
    d__Bacteria; k__norank_d__Bacteria; p__Actinobacteriota; c__Actinobacteria; o__Streptosporangiales; f__Thermomonosporaceae; g__Actinomadura; s__unclassified_g__Actinomadura
    d__Bacteria; k__norank_d__Bacteria; p__Actinobacteriota; c__Actinobacteria; o__Streptosporangiales; f__Thermomonosporaceae; g__Actinomadura; s__unclassified_g__Actinomadura
    d__Bacteria; k__norank_d__Bacteria; p__Actinobacteriota; c__Actinobacteria; o__Streptosporangiales; f__Thermomonosporaceae; g__Actinomadura; s__unclassified_g__Actinomadura
    d__Bacteria; k__norank_d__Bacteria; p__Actinobacteriota; c__Actinobacteria; o__Streptosporangiales; f__Thermomonosporaceae; g__Actinomadura; s__unclassified_g__Actinomadura
    d__Bacteria; k__norank_d__Bacteria; p__Actinobacteriota; c__Actinobacteria; o__Streptosporangiales; f__Thermomonosporaceae; g__Actinomadura; s__unclassified_g__Actinomadura
    d__Bacteria; k__norank_d__Bacteria; p__Actinobacteriota; c__Actinobacteria; o__Streptosporangiales; f__Thermomonosporaceae; g__Actinomadura; s__uncultured_bacterium_g__Actinomadura
    d__Bacteria; k__norank_d__Bacteria; p__Actinobacteriota; c__Actinobacteria; o__Streptosporangiales; f__Thermomonosporaceae; g__Actinomadura; s__uncultured_bacterium_g__Actinomadura
    d__Bacteria; k__norank_d__Bacteria; p__Actinobacteriota; c__Actinobacteria; o__Streptosporangiales; f__Thermomonosporaceae; g__Actinomadura; s__uncultured_bacterium_g__Actinomadura
    d__Bacteria; k__norank_d__Bacteria; p__Actinobacteriota; c__Actinobacteria; o__Streptosporangiales; f__Thermomonosporaceae; g__Actinomadura; s__uncultured_bacterium_g__Actinomadura
    d__Bacteria; k__norank_d__Bacteria; p__Actinobacteriota; c__Rubrobacteria; o__Rubrobacterales; f__Rubrobacteriaceae; g__Rubrobacter; s__metagenome_g__Rubrobacter
    d__Bacteria; k__norank_d__Bacteria; p__Actinobacteriota; c__Rubrobacteria; o__Rubrobacterales; f__Rubrobacteriaceae; g__Rubrobacter; s__unclassified_g__Rubrobacter
    d__Bacteria; k__norank_d__Bacteria; p__Actinobacteriota; c__Rubrobacteria; o__Rubrobacterales; f__Rubrobacteriaceae; g__Rubrobacter; s__unclassified_g__Rubrobacter
    d__Bacteria; k__norank_d__Bacteria; p__Actinobacteriota; c__Rubrobacteria; o__Rubrobacterales; f__Rubrobacteriaceae; g__Rubrobacter; s__uncultured_bacterium_g__Rubrobacter
    d__Bacteria; k__norank_d__Bacteria; p__Actinobacteriota; c__Rubrobacteria; o__Rubrobacterales; f__Rubrobacteriaceae; g__Rubrobacter; s__uncultured_organism_g__Rubrobacter
    d__Bacteria; k__norank_d__Bacteria; p__Actinobacteriota; c__Rubrobacteria; o__Rubrobacterales; f__Rubrobacteriaceae; g__Rubrobacter; s__uncultured_Rubrobacter_sp.
    d__Bacteria; k__norank_d__Bacteria; p__Actinobacteriota; c__Thermoleophilia; o__Solirubrobacterales; f__Solirubrobacteraceae; g__Patulibacter; s__uncultured_Patulibacter_sp.
    d__Bacteria; k__norank_d__Bacteria; p__Actinobacteriota; c__Thermoleophilia; o__Solirubrobacterales; f__Solirubrobacteraceae; g__Solirubrobacter; s__metagenome_g__Solirubrobacter
    d__Bacteria; k__norank_d__Bacteria; p__Actinobacteriota; c__Thermoleophilia; o__Solirubrobacterales; f__Solirubrobacteraceae; g__Solirubrobacter; s__metagenome_g__Solirubrobacter
    d__Bacteria; k__norank_d__Bacteria; p__Actinobacteriota; c__Thermoleophilia; o__Solirubrobacterales; f__Solirubrobacteraceae; g__Solirubrobacter; s__unclassified_g__Solirubrobacter
    d__Bacteria; k__norank_d__Bacteria; p__Actinobacteriota; c__Thermoleophilia; o__Solirubrobacterales; f__Solirubrobacteraceae; g__Solirubrobacter; s__unclassified_g__Solirubrobacter
    d__Bacteria; k__norank_d__Bacteria; p__Actinobacteriota; c__Thermoleophilia; o__Solirubrobacterales; f__Solirubrobacteraceae; g__Solirubrobacter; s__unclassified_g__Solirubrobacter
    d__Bacteria; k__norank_d__Bacteria; p__Actinobacteriota; c__Thermoleophilia; o__Solirubrobacterales; f__Solirubrobacteraceae; g__Solirubrobacter; s__unclassified_g__Solirubrobacter
    d__Bacteria; k__norank_d__Bacteria; p__Actinobacteriota; c__Thermoleophilia; o__Solirubrobacterales; f__Solirubrobacteraceae; g__Solirubrobacter; s__unclassified_g__Solirubrobacter
    d__Bacteria; k__norank_d__Bacteria; p__Actinobacteriota; c__Thermoleophilia; o__Solirubrobacterales; f__Solirubrobacteraceae; g__Solirubrobacter; s__unclassified_g__Solirubrobacter
    d__Bacteria; k__norank_d__Bacteria; p__Actinobacteriota; c__Thermoleophilia; o__Solirubrobacterales; f__Solirubrobacteraceae; g__Solirubrobacter; s__unclassified_g__Solirubrobacter
    d__Bacteria; k__norank_d__Bacteria; p__Actinobacteriota; c__Thermoleophilia; o__Solirubrobacterales; f__Solirubrobacteraceae; g__Solirubrobacter; s__unclassified_g__Solirubrobacter
    d__Bacteria; k__norank_d__Bacteria; p__Actinobacteriota; c__Thermoleophilia; o__Solirubrobacterales; f__Solirubrobacteraceae; g__Solirubrobacter; s__unclassified_g__Solirubrobacter
    d__Bacteria; k__norank_d__Bacteria; p__Actinobacteriota; c__Thermoleophilia; o__Solirubrobacterales; f__Solirubrobacteraceae; g__Solirubrobacter; s__unclassified_g__Solirubrobacter
    d__Bacteria; k__norank_d__Bacteria; p__Actinobacteriota; c__Thermoleophilia; o__Solirubrobacterales; f__Solirubrobacteraceae; g__Solirubrobacter; s__unclassified_g__Solirubrobacter
    d__Bacteria; k__norank_d__Bacteria; p__Actinobacteriota; c__Thermoleophilia; o__Solirubrobacterales; f__Solirubrobacteraceae; g__Solirubrobacter; s__unclassified_g__Solirubrobacter
    d__Bacteria; k__norank_d__Bacteria; p__Actinobacteriota; c__Thermoleophilia; o__Solirubrobacterales; f__Solirubrobacteraceae; g__Solirubrobacter; s__unclassified_g__Solirubrobacter
    d__Bacteria; k__norank_d__Bacteria; p__Actinobacteriota; c__Thermoleophilia; o__Solirubrobacterales; f__Solirubrobacteraceae; g__Solirubrobacter; s__unclassified_g__Solirubrobacter
    d__Bacteria; k__norank_d__Bacteria; p__Actinobacteriota; c__Thermoleophilia; o__Solirubrobacterales; f__Solirubrobacteraceae; g__Solirubrobacter; s__unclassified_g__Solirubrobacter
    d__Bacteria; k__norank_d__Bacteria; p__Actinobacteriota; c__Thermoleophilia; o__Solirubrobacterales; f__Solirubrobacteraceae; g__Solirubrobacter; s__unclassified_g__Solirubrobacter
    d__Bacteria; k__norank_d__Bacteria; p__Actinobacteriota; c__Thermoleophilia; o__Solirubrobacterales; f__Solirubrobacteraceae; g__Solirubrobacter; s__unclassified_g__Solirubrobacter
    d__Bacteria; k__norank_d__Bacteria; p__Actinobacteriota; c__Thermoleophilia; o__Solirubrobacterales; f__Solirubrobacteraceae; g__Solirubrobacter; s__unclassified_g__Solirubrobacter
    d__Bacteria; k__norank_d__Bacteria; p__Actinobacteriota; c__Thermoleophilia; o__Solirubrobacterales; f__Solirubrobacteraceae; g__Solirubrobacter; s__unclassified_g__Solirubrobacter
    d__Bacteria; k__norank_d__Bacteria; p__Actinobacteriota; c__Thermoleophilia; o__Solirubrobacterales; f__Solirubrobacteraceae; g__Solirubrobacter; s__unclassified_g__Solirubrobacter
    d__Bacteria; k__norank_d__Bacteria; p__Actinobacteriota; c__Thermoleophilia; o__Solirubrobacterales; f__Solirubrobacteraceae; g__Solirubrobacter; s__unclassified_g__Solirubrobacter
    d__Bacteria; k__norank_d__Bacteria; p__Actinobacteriota; c__Thermoleophilia; o__Solirubrobacterales; f__Solirubrobacteraceae; g__Solirubrobacter; s__unclassified_g__Solirubrobacter
    d__Bacteria; k__norank_d__Bacteria; p__Actinobacteriota; c__Thermoleophilia; o__Solirubrobacterales; f__Solirubrobacteraceae; g__Solirubrobacter; s__unclassified_g__Solirubrobacter
    d__Bacteria; k__norank_d__Bacteria; p__Actinobacteriota; c__Thermoleophilia; o__Solirubrobacterales; f__Solirubrobacteraceae; g__Solirubrobacter; s__unclassified_g__Solirubrobacter
    d__Bacteria; k__norank_d__Bacteria; p__Actinobacteriota; c__Thermoleophilia; o__Solirubrobacterales; f__Solirubrobacteraceae; g__Solirubrobacter; s__unclassified_g__Solirubrobacter
    d__Bacteria; k__norank_d__Bacteria; p__Actinobacteriota; c__Thermoleophilia; o__Solirubrobacterales; f__Solirubrobacteraceae; g__Solirubrobacter; s__unclassified_g__Solirubrobacter
    d__Bacteria; k__norank_d__Bacteria; p__Actinobacteriota; c__Thermoleophilia; o__Solirubrobacterales; f__Solirubrobacteraceae; g__Solirubrobacter; s__uncultured_bacterium_ctg7180000001448
    d__Bacteria; k__norank_d__Bacteria; p__Actinobacteriota; c__Thermoleophilia; o__Solirubrobacterales; f__Solirubrobacteraceae; g__Solirubrobacter; s__uncultured_bacterium_g__Solirubrobacter
    d__Bacteria; k__norank_d__Bacteria; p__Actinobacteriota; c__Thermoleophilia; o__Solirubrobacterales; f__Solirubrobacteraceae; g__Solirubrobacter; s__uncultured_bacterium_g__Solirubrobacter
    d__Bacteria; k__norank_d__Bacteria; p__Actinobacteriota; c__Thermoleophilia; o__Solirubrobacterales; f__Solirubrobacteraceae; g__Solirubrobacter; s__uncultured_bacterium_g__Solirubrobacter
    d__Bacteria; k__norank_d__Bacteria; p__Actinobacteriota; c__Thermoleophilia; o__Solirubrobacterales; f__Solirubrobacteraceae; g__Solirubrobacter; s__uncultured_bacterium_g__Solirubrobacter
    d__Bacteria; k__norank_d__Bacteria; p__Actinobacteriota; c__Thermoleophilia; o__Solirubrobacterales; f__Solirubrobacteraceae; g__Solirubrobacter; s__uncultured_bacterium_g__Solirubrobacter
    d__Bacteria; k__norank_d__Bacteria; p__Bacteroidota; c__Bacteroidia; o__Chitinophagales; f__Chitinophagaceae; g__Ferruginibacter; s__metagenome_g__Ferruginibacter
    d__Bacteria; k__norank_d__Bacteria; p__Bacteroidota; c__Bacteroidia; o__Chitinophagales; f__Chitinophagaceae; g__Ferruginibacter; s__unclassified_g__Ferruginibacter
    d__Bacteria; k__norank_d__Bacteria; p__Bacteroidota; c__Bacteroidia; o__Chitinophagales; f__Chitinophagaceae; g__Ferruginibacter; s__unclassified_g__Ferruginibacter
    d__Bacteria; k__norank_d__Bacteria; p__Bacteroidota; c__Bacteroidia; o__Chitinophagales; f__Chitinophagaceae; g__Ferruginibacter; s__unclassified_g__Ferruginibacter
    d__Bacteria; k__norank_d__Bacteria; p__Bacteroidota; c__Bacteroidia; o__Chitinophagales; f__Chitinophagaceae; g__Ferruginibacter; s__unclassified_g__Ferruginibacter
    d__Bacteria; k__norank_d__Bacteria; p__Bacteroidota; c__Bacteroidia; o__Chitinophagales; f__Chitinophagaceae; g__Ferruginibacter; s__uncultured_bacterium_g__Ferruginibacter
    d__Bacteria; k__norank_d__Bacteria; p__Bacteroidota; c__Bacteroidia; o__Chitinophagales; f__Saprospiraceae; g__norank_f__Saprospiraceae; s__uncultured_Haliscomenobacter_sp._g__norank_f__Saprospiraceae
    d__Bacteria; k__norank_d__Bacteria; p__Bacteroidota; c__Bacteroidia; o__Chitinophagales; f__Saprospiraceae; g__norank_f__Saprospiraceae; s__uncultured_Haliscomenobacter_sp._g__norank_f__Saprospiraceae
    d__Bacteria; k__norank_d__Bacteria; p__Bacteroidota; c__Bacteroidia; o__Chitinophagales; f__Saprospiraceae; g__norank_f__Saprospiraceae; s__uncultured_Haliscomenobacter_sp._g__norank_f__Saprospiraceae
    d__Bacteria; k__norank_d__Bacteria; p__Bacteroidota; c__Bacteroidia; o__Chitinophagales; f__Saprospiraceae; g__Phaeodactylibacter; s__uncultured_Haliscomenobacter_sp._g__Phaeodactylibacter
    d__Bacteria; k__norank_d__Bacteria; p__Bacteroidota; c__Bacteroidia; o__Cytophagales; f__Cytophagaceae; g__Cytophaga; s__Cytophaga_hutchinsonii_ATCC_33406
    d__Bacteria; k__norank_d__Bacteria; p__Bacteroidota; c__Bacteroidia; o__Cytophagales; f__Cytophagaceae; g__Cytophaga; s__Hypsibius_dujardini_g__Cytophaga
    d__Bacteria; k__norank_d__Bacteria; p__Bacteroidota; c__Bacteroidia; o__Cytophagales; f__Cytophagaceae; g__Cytophaga; s__metagenome_g__Cytophaga
    d__Bacteria; k__norank_d__Bacteria; p__Bacteroidota; c__Bacteroidia; o__Cytophagales; f__Cytophagaceae; g__Cytophaga; s__unclassified_g__Cytophaga
    d__Bacteria; k__norank_d__Bacteria; p__Bacteroidota; c__Bacteroidia; o__Cytophagales; f__Cytophagaceae; g__Cytophaga; s__unclassified_g__Cytophaga
    d__Bacteria; k__norank_d__Bacteria; p__Bacteroidota; c__Bacteroidia; o__Cytophagales; f__Cytophagaceae; g__Cytophaga; s__unclassified_g__Cytophaga
    d__Bacteria; k__norank_d__Bacteria; p__Bacteroidota; c__Bacteroidia; o__Cytophagales; f__Cytophagaceae; g__Cytophaga; s__uncultured_bacterium_g__Cytophaga
    d__Bacteria; k__norank_d__Bacteria; p__Bacteroidota; c__Bacteroidia; o__Cytophagales; f__Cytophagaceae; g__Cytophaga; s__uncultured_bacterium_g__Cytophaga
    d__Bacteria; k__norank_d__Bacteria; p__Bacteroidota; c__Bacteroidia; o__Flavobacteriales; f__Crocinitomicaceae; g__Crocinitomix; s__unclassified_g__Crocinitomix
    d__Bacteria; k__norank_d__Bacteria; p__Bacteroidota; c__Bacteroidia; o__Flavobacteriales; f__Crocinitomicaceae; g__Crocinitomix; s__unclassified_g__Crocinitomix
    d__Bacteria; k__norank_d__Bacteria; p__Bacteroidota; c__Bacteroidia; o__Flavobacteriales; f__Flavobacteriaceae; g__Flavobacterium; s__Flavobacterium_daejeonense
    d__Bacteria; k__norank_d__Bacteria; p__Bacteroidota; c__Bacteroidia; o__Flavobacteriales; f__Flavobacteriaceae; g__Flavobacterium; s__Flavobacterium_denitrificans
    d__Bacteria; k__norank_d__Bacteria; p__Bacteroidota; c__Bacteroidia; o__Flavobacteriales; f__Flavobacteriaceae; g__Flavobacterium; s__Flavobacterium_fulvum
    d__Bacteria; k__norank_d__Bacteria; p__Bacteroidota; c__Bacteroidia; o__Flavobacteriales; f__Flavobacteriaceae; g__Flavobacterium; s__Flavobacterium_hauense
    d__Bacteria; k__norank_d__Bacteria; p__Bacteroidota; c__Bacteroidia; o__Flavobacteriales; f__Flavobacteriaceae; g__Flavobacterium; s__Flavobacterium_naphthae
    d__Bacteria; k__norank_d__Bacteria; p__Bacteroidota; c__Bacteroidia; o__Flavobacteriales; f__Flavobacteriaceae; g__Flavobacterium; s__Flavobacterium_ummariense
    d__Bacteria; k__norank_d__Bacteria; p__Bacteroidota; c__Bacteroidia; o__Flavobacteriales; f__Flavobacteriaceae; g__Flavobacterium; s__Flavobacterium_zaozhuangense
    d__Bacteria; k__norank_d__Bacteria; p__Bacteroidota; c__Bacteroidia; o__Flavobacteriales; f__Flavobacteriaceae; g__Flavobacterium; s__metagenome_g__Flavobacterium
    d__Bacteria; k__norank_d__Bacteria; p__Bacteroidota; c__Bacteroidia; o__Flavobacteriales; f__Flavobacteriaceae; g__Flavobacterium; s__metagenome_g__Flavobacterium
    d__Bacteria; k__norank_d__Bacteria; p__Bacteroidota; c__Bacteroidia; o__Flavobacteriales; f__Flavobacteriaceae; g__Flavobacterium; s__unclassified_g__Flavobacterium
    d__Bacteria; k__norank_d__Bacteria; p__Bacteroidota; c__Bacteroidia; o__Flavobacteriales; f__Flavobacteriaceae; g__Flavobacterium; s__unclassified_g__Flavobacterium
    d__Bacteria; k__norank_d__Bacteria; p__Bacteroidota; c__Bacteroidia; o__Flavobacteriales; f__Flavobacteriaceae; g__Flavobacterium; s__unclassified_g__Flavobacterium
    d__Bacteria; k__norank_d__Bacteria; p__Bacteroidota; c__Bacteroidia; o__Flavobacteriales; f__Flavobacteriaceae; g__Flavobacterium; s__unclassified_g__Flavobacterium
    d__Bacteria; k__norank_d__Bacteria; p__Bacteroidota; c__Bacteroidia; o__Flavobacteriales; f__Flavobacteriaceae; g__Flavobacterium; s__unclassified_g__Flavobacterium
    d__Bacteria; k__norank_d__Bacteria; p__Bacteroidota; c__Bacteroidia; o__Flavobacteriales; f__Flavobacteriaceae; g__Flavobacterium; s__unclassified_g__Flavobacterium
    d__Bacteria; k__norank_d__Bacteria; p__Bacteroidota; c__Bacteroidia; o__Flavobacteriales; f__Flavobacteriaceae; g__Flavobacterium; s__unclassified_g__Flavobacterium
    d__Bacteria; k__norank_d__Bacteria; p__Bacteroidota; c__Bacteroidia; o__Flavobacteriales; f__Flavobacteriaceae; g__Flavobacterium; s__unclassified_g__Flavobacterium
    d__Bacteria; k__norank_d__Bacteria; p__Bacteroidota; c__Bacteroidia; o__Flavobacteriales; f__Flavobacteriaceae; g__Flavobacterium; s__unclassified_g__Flavobacterium
    d__Bacteria; k__norank_d__Bacteria; p__Bacteroidota; c__Bacteroidia; o__Flavobacteriales; f__Flavobacteriaceae; g__Flavobacterium; s__unclassified_g__Flavobacterium
    d__Bacteria; k__norank_d__Bacteria; p__Bacteroidota; c__Bacteroidia; o__Flavobacteriales; f__Flavobacteriaceae; g__Flavobacterium; s__unclassified_g__Flavobacterium
    d__Bacteria; k__norank_d__Bacteria; p__Bacteroidota; c__Bacteroidia; o__Flavobacteriales; f__Flavobacteriaceae; g__Flavobacterium; s__unclassified_g__Flavobacterium
    d__Bacteria; k__norank_d__Bacteria; p__Bacteroidota; c__Bacteroidia; o__Flavobacteriales; f__Flavobacteriaceae; g__Flavobacterium; s__unclassified_g__Flavobacterium
    d__Bacteria; k__norank_d__Bacteria; p__Bacteroidota; c__Bacteroidia; o__Flavobacteriales; f__Flavobacteriaceae; g__Flavobacterium; s__unclassified_g__Flavobacterium
    d__Bacteria; k__norank_d__Bacteria; p__Bacteroidota; c__Bacteroidia; o__Flavobacteriales; f__Flavobacteriaceae; g__Flavobacterium; s__unclassified_g__Flavobacterium
    d__Bacteria; k__norank_d__Bacteria; p__Bacteroidota; c__Bacteroidia; o__Flavobacteriales; f__Flavobacteriaceae; g__Flavobacterium; s__unclassified_g__Flavobacterium
    d__Bacteria; k__norank_d__Bacteria; p__Bacteroidota; c__Bacteroidia; o__Flavobacteriales; f__Flavobacteriaceae; g__Flavobacterium; s__unclassified_g__Flavobacterium
    d__Bacteria; k__norank_d__Bacteria; p__Bacteroidota; c__Bacteroidia; o__Flavobacteriales; f__Flavobacteriaceae; g__Flavobacterium; s__unclassified_g__Flavobacterium
    d__Bacteria; k__norank_d__Bacteria; p__Bacteroidota; c__Bacteroidia; o__Flavobacteriales; f__Flavobacteriaceae; g__Flavobacterium; s__unclassified_g__Flavobacterium
    d__Bacteria; k__norank_d__Bacteria; p__Bacteroidota; c__Bacteroidia; o__Flavobacteriales; f__Flavobacteriaceae; g__Flavobacterium; s__unclassified_g__Flavobacterium
    d__Bacteria; k__norank_d__Bacteria; p__Bacteroidota; c__Bacteroidia; o__Flavobacteriales; f__Flavobacteriaceae; g__Flavobacterium; s__unclassified_g__Flavobacterium
    d__Bacteria; k__norank_d__Bacteria; p__Bacteroidota; c__Bacteroidia; o__Flavobacteriales; f__Flavobacteriaceae; g__Flavobacterium; s__unclassified_g__Flavobacterium
    d__Bacteria; k__norank_d__Bacteria; p__Bacteroidota; c__Bacteroidia; o__Flavobacteriales; f__Flavobacteriaceae; g__Flavobacterium; s__unclassified_g__Flavobacterium
    d__Bacteria; k__norank_d__Bacteria; p__Bacteroidota; c__Bacteroidia; o__Flavobacteriales; f__Flavobacteriaceae; g__Flavobacterium; s__unclassified_g__Flavobacterium
    d__Bacteria; k__norank_d__Bacteria; p__Bacteroidota; c__Bacteroidia; o__Flavobacteriales; f__Flavobacteriaceae; g__Flavobacterium; s__unclassified_g__Flavobacterium
    d__Bacteria; k__norank_d__Bacteria; p__Bacteroidota; c__Bacteroidia; o__Flavobacteriales; f__Flavobacteriaceae; g__Flavobacterium; s__unclassified_g__Flavobacterium
    d__Bacteria; k__norank_d__Bacteria; p__Bacteroidota; c__Bacteroidia; o__Flavobacteriales; f__Flavobacteriaceae; g__Flavobacterium; s__unclassified_g__Flavobacterium
    d__Bacteria; k__norank_d__Bacteria; p__Bacteroidota; c__Bacteroidia; o__Flavobacteriales; f__Flavobacteriaceae; g__Flavobacterium; s__unclassified_g__Flavobacterium
    d__Bacteria; k__norank_d__Bacteria; p__Bacteroidota; c__Bacteroidia; o__Flavobacteriales; f__Flavobacteriaceae; g__Flavobacterium; s__unclassified_g__Flavobacterium
    d__Bacteria; k__norank_d__Bacteria; p__Bacteroidota; c__Bacteroidia; o__Flavobacteriales; f__Flavobacteriaceae; g__Flavobacterium; s__unclassified_g__Flavobacterium
    d__Bacteria; k__norank_d__Bacteria; p__Bacteroidota; c__Bacteroidia; o__Flavobacteriales; f__Flavobacteriaceae; g__Flavobacterium; s__unclassified_g__Flavobacterium
    d__Bacteria; k__norank_d__Bacteria; p__Bacteroidota; c__Bacteroidia; o__Flavobacteriales; f__Flavobacteriaceae; g__Flavobacterium; s__unclassified_g__Flavobacterium
    d__Bacteria; k__norank_d__Bacteria; p__Bacteroidota; c__Bacteroidia; o__Flavobacteriales; f__Flavobacteriaceae; g__Flavobacterium; s__unclassified_g__Flavobacterium
    d__Bacteria; k__norank_d__Bacteria; p__Bacteroidota; c__Bacteroidia; o__Flavobacteriales; f__Flavobacteriaceae; g__Flavobacterium; s__unclassified_g__Flavobacterium
    d__Bacteria; k__norank_d__Bacteria; p__Bacteroidota; c__Bacteroidia; o__Flavobacteriales; f__Flavobacteriaceae; g__Flavobacterium; s__unclassified_g__Flavobacterium
    d__Bacteria; k__norank_d__Bacteria; p__Bacteroidota; c__Bacteroidia; o__Flavobacteriales; f__Flavobacteriaceae; g__Flavobacterium; s__unclassified_g__Flavobacterium
    d__Bacteria; k__norank_d__Bacteria; p__Bacteroidota; c__Bacteroidia; o__Flavobacteriales; f__Flavobacteriaceae; g__Flavobacterium; s__unclassified_g__Flavobacterium
    d__Bacteria; k__norank_d__Bacteria; p__Bacteroidota; c__Bacteroidia; o__Flavobacteriales; f__Flavobacteriaceae; g__Flavobacterium; s__unclassified_g__Flavobacterium
    d__Bacteria; k__norank_d__Bacteria; p__Bacteroidota; c__Bacteroidia; o__Flavobacteriales; f__Flavobacteriaceae; g__Flavobacterium; s__unclassified_g__Flavobacterium
    d__Bacteria; k__norank_d__Bacteria; p__Bacteroidota; c__Bacteroidia; o__Flavobacteriales; f__Flavobacteriaceae; g__Flavobacterium; s__unclassified_g__Flavobacterium
    d__Bacteria; k__norank_d__Bacteria; p__Bacteroidota; c__Bacteroidia; o__Flavobacteriales; f__Flavobacteriaceae; g__Flavobacterium; s__unclassified_g__Flavobacterium
    d__Bacteria; k__norank_d__Bacteria; p__Bacteroidota; c__Bacteroidia; o__Flavobacteriales; f__Flavobacteriaceae; g__Flavobacterium; s__unclassified_g__Flavobacterium
    d__Bacteria; k__norank_d__Bacteria; p__Bacteroidota; c__Bacteroidia; o__Flavobacteriales; f__Flavobacteriaceae; g__Flavobacterium; s__uncultured_Bacteroidetes_bacterium_g__Flavobacterium
    d__Bacteria; k__norank_d__Bacteria; p__Bacteroidota; c__Bacteroidia; o__Flavobacteriales; f__Flavobacteriaceae; g__Flavobacterium; s__uncultured_Myroides_sp.
    d__Bacteria; k__norank_d__Bacteria; p__Bacteroidota; c__Bacteroidia; o__Flavobacteriales; f__Weeksellaceae; g__Chryseobacterium; s__Chryseobacterium_indologenes
    d__Bacteria; k__norank_d__Bacteria; p__Bacteroidota; c__Bacteroidia; o__Flavobacteriales; f__Weeksellaceae; g__Chryseobacterium; s__unclassified_g__Chryseobacterium
    d__Bacteria; k__norank_d__Bacteria; p__Bacteroidota; c__Bacteroidia; o__Flavobacteriales; f__Weeksellaceae; g__Chryseobacterium; s__unclassified_g__Chryseobacterium
    d__Bacteria; k__norank_d__Bacteria; p__Bacteroidota; c__Bacteroidia; o__Flavobacteriales; f__Weeksellaceae; g__Chryseobacterium; s__unclassified_g__Chryseobacterium
    d__Bacteria; k__norank_d__Bacteria; p__Bacteroidota; c__Bacteroidia; o__Flavobacteriales; f__Weeksellaceae; g__Chryseobacterium; s__unclassified_g__Chryseobacterium
    d__Bacteria; k__norank_d__Bacteria; p__Bacteroidota; c__Bacteroidia; o__Flavobacteriales; f__Weeksellaceae; g__Chryseobacterium; s__unclassified_g__Chryseobacterium
    d__Bacteria; k__norank_d__Bacteria; p__Bacteroidota; c__Bacteroidia; o__Flavobacteriales; f__Weeksellaceae; g__Chryseobacterium; s__unclassified_g__Chryseobacterium
    d__Bacteria; k__norank_d__Bacteria; p__Bacteroidota; c__Bacteroidia; o__Flavobacteriales; f__Weeksellaceae; g__Chryseobacterium; s__unclassified_g__Chryseobacterium
    d__Bacteria; k__norank_d__Bacteria; p__Bacteroidota; c__Bacteroidia; o__Sphingobacteriales; f__Sphingobacteriaceae; g__Pedobacter; s__unclassified_g__Pedobacter
    d__Bacteria; k__norank_d__Bacteria; p__Bacteroidota; c__Bacteroidia; o__Sphingobacteriales; f__Sphingobacteriaceae; g__Pedobacter; s__unclassified_g__Pedobacter
    d__Bacteria; k__norank_d__Bacteria; p__Bacteroidota; c__Bacteroidia; o__Sphingobacteriales; f__Sphingobacteriaceae; g__Pedobacter; s__unclassified_g__Pedobacter
    d__Bacteria; k__norank_d__Bacteria; p__Bacteroidota; c__Bacteroidia; o__Sphingobacteriales; f__Sphingobacteriaceae; g__Pedobacter; s__unclassified_g__Pedobacter
    d__Bacteria; k__norank_d__Bacteria; p__Bacteroidota; c__Bacteroidia; o__Sphingobacteriales; f__Sphingobacteriaceae; g__Pedobacter; s__unclassified_g__Pedobacter
    d__Bacteria; k__norank_d__Bacteria; p__Bacteroidota; c__Bacteroidia; o__Sphingobacteriales; f__Sphingobacteriaceae; g__Pedobacter; s__uncultured_bacterium_g__Pedobacter
    d__Bacteria; k__norank_d__Bacteria; p__Firmicutes; c__Bacilli; o__Alicyclobacillales; f__Alicyclobacillaceae; g__Alicyclobacillus; s__Alicyclobacillus_cellulosilyticus
    d__Bacteria; k__norank_d__Bacteria; p__Firmicutes; c__Bacilli; o__Alicyclobacillales; f__Alicyclobacillaceae; g__Alicyclobacillus; s__Alicyclobacillus_cycloheptanicus
    d__Bacteria; k__norank_d__Bacteria; p__Firmicutes; c__Bacilli; o__Alicyclobacillales; f__Alicyclobacillaceae; g__Alicyclobacillus; s__Alicyclobacillus_dauci
    d__Bacteria; k__norank_d__Bacteria; p__Firmicutes; c__Bacilli; o__Alicyclobacillales; f__Alicyclobacillaceae; g__Alicyclobacillus; s__Alicyclobacillus_macrosporangiidus
    d__Bacteria; k__norank_d__Bacteria; p__Firmicutes; c__Bacilli; o__Alicyclobacillales; f__Alicyclobacillaceae; g__Alicyclobacillus; s__Alicyclobacillus_macrosporangiidus_CPP55
    d__Bacteria; k__norank_d__Bacteria; p__Firmicutes; c__Bacilli; o__Alicyclobacillales; f__Alicyclobacillaceae; g__Alicyclobacillus; s__Alicyclobacillus_pomorum
    d__Bacteria; k__norank_d__Bacteria; p__Firmicutes; c__Bacilli; o__Alicyclobacillales; f__Alicyclobacillaceae; g__Alicyclobacillus; s__Bacillales_bacterium_P261
    d__Bacteria; k__norank_d__Bacteria; p__Firmicutes; c__Bacilli; o__Alicyclobacillales; f__Alicyclobacillaceae; g__Alicyclobacillus; s__thermophilic_bacterium_TAG01
    d__Bacteria; k__norank_d__Bacteria; p__Firmicutes; c__Bacilli; o__Alicyclobacillales; f__Alicyclobacillaceae; g__Alicyclobacillus; s__unclassified_g__Alicyclobacillus
    d__Bacteria; k__norank_d__Bacteria; p__Firmicutes; c__Bacilli; o__Alicyclobacillales; f__Alicyclobacillaceae; g__Alicyclobacillus; s__unclassified_g__Alicyclobacillus
    d__Bacteria; k__norank_d__Bacteria; p__Firmicutes; c__Bacilli; o__Alicyclobacillales; f__Alicyclobacillaceae; g__Alicyclobacillus; s__unclassified_g__Alicyclobacillus
    d__Bacteria; k__norank_d__Bacteria; p__Firmicutes; c__Bacilli; o__Alicyclobacillales; f__Alicyclobacillaceae; g__Alicyclobacillus; s__unclassified_g__Alicyclobacillus
    d__Bacteria; k__norank_d__Bacteria; p__Firmicutes; c__Bacilli; o__Alicyclobacillales; f__Alicyclobacillaceae; g__Alicyclobacillus; s__unclassified_g__Alicyclobacillus
    d__Bacteria; k__norank_d__Bacteria; p__Firmicutes; c__Bacilli; o__Alicyclobacillales; f__Alicyclobacillaceae; g__Alicyclobacillus; s__unclassified_g__Alicyclobacillus
    d__Bacteria; k__norank_d__Bacteria; p__Firmicutes; c__Bacilli; o__Alicyclobacillales; f__Alicyclobacillaceae; g__Alicyclobacillus; s__unclassified_g__Alicyclobacillus
    d__Bacteria; k__norank_d__Bacteria; p__Firmicutes; c__Bacilli; o__Alicyclobacillales; f__Alicyclobacillaceae; g__Alicyclobacillus; s__unclassified_g__Alicyclobacillus
    d__Bacteria; k__norank_d__Bacteria; p__Firmicutes; c__Bacilli; o__Alicyclobacillales; f__Alicyclobacillaceae; g__Alicyclobacillus; s__unclassified_g__Alicyclobacillus
    d__Bacteria; k__norank_d__Bacteria; p__Firmicutes; c__Bacilli; o__Alicyclobacillales; f__Alicyclobacillaceae; g__Alicyclobacillus; s__unclassified_g__Alicyclobacillus
    d__Bacteria; k__norank_d__Bacteria; p__Firmicutes; c__Bacilli; o__Alicyclobacillales; f__Alicyclobacillaceae; g__Alicyclobacillus; s__unclassified_g__Alicyclobacillus
    d__Bacteria; k__norank_d__Bacteria; p__Firmicutes; c__Bacilli; o__Alicyclobacillales; f__Alicyclobacillaceae; g__Alicyclobacillus; s__unclassified_g__Alicyclobacillus
    d__Bacteria; k__norank_d__Bacteria; p__Firmicutes; c__Bacilli; o__Alicyclobacillales; f__Alicyclobacillaceae; g__Alicyclobacillus; s__unclassified_g__Alicyclobacillus
    d__Bacteria; k__norank_d__Bacteria; p__Firmicutes; c__Bacilli; o__Alicyclobacillales; f__Alicyclobacillaceae; g__Alicyclobacillus; s__uncultured_Alicyclobacillaceae_bacterium_g__Alicyclobacillus
    d__Bacteria; k__norank_d__Bacteria; p__Firmicutes; c__Bacilli; o__Alicyclobacillales; f__Alicyclobacillaceae; g__Alicyclobacillus; s__uncultured_Alicyclobacillus_sp._g__Alicyclobacillus
    d__Bacteria; k__norank_d__Bacteria; p__Firmicutes; c__Bacilli; o__Alicyclobacillales; f__Alicyclobacillaceae; g__Alicyclobacillus; s__uncultured_bacterium_g__Alicyclobacillus
    d__Bacteria; k__norank_d__Bacteria; p__Firmicutes; c__Bacilli; o__Alicyclobacillales; f__Alicyclobacillaceae; g__Alicyclobacillus; s__uncultured_bacterium_g__Alicyclobacillus
    d__Bacteria; k__norank_d__Bacteria; p__Firmicutes; c__Bacilli; o__Alicyclobacillales; f__Alicyclobacillaceae; g__Tumebacillus; s__Tumebacillus_ginsengisoli
    d__Bacteria; k__norank_d__Bacteria; p__Firmicutes; c__Bacilli; o__Alicyclobacillales; f__Alicyclobacillaceae; g__Tumebacillus; s__Tumebacillus_ginsengisoli
    d__Bacteria; k__norank_d__Bacteria; p__Firmicutes; c__Bacilli; o__Alicyclobacillales; f__Alicyclobacillaceae; g__Tumebacillus; s__Tumebacillus_ginsengisoli
    d__Bacteria; k__norank_d__Bacteria; p__Firmicutes; c__Bacilli; o__Alicyclobacillales; f__Alicyclobacillaceae; g__Tumebacillus; s__Tumebacillus_permanentifrigoris
    d__Bacteria; k__norank_d__Bacteria; p__Firmicutes; c__Bacilli; o__Alicyclobacillales; f__Alicyclobacillaceae; g__Tumebacillus; s__uncultured_Alicyclobacillus_sp._g__Tumebacillus
    d__Bacteria; k__norank_d__Bacteria; p__Firmicutes; c__Bacilli; o__Bacillales; f__Bacillaceae; g__Bacillus; s__Bacillus_megaterium_NBRC_15308__ATCC_14581
    d__Bacteria; k__norank_d__Bacteria; p__Firmicutes; c__Bacilli; o__Bacillales; f__Bacillaceae; g__Bacillus; s__Bacillus_selenatarsenatis
    d__Bacteria; k__norank_d__Bacteria; p__Firmicutes; c__Bacilli; o__Bacillales; f__Bacillaceae; g__Geobacillus; s__Geobacillus_thermodenitrificans
    d__Bacteria; k__norank_d__Bacteria; p__Firmicutes; c__Bacilli; o__Bacillales; f__Bacillaceae; g__Geobacillus; s__unclassified_g__Geobacillus
    d__Bacteria; k__norank_d__Bacteria; p__Firmicutes; c__Bacilli; o__Bacillales; f__Bacillaceae; g__Geobacillus; s__unclassified_g__Geobacillus
    d__Bacteria; k__norank_d__Bacteria; p__Firmicutes; c__Bacilli; o__Bacillales; f__Bacillaceae; g__norank_f__Bacillaceae; s__uncultured_Geobacillus_sp._g__norank
    d__Bacteria; k__norank_d__Bacteria; p__Firmicutes; c__Bacilli; o__Bacillales; f__Planococcaceae; g__Bhargavaea; s__Bhargavaea_cecembensis
    d__Bacteria; k__norank_d__Bacteria; p__Firmicutes; c__Bacilli; o__Bacillales; f__Planococcaceae; g__Domibacillus; s__Domibacillus_robiginosus
    d__Bacteria; k__norank_d__Bacteria; p__Firmicutes; c__Bacilli; o__Bacillales; f__Planococcaceae; g__Domibacillus; s__unclassified_g__Domibacillus
    d__Bacteria; k__norank_d__Bacteria; p__Firmicutes; c__Bacilli; o__Bacillales; f__Planococcaceae; g__Domibacillus; s__unclassified_g__Domibacillus
    d__Bacteria; k__norank_d__Bacteria; p__Firmicutes; c__Bacilli; o__Kyrpidiales; f__Kyrpidiaceae; g__Kyrpidia; s__Kyrpidia_tusciae
    d__Bacteria; k__norank_d__Bacteria; p__Firmicutes; c__Bacilli; o__Paenibacillales; f__Paenibacillaceae; g__norank_f__Paenibacillaceae; s__uncultured_Paenibacillus_sp._g__norank
    d__Bacteria; k__norank_d__Bacteria; p__Firmicutes; c__Bacilli; o__Paenibacillales; f__Paenibacillaceae; g__norank_f__Paenibacillaceae; s__uncultured_Paenibacillus_sp._g__norank
    d__Bacteria; k__norank_d__Bacteria; p__Firmicutes; c__Bacilli; o__Paenibacillales; f__Paenibacillaceae; g__norank_f__Paenibacillaceae; s__uncultured_Paenibacillus_sp._g__norank
    d__Bacteria; k__norank_d__Bacteria; p__Firmicutes; c__Bacilli; o__Paenibacillales; f__Paenibacillaceae; g__Paenibacillus; s__Gorillibacterium_massiliense
    d__Bacteria; k__norank_d__Bacteria; p__Firmicutes; c__Bacilli; o__Paenibacillales; f__Paenibacillaceae; g__Paenibacillus; s__Gorillibacterium_massiliense
    d__Bacteria; k__norank_d__Bacteria; p__Firmicutes; c__Bacilli; o__Paenibacillales; f__Paenibacillaceae; g__Paenibacillus; s__Gorillibacterium_sp._SN4
    d__Bacteria; k__norank_d__Bacteria; p__Firmicutes; c__Bacilli; o__Paenibacillales; f__Paenibacillaceae; g__Paenibacillus; s__Paenibacillus_agarexedens
    d__Bacteria; k__norank_d__Bacteria; p__Firmicutes; c__Bacilli; o__Paenibacillales; f__Paenibacillaceae; g__Paenibacillus; s__Paenibacillus_alginolyticus
    d__Bacteria; k__norank_d__Bacteria; p__Firmicutes; c__Bacilli; o__Paenibacillales; f__Paenibacillaceae; g__Paenibacillus; s__Paenibacillus_castaneae
    d__Bacteria; k__norank_d__Bacteria; p__Firmicutes; c__Bacilli; o__Paenibacillales; f__Paenibacillaceae; g__Paenibacillus; s__Paenibacillus_cavernae
    d__Bacteria; k__norank_d__Bacteria; p__Firmicutes; c__Bacilli; o__Paenibacillales; f__Paenibacillaceae; g__Paenibacillus; s__Paenibacillus_chartarius
    d__Bacteria; k__norank_d__Bacteria; p__Firmicutes; c__Bacilli; o__Paenibacillales; f__Paenibacillaceae; g__Paenibacillus; s__Paenibacillus_chartarius
    d__Bacteria; k__norank_d__Bacteria; p__Firmicutes; c__Bacilli; o__Paenibacillales; f__Paenibacillaceae; g__Paenibacillus; s__Paenibacillus_chartarius
    d__Bacteria; k__norank_d__Bacteria; p__Firmicutes; c__Bacilli; o__Paenibacillales; f__Paenibacillaceae; g__Paenibacillus; s__Paenibacillus_contaminans
    d__Bacteria; k__norank_d__Bacteria; p__Firmicutes; c__Bacilli; o__Paenibacillales; f__Paenibacillaceae; g__Paenibacillus; s__Paenibacillus_edaphicus
    d__Bacteria; k__norank_d__Bacteria; p__Firmicutes; c__Bacilli; o__Paenibacillales; f__Paenibacillaceae; g__Paenibacillus; s__Paenibacillus_enshidis
    d__Bacteria; k__norank_d__Bacteria; p__Firmicutes; c__Bacilli; o__Paenibacillales; f__Paenibacillaceae; g__Paenibacillus; s__Paenibacillus_favisporus
    d__Bacteria; k__norank_d__Bacteria; p__Firmicutes; c__Bacilli; o__Paenibacillales; f__Paenibacillaceae; g__Paenibacillus; s__Paenibacillus_hemerocallicola
    d__Bacteria; k__norank_d__Bacteria; p__Firmicutes; c__Bacilli; o__Paenibacillales; f__Paenibacillaceae; g__Paenibacillus; s__Paenibacillus_lacus
    d__Bacteria; k__norank_d__Bacteria; p__Firmicutes; c__Bacilli; o__Paenibacillales; f__Paenibacillaceae; g__Paenibacillus; s__Paenibacillus_marinisediminis
    d__Bacteria; k__norank_d__Bacteria; p__Firmicutes; c__Bacilli; o__Paenibacillales; f__Paenibacillaceae; g__Paenibacillus; s__Paenibacillus_odorifer
    d__Bacteria; k__norank_d__Bacteria; p__Firmicutes; c__Bacilli; o__Paenibacillales; f__Paenibacillaceae; g__Paenibacillus; s__Paenibacillus_panacisoli
    d__Bacteria; k__norank_d__Bacteria; p__Firmicutes; c__Bacilli; o__Paenibacillales; f__Paenibacillaceae; g__Paenibacillus; s__Paenibacillus_popilliae_g__Paenibacillus
    d__Bacteria; k__norank_d__Bacteria; p__Firmicutes; c__Bacilli; o__Paenibacillales; f__Paenibacillaceae; g__Paenibacillus; s__Paenibacillus_populi
    d__Bacteria; k__norank_d__Bacteria; p__Firmicutes; c__Bacilli; o__Paenibacillales; f__Paenibacillaceae; g__Paenibacillus; s__Paenibacillus_ripae
    d__Bacteria; k__norank_d__Bacteria; p__Firmicutes; c__Bacilli; o__Paenibacillales; f__Paenibacillaceae; g__Paenibacillus; s__Paenibacillus_ruminocola
    d__Bacteria; k__norank_d__Bacteria; p__Firmicutes; c__Bacilli; o__Paenibacillales; f__Paenibacillaceae; g__Paenibacillus; s__Paenibacillus_senegalensis_JC66
    d__Bacteria; k__norank_d__Bacteria; p__Firmicutes; c__Bacilli; o__Paenibacillales; f__Paenibacillaceae; g__Paenibacillus; s__Paenibacillus_sepulcri
    d__Bacteria; k__norank_d__Bacteria; p__Firmicutes; c__Bacilli; o__Paenibacillales; f__Paenibacillaceae; g__Paenibacillus; s__Paenibacillus_sp._BIHB4019
    d__Bacteria; k__norank_d__Bacteria; p__Firmicutes; c__Bacilli; o__Paenibacillales; f__Paenibacillaceae; g__Paenibacillus; s__Paenibacillus_sp._BJC15-C18
    d__Bacteria; k__norank_d__Bacteria; p__Firmicutes; c__Bacilli; o__Paenibacillales; f__Paenibacillaceae; g__Paenibacillus; s__Paenibacillus_sp._CF26_M.7
    d__Bacteria; k__norank_d__Bacteria; p__Firmicutes; c__Bacilli; o__Paenibacillales; f__Paenibacillaceae; g__Paenibacillus; s__Paenibacillus_sp._ECP38
    d__Bacteria; k__norank_d__Bacteria; p__Firmicutes; c__Bacilli; o__Paenibacillales; f__Paenibacillaceae; g__Paenibacillus; s__Paenibacillus_sp._HBUM179190
    d__Bacteria; k__norank_d__Bacteria; p__Firmicutes; c__Bacilli; o__Paenibacillales; f__Paenibacillaceae; g__Paenibacillus; s__Paenibacillus_sp._R196
    d__Bacteria; k__norank_d__Bacteria; p__Firmicutes; c__Bacilli; o__Paenibacillales; f__Paenibacillaceae; g__Paenibacillus; s__Paenibacillus_sp._TBD006
    d__Bacteria; k__norank_d__Bacteria; p__Firmicutes; c__Bacilli; o__Paenibacillales; f__Paenibacillaceae; g__Paenibacillus; s__Paenibacillus_sp._VKM_B-2647
    d__Bacteria; k__norank_d__Bacteria; p__Firmicutes; c__Bacilli; o__Paenibacillales; f__Paenibacillaceae; g__Paenibacillus; s__Paenibacillus_sp._YN15
    d__Bacteria; k__norank_d__Bacteria; p__Firmicutes; c__Bacilli; o__Paenibacillales; f__Paenibacillaceae; g__Paenibacillus; s__Paenibacillus_stellifer
    d__Bacteria; k__norank_d__Bacteria; p__Firmicutes; c__Bacilli; o__Paenibacillales; f__Paenibacillaceae; g__Paenibacillus; s__Paenibacillus_terrigena
    d__Bacteria; k__norank_d__Bacteria; p__Firmicutes; c__Bacilli; o__Paenibacillales; f__Paenibacillaceae; g__Paenibacillus; s__Paenibacillus_validus_g__Paenibacillus
    d__Bacteria; k__norank_d__Bacteria; p__Firmicutes; c__Bacilli; o__Paenibacillales; f__Paenibacillaceae; g__Paenibacillus; s__Paenibacillus_xylanexedens
    d__Bacteria; k__norank_d__Bacteria; p__Firmicutes; c__Bacilli; o__Paenibacillales; f__Paenibacillaceae; g__Paenibacillus; s__Paenibacillus_yanchengensis
    d__Bacteria; k__norank_d__Bacteria; p__Firmicutes; c__Bacilli; o__Paenibacillales; f__Paenibacillaceae; g__Paenibacillus; s__unclassified_g__Paenibacillus
    d__Bacteria; k__norank_d__Bacteria; p__Firmicutes; c__Bacilli; o__Paenibacillales; f__Paenibacillaceae; g__Paenibacillus; s__unclassified_g__Paenibacillus
    d__Bacteria; k__norank_d__Bacteria; p__Firmicutes; c__Bacilli; o__Paenibacillales; f__Paenibacillaceae; g__Paenibacillus; s__unclassified_g__Paenibacillus
    d__Bacteria; k__norank_d__Bacteria; p__Firmicutes; c__Bacilli; o__Paenibacillales; f__Paenibacillaceae; g__Paenibacillus; s__unclassified_g__Paenibacillus
    d__Bacteria; k__norank_d__Bacteria; p__Firmicutes; c__Bacilli; o__Paenibacillales; f__Paenibacillaceae; g__Paenibacillus; s__unclassified_g__Paenibacillus
    d__Bacteria; k__norank_d__Bacteria; p__Firmicutes; c__Bacilli; o__Paenibacillales; f__Paenibacillaceae; g__Paenibacillus; s__unclassified_g__Paenibacillus
    d__Bacteria; k__norank_d__Bacteria; p__Firmicutes; c__Bacilli; o__Paenibacillales; f__Paenibacillaceae; g__Paenibacillus; s__unclassified_g__Paenibacillus
    d__Bacteria; k__norank_d__Bacteria; p__Firmicutes; c__Bacilli; o__Paenibacillales; f__Paenibacillaceae; g__Paenibacillus; s__unclassified_g__Paenibacillus
    d__Bacteria; k__norank_d__Bacteria; p__Firmicutes; c__Bacilli; o__Paenibacillales; f__Paenibacillaceae; g__Paenibacillus; s__unclassified_g__Paenibacillus
    d__Bacteria; k__norank_d__Bacteria; p__Firmicutes; c__Bacilli; o__Paenibacillales; f__Paenibacillaceae; g__Paenibacillus; s__unclassified_g__Paenibacillus
    d__Bacteria; k__norank_d__Bacteria; p__Firmicutes; c__Bacilli; o__Paenibacillales; f__Paenibacillaceae; g__Paenibacillus; s__unclassified_g__Paenibacillus
    d__Bacteria; k__norank_d__Bacteria; p__Firmicutes; c__Bacilli; o__Paenibacillales; f__Paenibacillaceae; g__Paenibacillus; s__unclassified_g__Paenibacillus
    d__Bacteria; k__norank_d__Bacteria; p__Firmicutes; c__Bacilli; o__Paenibacillales; f__Paenibacillaceae; g__Paenibacillus; s__unclassified_g__Paenibacillus
    d__Bacteria; k__norank_d__Bacteria; p__Firmicutes; c__Bacilli; o__Paenibacillales; f__Paenibacillaceae; g__Paenibacillus; s__unclassified_g__Paenibacillus
    d__Bacteria; k__norank_d__Bacteria; p__Firmicutes; c__Bacilli; o__Paenibacillales; f__Paenibacillaceae; g__Paenibacillus; s__unclassified_g__Paenibacillus
    d__Bacteria; k__norank_d__Bacteria; p__Firmicutes; c__Bacilli; o__Paenibacillales; f__Paenibacillaceae; g__Paenibacillus; s__unclassified_g__Paenibacillus
    d__Bacteria; k__norank_d__Bacteria; p__Firmicutes; c__Bacilli; o__Paenibacillales; f__Paenibacillaceae; g__Paenibacillus; s__unclassified_g__Paenibacillus
    d__Bacteria; k__norank_d__Bacteria; p__Firmicutes; c__Bacilli; o__Paenibacillales; f__Paenibacillaceae; g__Paenibacillus; s__unclassified_g__Paenibacillus
    d__Bacteria; k__norank_d__Bacteria; p__Firmicutes; c__Bacilli; o__Paenibacillales; f__Paenibacillaceae; g__Paenibacillus; s__unclassified_g__Paenibacillus
    d__Bacteria; k__norank_d__Bacteria; p__Firmicutes; c__Bacilli; o__Paenibacillales; f__Paenibacillaceae; g__Paenibacillus; s__unclassified_g__Paenibacillus
    d__Bacteria; k__norank_d__Bacteria; p__Firmicutes; c__Bacilli; o__Paenibacillales; f__Paenibacillaceae; g__Paenibacillus; s__unclassified_g__Paenibacillus
    d__Bacteria; k__norank_d__Bacteria; p__Firmicutes; c__Bacilli; o__Paenibacillales; f__Paenibacillaceae; g__Paenibacillus; s__unclassified_g__Paenibacillus
    d__Bacteria; k__norank_d__Bacteria; p__Firmicutes; c__Bacilli; o__Paenibacillales; f__Paenibacillaceae; g__Paenibacillus; s__unclassified_g__Paenibacillus
    d__Bacteria; k__norank_d__Bacteria; p__Firmicutes; c__Bacilli; o__Paenibacillales; f__Paenibacillaceae; g__Paenibacillus; s__unclassified_g__Paenibacillus
    d__Bacteria; k__norank_d__Bacteria; p__Firmicutes; c__Bacilli; o__Paenibacillales; f__Paenibacillaceae; g__Paenibacillus; s__unclassified_g__Paenibacillus
    d__Bacteria; k__norank_d__Bacteria; p__Firmicutes; c__Bacilli; o__Paenibacillales; f__Paenibacillaceae; g__Paenibacillus; s__unclassified_g__Paenibacillus
    d__Bacteria; k__norank_d__Bacteria; p__Firmicutes; c__Bacilli; o__Paenibacillales; f__Paenibacillaceae; g__Paenibacillus; s__unclassified_g__Paenibacillus
    d__Bacteria; k__norank_d__Bacteria; p__Firmicutes; c__Bacilli; o__Paenibacillales; f__Paenibacillaceae; g__Paenibacillus; s__unclassified_g__Paenibacillus
    d__Bacteria; k__norank_d__Bacteria; p__Firmicutes; c__Bacilli; o__Paenibacillales; f__Paenibacillaceae; g__Paenibacillus; s__unclassified_g__Paenibacillus
    d__Bacteria; k__norank_d__Bacteria; p__Firmicutes; c__Bacilli; o__Paenibacillales; f__Paenibacillaceae; g__Paenibacillus; s__unclassified_g__Paenibacillus
    d__Bacteria; k__norank_d__Bacteria; p__Firmicutes; c__Bacilli; o__Paenibacillales; f__Paenibacillaceae; g__Paenibacillus; s__unclassified_g__Paenibacillus
    d__Bacteria; k__norank_d__Bacteria; p__Firmicutes; c__Bacilli; o__Paenibacillales; f__Paenibacillaceae; g__Paenibacillus; s__unclassified_g__Paenibacillus
    d__Bacteria; k__norank_d__Bacteria; p__Firmicutes; c__Bacilli; o__Paenibacillales; f__Paenibacillaceae; g__Paenibacillus; s__unclassified_g__Paenibacillus
    d__Bacteria; k__norank_d__Bacteria; p__Firmicutes; c__Bacilli; o__Paenibacillales; f__Paenibacillaceae; g__Paenibacillus; s__unclassified_g__Paenibacillus
    d__Bacteria; k__norank_d__Bacteria; p__Firmicutes; c__Bacilli; o__Paenibacillales; f__Paenibacillaceae; g__Paenibacillus; s__unclassified_g__Paenibacillus
    d__Bacteria; k__norank_d__Bacteria; p__Firmicutes; c__Bacilli; o__Paenibacillales; f__Paenibacillaceae; g__Paenibacillus; s__unclassified_g__Paenibacillus
    d__Bacteria; k__norank_d__Bacteria; p__Firmicutes; c__Bacilli; o__Paenibacillales; f__Paenibacillaceae; g__Paenibacillus; s__unclassified_g__Paenibacillus
    d__Bacteria; k__norank_d__Bacteria; p__Firmicutes; c__Bacilli; o__Paenibacillales; f__Paenibacillaceae; g__Paenibacillus; s__unclassified_g__Paenibacillus
    d__Bacteria; k__norank_d__Bacteria; p__Firmicutes; c__Bacilli; o__Paenibacillales; f__Paenibacillaceae; g__Paenibacillus; s__unclassified_g__Paenibacillus
    d__Bacteria; k__norank_d__Bacteria; p__Firmicutes; c__Bacilli; o__Paenibacillales; f__Paenibacillaceae; g__Paenibacillus; s__unclassified_g__Paenibacillus
    d__Bacteria; k__norank_d__Bacteria; p__Firmicutes; c__Bacilli; o__Paenibacillales; f__Paenibacillaceae; g__Paenibacillus; s__unclassified_g__Paenibacillus
    d__Bacteria; k__norank_d__Bacteria; p__Firmicutes; c__Bacilli; o__Paenibacillales; f__Paenibacillaceae; g__Paenibacillus; s__unclassified_g__Paenibacillus
    d__Bacteria; k__norank_d__Bacteria; p__Firmicutes; c__Bacilli; o__Paenibacillales; f__Paenibacillaceae; g__Paenibacillus; s__unclassified_g__Paenibacillus
    d__Bacteria; k__norank_d__Bacteria; p__Firmicutes; c__Bacilli; o__Paenibacillales; f__Paenibacillaceae; g__Paenibacillus; s__unclassified_g__Paenibacillus
    d__Bacteria; k__norank_d__Bacteria; p__Firmicutes; c__Bacilli; o__Paenibacillales; f__Paenibacillaceae; g__Paenibacillus; s__unclassified_g__Paenibacillus
    d__Bacteria; k__norank_d__Bacteria; p__Firmicutes; c__Bacilli; o__Paenibacillales; f__Paenibacillaceae; g__Paenibacillus; s__unclassified_g__Paenibacillus
    d__Bacteria; k__norank_d__Bacteria; p__Firmicutes; c__Bacilli; o__Paenibacillales; f__Paenibacillaceae; g__Paenibacillus; s__unclassified_g__Paenibacillus
    d__Bacteria; k__norank_d__Bacteria; p__Firmicutes; c__Bacilli; o__Paenibacillales; f__Paenibacillaceae; g__Paenibacillus; s__unclassified_g__Paenibacillus
    d__Bacteria; k__norank_d__Bacteria; p__Firmicutes; c__Bacilli; o__Paenibacillales; f__Paenibacillaceae; g__Paenibacillus; s__unclassified_g__Paenibacillus
    d__Bacteria; k__norank_d__Bacteria; p__Firmicutes; c__Bacilli; o__Paenibacillales; f__Paenibacillaceae; g__Paenibacillus; s__unclassified_g__Paenibacillus
    d__Bacteria; k__norank_d__Bacteria; p__Firmicutes; c__Bacilli; o__Paenibacillales; f__Paenibacillaceae; g__Paenibacillus; s__unclassified_g__Paenibacillus
    d__Bacteria; k__norank_d__Bacteria; p__Firmicutes; c__Bacilli; o__Paenibacillales; f__Paenibacillaceae; g__Paenibacillus; s__unclassified_g__Paenibacillus
    d__Bacteria; k__norank_d__Bacteria; p__Firmicutes; c__Bacilli; o__Paenibacillales; f__Paenibacillaceae; g__Paenibacillus; s__unclassified_g__Paenibacillus
    d__Bacteria; k__norank_d__Bacteria; p__Firmicutes; c__Bacilli; o__Paenibacillales; f__Paenibacillaceae; g__Paenibacillus; s__unclassified_g__Paenibacillus
    d__Bacteria; k__norank_d__Bacteria; p__Firmicutes; c__Bacilli; o__Paenibacillales; f__Paenibacillaceae; g__Paenibacillus; s__unclassified_g__Paenibacillus
    d__Bacteria; k__norank_d__Bacteria; p__Firmicutes; c__Bacilli; o__Paenibacillales; f__Paenibacillaceae; g__Paenibacillus; s__unclassified_g__Paenibacillus
    d__Bacteria; k__norank_d__Bacteria; p__Firmicutes; c__Bacilli; o__Paenibacillales; f__Paenibacillaceae; g__Paenibacillus; s__unclassified_g__Paenibacillus
    d__Bacteria; k__norank_d__Bacteria; p__Firmicutes; c__Bacilli; o__Paenibacillales; f__Paenibacillaceae; g__Paenibacillus; s__unclassified_g__Paenibacillus
    d__Bacteria; k__norank_d__Bacteria; p__Firmicutes; c__Bacilli; o__Paenibacillales; f__Paenibacillaceae; g__Paenibacillus; s__unclassified_g__Paenibacillus
    d__Bacteria; k__norank_d__Bacteria; p__Firmicutes; c__Bacilli; o__Paenibacillales; f__Paenibacillaceae; g__Paenibacillus; s__unclassified_g__Paenibacillus
    d__Bacteria; k__norank_d__Bacteria; p__Firmicutes; c__Bacilli; o__Paenibacillales; f__Paenibacillaceae; g__Paenibacillus; s__unclassified_g__Paenibacillus
    d__Bacteria; k__norank_d__Bacteria; p__Firmicutes; c__Bacilli; o__Paenibacillales; f__Paenibacillaceae; g__Paenibacillus; s__unclassified_g__Paenibacillus
    d__Bacteria; k__norank_d__Bacteria; p__Firmicutes; c__Bacilli; o__Paenibacillales; f__Paenibacillaceae; g__Paenibacillus; s__unclassified_g__Paenibacillus
    d__Bacteria; k__norank_d__Bacteria; p__Firmicutes; c__Bacilli; o__Paenibacillales; f__Paenibacillaceae; g__Paenibacillus; s__unclassified_g__Paenibacillus
    d__Bacteria; k__norank_d__Bacteria; p__Firmicutes; c__Bacilli; o__Paenibacillales; f__Paenibacillaceae; g__Paenibacillus; s__unclassified_g__Paenibacillus
    d__Bacteria; k__norank_d__Bacteria; p__Firmicutes; c__Bacilli; o__Paenibacillales; f__Paenibacillaceae; g__Paenibacillus; s__unclassified_g__Paenibacillus
    d__Bacteria; k__norank_d__Bacteria; p__Firmicutes; c__Bacilli; o__Paenibacillales; f__Paenibacillaceae; g__Paenibacillus; s__unclassified_g__Paenibacillus
    d__Bacteria; k__norank_d__Bacteria; p__Firmicutes; c__Bacilli; o__Paenibacillales; f__Paenibacillaceae; g__Paenibacillus; s__unclassified_g__Paenibacillus
    d__Bacteria; k__norank_d__Bacteria; p__Firmicutes; c__Bacilli; o__Paenibacillales; f__Paenibacillaceae; g__Paenibacillus; s__unclassified_g__Paenibacillus
    d__Bacteria; k__norank_d__Bacteria; p__Firmicutes; c__Bacilli; o__Paenibacillales; f__Paenibacillaceae; g__Paenibacillus; s__unclassified_g__Paenibacillus
    d__Bacteria; k__norank_d__Bacteria; p__Firmicutes; c__Bacilli; o__Paenibacillales; f__Paenibacillaceae; g__Paenibacillus; s__unclassified_g__Paenibacillus
    d__Bacteria; k__norank_d__Bacteria; p__Firmicutes; c__Bacilli; o__Paenibacillales; f__Paenibacillaceae; g__Paenibacillus; s__unclassified_g__Paenibacillus
    d__Bacteria; k__norank_d__Bacteria; p__Firmicutes; c__Bacilli; o__Paenibacillales; f__Paenibacillaceae; g__Paenibacillus; s__unclassified_g__Paenibacillus
    d__Bacteria; k__norank_d__Bacteria; p__Firmicutes; c__Bacilli; o__Paenibacillales; f__Paenibacillaceae; g__Paenibacillus; s__unclassified_g__Paenibacillus
    d__Bacteria; k__norank_d__Bacteria; p__Firmicutes; c__Bacilli; o__Paenibacillales; f__Paenibacillaceae; g__Paenibacillus; s__unclassified_g__Paenibacillus
    d__Bacteria; k__norank_d__Bacteria; p__Firmicutes; c__Bacilli; o__Paenibacillales; f__Paenibacillaceae; g__Paenibacillus; s__unclassified_g__Paenibacillus
    d__Bacteria; k__norank_d__Bacteria; p__Firmicutes; c__Bacilli; o__Paenibacillales; f__Paenibacillaceae; g__Paenibacillus; s__unclassified_g__Paenibacillus
    d__Bacteria; k__norank_d__Bacteria; p__Firmicutes; c__Bacilli; o__Paenibacillales; f__Paenibacillaceae; g__Paenibacillus; s__unclassified_g__Paenibacillus
    d__Bacteria; k__norank_d__Bacteria; p__Firmicutes; c__Bacilli; o__Paenibacillales; f__Paenibacillaceae; g__Paenibacillus; s__unclassified_g__Paenibacillus
    d__Bacteria; k__norank_d__Bacteria; p__Firmicutes; c__Bacilli; o__Paenibacillales; f__Paenibacillaceae; g__Paenibacillus; s__unclassified_g__Paenibacillus
    d__Bacteria; k__norank_d__Bacteria; p__Firmicutes; c__Bacilli; o__Paenibacillales; f__Paenibacillaceae; g__Paenibacillus; s__unclassified_g__Paenibacillus
    d__Bacteria; k__norank_d__Bacteria; p__Firmicutes; c__Bacilli; o__Paenibacillales; f__Paenibacillaceae; g__Paenibacillus; s__unclassified_g__Paenibacillus
    d__Bacteria; k__norank_d__Bacteria; p__Firmicutes; c__Bacilli; o__Paenibacillales; f__Paenibacillaceae; g__Paenibacillus; s__unclassified_g__Paenibacillus
    d__Bacteria; k__norank_d__Bacteria; p__Firmicutes; c__Bacilli; o__Paenibacillales; f__Paenibacillaceae; g__Paenibacillus; s__unclassified_g__Paenibacillus
    d__Bacteria; k__norank_d__Bacteria; p__Firmicutes; c__Bacilli; o__Paenibacillales; f__Paenibacillaceae; g__Paenibacillus; s__unclassified_g__Paenibacillus
    d__Bacteria; k__norank_d__Bacteria; p__Firmicutes; c__Bacilli; o__Paenibacillales; f__Paenibacillaceae; g__Paenibacillus; s__unclassified_g__Paenibacillus
    d__Bacteria; k__norank_d__Bacteria; p__Firmicutes; c__Bacilli; o__Paenibacillales; f__Paenibacillaceae; g__Paenibacillus; s__unclassified_g__Paenibacillus
    d__Bacteria; k__norank_d__Bacteria; p__Firmicutes; c__Bacilli; o__Paenibacillales; f__Paenibacillaceae; g__Paenibacillus; s__unclassified_g__Paenibacillus
    d__Bacteria; k__norank_d__Bacteria; p__Firmicutes; c__Bacilli; o__Paenibacillales; f__Paenibacillaceae; g__Paenibacillus; s__unclassified_g__Paenibacillus
    d__Bacteria; k__norank_d__Bacteria; p__Firmicutes; c__Bacilli; o__Paenibacillales; f__Paenibacillaceae; g__Paenibacillus; s__unclassified_g__Paenibacillus
    d__Bacteria; k__norank_d__Bacteria; p__Firmicutes; c__Bacilli; o__Paenibacillales; f__Paenibacillaceae; g__Paenibacillus; s__unclassified_g__Paenibacillus
    d__Bacteria; k__norank_d__Bacteria; p__Firmicutes; c__Bacilli; o__Paenibacillales; f__Paenibacillaceae; g__Paenibacillus; s__unclassified_g__Paenibacillus
    d__Bacteria; k__norank_d__Bacteria; p__Firmicutes; c__Bacilli; o__Paenibacillales; f__Paenibacillaceae; g__Paenibacillus; s__unclassified_g__Paenibacillus
    d__Bacteria; k__norank_d__Bacteria; p__Firmicutes; c__Bacilli; o__Paenibacillales; f__Paenibacillaceae; g__Paenibacillus; s__unclassified_g__Paenibacillus
    d__Bacteria; k__norank_d__Bacteria; p__Firmicutes; c__Bacilli; o__Paenibacillales; f__Paenibacillaceae; g__Paenibacillus; s__unclassified_g__Paenibacillus
    d__Bacteria; k__norank_d__Bacteria; p__Firmicutes; c__Bacilli; o__Paenibacillales; f__Paenibacillaceae; g__Paenibacillus; s__unclassified_g__Paenibacillus
    d__Bacteria; k__norank_d__Bacteria; p__Firmicutes; c__Bacilli; o__Paenibacillales; f__Paenibacillaceae; g__Paenibacillus; s__unclassified_g__Paenibacillus
    d__Bacteria; k__norank_d__Bacteria; p__Firmicutes; c__Bacilli; o__Paenibacillales; f__Paenibacillaceae; g__Paenibacillus; s__unclassified_g__Paenibacillus
    d__Bacteria; k__norank_d__Bacteria; p__Firmicutes; c__Bacilli; o__Paenibacillales; f__Paenibacillaceae; g__Paenibacillus; s__unclassified_g__Paenibacillus
    d__Bacteria; k__norank_d__Bacteria; p__Firmicutes; c__Bacilli; o__Paenibacillales; f__Paenibacillaceae; g__Paenibacillus; s__unclassified_g__Paenibacillus
    d__Bacteria; k__norank_d__Bacteria; p__Firmicutes; c__Bacilli; o__Paenibacillales; f__Paenibacillaceae; g__Paenibacillus; s__unclassified_g__Paenibacillus
    d__Bacteria; k__norank_d__Bacteria; p__Firmicutes; c__Bacilli; o__Paenibacillales; f__Paenibacillaceae; g__Paenibacillus; s__unclassified_g__Paenibacillus
    d__Bacteria; k__norank_d__Bacteria; p__Firmicutes; c__Bacilli; o__Paenibacillales; f__Paenibacillaceae; g__Paenibacillus; s__unclassified_g__Paenibacillus
    d__Bacteria; k__norank_d__Bacteria; p__Firmicutes; c__Bacilli; o__Paenibacillales; f__Paenibacillaceae; g__Paenibacillus; s__unclassified_g__Paenibacillus
    d__Bacteria; k__norank_d__Bacteria; p__Firmicutes; c__Bacilli; o__Paenibacillales; f__Paenibacillaceae; g__Paenibacillus; s__unclassified_g__Paenibacillus
    d__Bacteria; k__norank_d__Bacteria; p__Firmicutes; c__Bacilli; o__Paenibacillales; f__Paenibacillaceae; g__Paenibacillus; s__unclassified_g__Paenibacillus
    d__Bacteria; k__norank_d__Bacteria; p__Firmicutes; c__Bacilli; o__Paenibacillales; f__Paenibacillaceae; g__Paenibacillus; s__unclassified_g__Paenibacillus
    d__Bacteria; k__norank_d__Bacteria; p__Firmicutes; c__Bacilli; o__Paenibacillales; f__Paenibacillaceae; g__Paenibacillus; s__unclassified_g__Paenibacillus
    d__Bacteria; k__norank_d__Bacteria; p__Firmicutes; c__Bacilli; o__Paenibacillales; f__Paenibacillaceae; g__Paenibacillus; s__unclassified_g__Paenibacillus
    d__Bacteria; k__norank_d__Bacteria; p__Firmicutes; c__Bacilli; o__Paenibacillales; f__Paenibacillaceae; g__Paenibacillus; s__unclassified_g__Paenibacillus
    d__Bacteria; k__norank_d__Bacteria; p__Firmicutes; c__Bacilli; o__Paenibacillales; f__Paenibacillaceae; g__Paenibacillus; s__unclassified_g__Paenibacillus
    d__Bacteria; k__norank_d__Bacteria; p__Firmicutes; c__Bacilli; o__Paenibacillales; f__Paenibacillaceae; g__Paenibacillus; s__unclassified_g__Paenibacillus
    d__Bacteria; k__norank_d__Bacteria; p__Firmicutes; c__Bacilli; o__Paenibacillales; f__Paenibacillaceae; g__Paenibacillus; s__unclassified_g__Paenibacillus
    d__Bacteria; k__norank_d__Bacteria; p__Firmicutes; c__Bacilli; o__Paenibacillales; f__Paenibacillaceae; g__Paenibacillus; s__unclassified_g__Paenibacillus
    d__Bacteria; k__norank_d__Bacteria; p__Firmicutes; c__Bacilli; o__Paenibacillales; f__Paenibacillaceae; g__Paenibacillus; s__unclassified_g__Paenibacillus
    d__Bacteria; k__norank_d__Bacteria; p__Firmicutes; c__Bacilli; o__Paenibacillales; f__Paenibacillaceae; g__Paenibacillus; s__unclassified_g__Paenibacillus
    d__Bacteria; k__norank_d__Bacteria; p__Firmicutes; c__Bacilli; o__Paenibacillales; f__Paenibacillaceae; g__Paenibacillus; s__unclassified_g__Paenibacillus
    d__Bacteria; k__norank_d__Bacteria; p__Firmicutes; c__Bacilli; o__Paenibacillales; f__Paenibacillaceae; g__Paenibacillus; s__unclassified_g__Paenibacillus
    d__Bacteria; k__norank_d__Bacteria; p__Firmicutes; c__Bacilli; o__Paenibacillales; f__Paenibacillaceae; g__Paenibacillus; s__unclassified_g__Paenibacillus
    d__Bacteria; k__norank_d__Bacteria; p__Firmicutes; c__Bacilli; o__Paenibacillales; f__Paenibacillaceae; g__Paenibacillus; s__unclassified_g__Paenibacillus
    d__Bacteria; k__norank_d__Bacteria; p__Firmicutes; c__Bacilli; o__Paenibacillales; f__Paenibacillaceae; g__Paenibacillus; s__unclassified_g__Paenibacillus
    d__Bacteria; k__norank_d__Bacteria; p__Firmicutes; c__Bacilli; o__Paenibacillales; f__Paenibacillaceae; g__Paenibacillus; s__unclassified_g__Paenibacillus
    d__Bacteria; k__norank_d__Bacteria; p__Firmicutes; c__Bacilli; o__Paenibacillales; f__Paenibacillaceae; g__Paenibacillus; s__unclassified_g__Paenibacillus
    d__Bacteria; k__norank_d__Bacteria; p__Firmicutes; c__Bacilli; o__Paenibacillales; f__Paenibacillaceae; g__Paenibacillus; s__unclassified_g__Paenibacillus
    d__Bacteria; k__norank_d__Bacteria; p__Firmicutes; c__Bacilli; o__Paenibacillales; f__Paenibacillaceae; g__Paenibacillus; s__unclassified_g__Paenibacillus
    d__Bacteria; k__norank_d__Bacteria; p__Firmicutes; c__Bacilli; o__Paenibacillales; f__Paenibacillaceae; g__Paenibacillus; s__unclassified_g__Paenibacillus
    d__Bacteria; k__norank_d__Bacteria; p__Firmicutes; c__Bacilli; o__Paenibacillales; f__Paenibacillaceae; g__Paenibacillus; s__unclassified_g__Paenibacillus
    d__Bacteria; k__norank_d__Bacteria; p__Firmicutes; c__Bacilli; o__Paenibacillales; f__Paenibacillaceae; g__Paenibacillus; s__unclassified_g__Paenibacillus
    d__Bacteria; k__norank_d__Bacteria; p__Firmicutes; c__Bacilli; o__Paenibacillales; f__Paenibacillaceae; g__Paenibacillus; s__unclassified_g__Paenibacillus
    d__Bacteria; k__norank_d__Bacteria; p__Firmicutes; c__Bacilli; o__Paenibacillales; f__Paenibacillaceae; g__Paenibacillus; s__unclassified_g__Paenibacillus
    d__Bacteria; k__norank_d__Bacteria; p__Firmicutes; c__Bacilli; o__Paenibacillales; f__Paenibacillaceae; g__Paenibacillus; s__unclassified_g__Paenibacillus
    d__Bacteria; k__norank_d__Bacteria; p__Firmicutes; c__Bacilli; o__Paenibacillales; f__Paenibacillaceae; g__Paenibacillus; s__unclassified_g__Paenibacillus
    d__Bacteria; k__norank_d__Bacteria; p__Firmicutes; c__Bacilli; o__Paenibacillales; f__Paenibacillaceae; g__Paenibacillus; s__unclassified_g__Paenibacillus
    d__Bacteria; k__norank_d__Bacteria; p__Firmicutes; c__Bacilli; o__Paenibacillales; f__Paenibacillaceae; g__Paenibacillus; s__unclassified_g__Paenibacillus
    d__Bacteria; k__norank_d__Bacteria; p__Firmicutes; c__Bacilli; o__Paenibacillales; f__Paenibacillaceae; g__Paenibacillus; s__unclassified_g__Paenibacillus
    d__Bacteria; k__norank_d__Bacteria; p__Firmicutes; c__Bacilli; o__Paenibacillales; f__Paenibacillaceae; g__Paenibacillus; s__unclassified_g__Paenibacillus
    d__Bacteria; k__norank_d__Bacteria; p__Firmicutes; c__Bacilli; o__Paenibacillales; f__Paenibacillaceae; g__Paenibacillus; s__unclassified_g__Paenibacillus
    d__Bacteria; k__norank_d__Bacteria; p__Firmicutes; c__Bacilli; o__Paenibacillales; f__Paenibacillaceae; g__Paenibacillus; s__unclassified_g__Paenibacillus
    d__Bacteria; k__norank_d__Bacteria; p__Firmicutes; c__Bacilli; o__Paenibacillales; f__Paenibacillaceae; g__Paenibacillus; s__unclassified_g__Paenibacillus
    d__Bacteria; k__norank_d__Bacteria; p__Firmicutes; c__Bacilli; o__Paenibacillales; f__Paenibacillaceae; g__Paenibacillus; s__unclassified_g__Paenibacillus
    d__Bacteria; k__norank_d__Bacteria; p__Firmicutes; c__Bacilli; o__Paenibacillales; f__Paenibacillaceae; g__Paenibacillus; s__unclassified_g__Paenibacillus
    d__Bacteria; k__norank_d__Bacteria; p__Firmicutes; c__Bacilli; o__Paenibacillales; f__Paenibacillaceae; g__Paenibacillus; s__unclassified_g__Paenibacillus
    d__Bacteria; k__norank_d__Bacteria; p__Firmicutes; c__Bacilli; o__Paenibacillales; f__Paenibacillaceae; g__Paenibacillus; s__unclassified_g__Paenibacillus
    d__Bacteria; k__norank_d__Bacteria; p__Firmicutes; c__Bacilli; o__Paenibacillales; f__Paenibacillaceae; g__Paenibacillus; s__unclassified_g__Paenibacillus
    d__Bacteria; k__norank_d__Bacteria; p__Firmicutes; c__Bacilli; o__Paenibacillales; f__Paenibacillaceae; g__Paenibacillus; s__unclassified_g__Paenibacillus
    d__Bacteria; k__norank_d__Bacteria; p__Firmicutes; c__Bacilli; o__Paenibacillales; f__Paenibacillaceae; g__Paenibacillus; s__uncultured_compost_bacterium_g__Paenibacillus
    d__Bacteria; k__norank_d__Bacteria; p__Firmicutes; c__Bacilli; o__Paenibacillales; f__Paenibacillaceae; g__Paenibacillus; s__uncultured_Firmicutes_bacterium_g__Paenibacillus
    d__Bacteria; k__norank_d__Bacteria; p__Firmicutes; c__Bacilli; o__Paenibacillales; f__Paenibacillaceae; g__Paenibacillus; s__uncultured_Firmicutes_bacterium_g__Paenibacillus
    d__Bacteria; k__norank_d__Bacteria; p__Firmicutes; c__Bacilli; o__Paenibacillales; f__Paenibacillaceae; g__Paenibacillus; s__uncultured_Firmicutes_bacterium_g__Paenibacillus
    d__Bacteria; k__norank_d__Bacteria; p__Firmicutes; c__Bacilli; o__Paenibacillales; f__Paenibacillaceae; g__Paenibacillus; s__uncultured_Paenibacillaceae_bacterium_g__Paenibacillus
    d__Bacteria; k__norank_d__Bacteria; p__Firmicutes; c__Bacilli; o__Paenibacillales; f__Paenibacillaceae; g__Paenibacillus; s__uncultured_Paenibacillus_sp._g__Paenibacillus
    d__Bacteria; k__norank_d__Bacteria; p__Firmicutes; c__Bacilli; o__Paenibacillales; f__Paenibacillaceae; g__Paenibacillus; s__uncultured_Paenibacillus_sp._g__Paenibacillus
    d__Bacteria; k__norank_d__Bacteria; p__Latescibacterota; c__norank_p__Latescibacterota; o__norank_c__norank_p__Latescibacterota; f__norank_o__norank_c__norank_p__Latescibacterota; g__norank_f__norank_o__norank_c__norank_p__Latescibacterota; s__uncultured_Acidobacterium_sp._g__norank_f__norank
    d__Bacteria; k__norank_d__Bacteria; p__Myxococcota; c__Polyangia; o__Blfdi19; f__norank_o__Blfdi19; g__norank_f__norank_o__Blfdi19; s__Anaeromyxobacter_dehalogenans_g__norank
    d__Bacteria; k__norank_d__Bacteria; p__Myxococcota; c__Polyangia; o__Blfdi19; f__norank_o__Blfdi19; g__norank_f__norank_o__Blfdi19; s__Anaeromyxobacter_dehalogenans_g__norank
    d__Bacteria; k__norank_d__Bacteria; p__Planctomycetota; c__Planctomycetes; o__Isosphaerales; f__Isosphaeraceae; g__Isosphaera; s__uncultured_bacterium_g__Isosphaera
    d__Bacteria; k__norank_d__Bacteria; p__Planctomycetota; c__Planctomycetes; o__Isosphaerales; f__Isosphaeraceae; g__Isosphaera; s__uncultured_bacterium_g__Isosphaera
    d__Bacteria; k__norank_d__Bacteria; p__Planctomycetota; c__Planctomycetes; o__Isosphaerales; f__Isosphaeraceae; g__Singulisphaera; s__unclassified_g__Singulisphaera
    d__Bacteria; k__norank_d__Bacteria; p__Planctomycetota; c__Planctomycetes; o__Isosphaerales; f__Isosphaeraceae; g__Singulisphaera; s__unclassified_g__Singulisphaera
    d__Bacteria; k__norank_d__Bacteria; p__Planctomycetota; c__Planctomycetes; o__Isosphaerales; f__Isosphaeraceae; g__Singulisphaera; s__unclassified_g__Singulisphaera
    d__Bacteria; k__norank_d__Bacteria; p__Planctomycetota; c__Planctomycetes; o__Isosphaerales; f__Isosphaeraceae; g__Singulisphaera; s__uncultured_bacterium_g__Singulisphaera
    d__Bacteria; k__norank_d__Bacteria; p__Planctomycetota; c__Planctomycetes; o__Isosphaerales; f__Isosphaeraceae; g__Singulisphaera; s__uncultured_Planctomycetales_bacterium_g__Singulisphaera
    d__Bacteria; k__norank_d__Bacteria; p__Proteobacteria; c__Alphaproteobacteria; o__Acetobacterales; f__Acetobacteraceae; g__Acidicaldus; s__unclassified_g__Acidicaldus
    d__Bacteria; k__norank_d__Bacteria; p__Proteobacteria; c__Alphaproteobacteria; o__Acetobacterales; f__Acetobacteraceae; g__Acidicaldus; s__uncultured_bacterium_g__Acidicaldus
    d__Bacteria; k__norank_d__Bacteria; p__Proteobacteria; c__Alphaproteobacteria; o__Acetobacterales; f__Acetobacteraceae; g__Acidiphilium; s__unclassified_g__Acidiphilium
    d__Bacteria; k__norank_d__Bacteria; p__Proteobacteria; c__Alphaproteobacteria; o__Acetobacterales; f__Acetobacteraceae; g__Acidisphaera; s__uncultured_Alphaproteobacteria_bacterium_g__Acidisphaera
    d__Bacteria; k__norank_d__Bacteria; p__Proteobacteria; c__Alphaproteobacteria; o__Acetobacterales; f__Acetobacteraceae; g__norank_f__Acetobacteraceae; s__uncultured_Paracraurococcus_sp.
    d__Bacteria; k__norank_d__Bacteria; p__Proteobacteria; c__Alphaproteobacteria; o__Acetobacterales; f__Acetobacteraceae; g__Roseomonas; s__metagenome_g__Roseomonas
    d__Bacteria; k__norank_d__Bacteria; p__Proteobacteria; c__Alphaproteobacteria; o__Acetobacterales; f__Acetobacteraceae; g__Roseomonas; s__Roseomonas_cervicalis
    d__Bacteria; k__norank_d__Bacteria; p__Proteobacteria; c__Alphaproteobacteria; o__Acetobacterales; f__Acetobacteraceae; g__Roseomonas; s__unclassified_g__Roseomonas
    d__Bacteria; k__norank_d__Bacteria; p__Proteobacteria; c__Alphaproteobacteria; o__Acetobacterales; f__Acetobacteraceae; g__Roseomonas; s__unclassified_g__Roseomonas
    d__Bacteria; k__norank_d__Bacteria; p__Proteobacteria; c__Alphaproteobacteria; o__Acetobacterales; f__Acetobacteraceae; g__Roseomonas; s__unclassified_g__Roseomonas
    d__Bacteria; k__norank_d__Bacteria; p__Proteobacteria; c__Alphaproteobacteria; o__Acetobacterales; f__Acetobacteraceae; g__Roseomonas; s__uncultured_Roseomonas_sp._g__Roseomonas
    d__Bacteria; k__norank_d__Bacteria; p__Proteobacteria; c__Alphaproteobacteria; o__Acetobacterales; f__Acetobacteraceae; g__Roseomonas; s__uncultured_Roseomonas_sp._g__Roseomonas
    d__Bacteria; k__norank_d__Bacteria; p__Proteobacteria; c__Alphaproteobacteria; o__Azospirillales; f__Azospirillaceae; g__Azospirillum; s__unclassified_g__Azospirillum
    d__Bacteria; k__norank_d__Bacteria; p__Proteobacteria; c__Alphaproteobacteria; o__Azospirillales; f__Azospirillaceae; g__Azospirillum; s__unclassified_g__Azospirillum
    d__Bacteria; k__norank_d__Bacteria; p__Proteobacteria; c__Alphaproteobacteria; o__Azospirillales; f__Azospirillaceae; g__Azospirillum; s__unclassified_g__Azospirillum
    d__Bacteria; k__norank_d__Bacteria; p__Proteobacteria; c__Alphaproteobacteria; o__Azospirillales; f__Azospirillaceae; g__Skermanella; s__unclassified_g__Skermanella
    d__Bacteria; k__norank_d__Bacteria; p__Proteobacteria; c__Alphaproteobacteria; o__Azospirillales; f__Azospirillaceae; g__Skermanella; s__unclassified_g__Skermanella
    d__Bacteria; k__norank_d__Bacteria; p__Proteobacteria; c__Alphaproteobacteria; o__Azospirillales; f__Azospirillaceae; g__Skermanella; s__uncultured_bacterium_g__Skermanella
    d__Bacteria; k__norank_d__Bacteria; p__Proteobacteria; c__Alphaproteobacteria; o__Azospirillales; f__Azospirillaceae; g__Skermanella; s__uncultured_bacterium_g__Skermanella
    d__Bacteria; k__norank_d__Bacteria; p__Proteobacteria; c__Alphaproteobacteria; o__Azospirillales; f__Azospirillales_Incertae_Sedis; g__Stella; s__metagenome_g__Stella
    d__Bacteria; k__norank_d__Bacteria; p__Proteobacteria; c__Alphaproteobacteria; o__Azospirillales; f__Azospirillales_Incertae_Sedis; g__Stella; s__Stella_humosa
    d__Bacteria; k__norank_d__Bacteria; p__Proteobacteria; c__Alphaproteobacteria; o__Caulobacterales; f__Caulobacteraceae; g__Asticcacaulis; s__unclassified_g__Asticcacaulis
    d__Bacteria; k__norank_d__Bacteria; p__Proteobacteria; c__Alphaproteobacteria; o__Caulobacterales; f__Caulobacteraceae; g__Asticcacaulis; s__uncultured_Asticcacaulis_sp.
    d__Bacteria; k__norank_d__Bacteria; p__Proteobacteria; c__Alphaproteobacteria; o__Caulobacterales; f__Caulobacteraceae; g__Asticcacaulis; s__uncultured_bacterium_g__Asticcacaulis
    d__Bacteria; k__norank_d__Bacteria; p__Proteobacteria; c__Alphaproteobacteria; o__Caulobacterales; f__Caulobacteraceae; g__Caulobacter; s__Caulobacter_sp._g__Caulobacter
    d__Bacteria; k__norank_d__Bacteria; p__Proteobacteria; c__Alphaproteobacteria; o__Caulobacterales; f__Caulobacteraceae; g__norank_f__Caulobacteraceae; s__uncultured_Caulobacter_sp._g__norank
    d__Bacteria; k__norank_d__Bacteria; p__Proteobacteria; c__Alphaproteobacteria; o__norank_c__Alphaproteobacteria; f__norank_o__norank_c__Alphaproteobacteria; g__norank_f__norank_o__norank_c__Alphaproteobacteria; s__uncultured_Stella_sp._g__norank_f__norank
    d__Bacteria; k__norank_d__Bacteria; p__Proteobacteria; c__Alphaproteobacteria; o__Reyranellales; f__Reyranellaceae; g__Reyranella; s__alpha_proteobacterium_Gsoil_257
    d__Bacteria; k__norank_d__Bacteria; p__Proteobacteria; c__Alphaproteobacteria; o__Reyranellales; f__Reyranellaceae; g__Reyranella; s__alpha_proteobacterium_Gsoil_257
    d__Bacteria; k__norank_d__Bacteria; p__Proteobacteria; c__Alphaproteobacteria; o__Reyranellales; f__Reyranellaceae; g__Reyranella; s__unclassified_g__Reyranella
    d__Bacteria; k__norank_d__Bacteria; p__Proteobacteria; c__Alphaproteobacteria; o__Reyranellales; f__Reyranellaceae; g__Reyranella; s__unclassified_g__Reyranella
    d__Bacteria; k__norank_d__Bacteria; p__Proteobacteria; c__Alphaproteobacteria; o__Reyranellales; f__Reyranellaceae; g__Reyranella; s__unclassified_g__Reyranella
    d__Bacteria; k__norank_d__Bacteria; p__Proteobacteria; c__Alphaproteobacteria; o__Reyranellales; f__Reyranellaceae; g__Reyranella; s__unclassified_g__Reyranella
    d__Bacteria; k__norank_d__Bacteria; p__Proteobacteria; c__Alphaproteobacteria; o__Reyranellales; f__Reyranellaceae; g__Reyranella; s__unclassified_g__Reyranella
    d__Bacteria; k__norank_d__Bacteria; p__Proteobacteria; c__Alphaproteobacteria; o__Reyranellales; f__Reyranellaceae; g__Reyranella; s__unclassified_g__Reyranella
    d__Bacteria; k__norank_d__Bacteria; p__Proteobacteria; c__Alphaproteobacteria; o__Reyranellales; f__Reyranellaceae; g__Reyranella; s__unclassified_g__Reyranella
    d__Bacteria; k__norank_d__Bacteria; p__Proteobacteria; c__Alphaproteobacteria; o__Reyranellales; f__Reyranellaceae; g__Reyranella; s__unclassified_g__Reyranella
    d__Bacteria; k__norank_d__Bacteria; p__Proteobacteria; c__Alphaproteobacteria; o__Reyranellales; f__Reyranellaceae; g__Reyranella; s__unclassified_g__Reyranella
    d__Bacteria; k__norank_d__Bacteria; p__Proteobacteria; c__Alphaproteobacteria; o__Reyranellales; f__Reyranellaceae; g__Reyranella; s__uncultured_bacterium_g__Reyranella
    d__Bacteria; k__norank_d__Bacteria; p__Proteobacteria; c__Alphaproteobacteria; o__Reyranellales; f__Reyranellaceae; g__Reyranella; s__uncultured_bacterium_g__Reyranella
    d__Bacteria; k__norank_d__Bacteria; p__Proteobacteria; c__Alphaproteobacteria; o__Reyranellales; f__Reyranellaceae; g__Reyranella; s__uncultured_bacterium_g__Reyranella
    d__Bacteria; k__norank_d__Bacteria; p__Proteobacteria; c__Alphaproteobacteria; o__Rhizobiales; f__Beijerinckiaceae; g__Bosea; s__unclassified_g__Bosea
    d__Bacteria; k__norank_d__Bacteria; p__Proteobacteria; c__Alphaproteobacteria; o__Rhizobiales; f__Beijerinckiaceae; g__Bosea; s__unclassified_g__Bosea
    d__Bacteria; k__norank_d__Bacteria; p__Proteobacteria; c__Alphaproteobacteria; o__Rhizobiales; f__Beijerinckiaceae; g__Microvirga; s__Microvirga_ossetica
    d__Bacteria; k__norank_d__Bacteria; p__Proteobacteria; c__Alphaproteobacteria; o__Rhizobiales; f__Beijerinckiaceae; g__Microvirga; s__unclassified_g__Microvirga
    d__Bacteria; k__norank_d__Bacteria; p__Proteobacteria; c__Alphaproteobacteria; o__Rhizobiales; f__Beijerinckiaceae; g__Microvirga; s__unclassified_g__Microvirga
    d__Bacteria; k__norank_d__Bacteria; p__Proteobacteria; c__Alphaproteobacteria; o__Rhizobiales; f__Beijerinckiaceae; g__Microvirga; s__unclassified_g__Microvirga
    d__Bacteria; k__norank_d__Bacteria; p__Proteobacteria; c__Alphaproteobacteria; o__Rhizobiales; f__Beijerinckiaceae; g__Microvirga; s__unclassified_g__Microvirga
    d__Bacteria; k__norank_d__Bacteria; p__Proteobacteria; c__Alphaproteobacteria; o__Rhizobiales; f__Beijerinckiaceae; g__Microvirga; s__unclassified_g__Microvirga
    d__Bacteria; k__norank_d__Bacteria; p__Proteobacteria; c__Alphaproteobacteria; o__Rhizobiales; f__Beijerinckiaceae; g__Microvirga; s__unclassified_g__Microvirga
    d__Bacteria; k__norank_d__Bacteria; p__Proteobacteria; c__Alphaproteobacteria; o__Rhizobiales; f__Beijerinckiaceae; g__Microvirga; s__unclassified_g__Microvirga
    d__Bacteria; k__norank_d__Bacteria; p__Proteobacteria; c__Alphaproteobacteria; o__Rhizobiales; f__Beijerinckiaceae; g__Microvirga; s__unclassified_g__Microvirga
    d__Bacteria; k__norank_d__Bacteria; p__Proteobacteria; c__Alphaproteobacteria; o__Rhizobiales; f__Beijerinckiaceae; g__Microvirga; s__unclassified_g__Microvirga
    d__Bacteria; k__norank_d__Bacteria; p__Proteobacteria; c__Alphaproteobacteria; o__Rhizobiales; f__Beijerinckiaceae; g__Microvirga; s__unclassified_g__Microvirga
    d__Bacteria; k__norank_d__Bacteria; p__Proteobacteria; c__Alphaproteobacteria; o__Rhizobiales; f__Beijerinckiaceae; g__Microvirga; s__unclassified_g__Microvirga
    d__Bacteria; k__norank_d__Bacteria; p__Proteobacteria; c__Alphaproteobacteria; o__Rhizobiales; f__Beijerinckiaceae; g__Microvirga; s__unclassified_g__Microvirga
    d__Bacteria; k__norank_d__Bacteria; p__Proteobacteria; c__Alphaproteobacteria; o__Rhizobiales; f__Beijerinckiaceae; g__Microvirga; s__unclassified_g__Microvirga
    d__Bacteria; k__norank_d__Bacteria; p__Proteobacteria; c__Alphaproteobacteria; o__Rhizobiales; f__Beijerinckiaceae; g__Microvirga; s__unclassified_g__Microvirga
    d__Bacteria; k__norank_d__Bacteria; p__Proteobacteria; c__Alphaproteobacteria; o__Rhizobiales; f__Beijerinckiaceae; g__Microvirga; s__unclassified_g__Microvirga
    d__Bacteria; k__norank_d__Bacteria; p__Proteobacteria; c__Alphaproteobacteria; o__Rhizobiales; f__Beijerinckiaceae; g__Microvirga; s__unclassified_g__Microvirga
    d__Bacteria; k__norank_d__Bacteria; p__Proteobacteria; c__Alphaproteobacteria; o__Rhizobiales; f__Beijerinckiaceae; g__Microvirga; s__uncultured_Alphaproteobacteria_bacterium_g__Microvirga
    d__Bacteria; k__norank_d__Bacteria; p__Proteobacteria; c__Alphaproteobacteria; o__Rhizobiales; f__Beijerinckiaceae; g__Microvirga; s__uncultured_bacterium_g__Microvirga
    d__Bacteria; k__norank_d__Bacteria; p__Proteobacteria; c__Alphaproteobacteria; o__Rhizobiales; f__Beijerinckiaceae; g__Microvirga; s__uncultured_bacterium_g__Microvirga
    d__Bacteria; k__norank_d__Bacteria; p__Proteobacteria; c__Alphaproteobacteria; o__Rhizobiales; f__Beijerinckiaceae; g__Microvirga; s__uncultured_Methylobacteriaceae_bacterium_g__Microvirga
    d__Bacteria; k__norank_d__Bacteria; p__Proteobacteria; c__Alphaproteobacteria; o__Rhizobiales; f__Beijerinckiaceae; g__Microvirga; s__uncultured_Microvirga_sp._g__Microvirga
    d__Bacteria; k__norank_d__Bacteria; p__Proteobacteria; c__Alphaproteobacteria; o__Rhizobiales; f__Devosiaceae; g__Devosia; s__Devosia_riboflavina
    d__Bacteria; k__norank_d__Bacteria; p__Proteobacteria; c__Alphaproteobacteria; o__Rhizobiales; f__Devosiaceae; g__Devosia; s__metagenome_g__Devosia
    d__Bacteria; k__norank_d__Bacteria; p__Proteobacteria; c__Alphaproteobacteria; o__Rhizobiales; f__Devosiaceae; g__Devosia; s__unclassified_g__Devosia
    d__Bacteria; k__norank_d__Bacteria; p__Proteobacteria; c__Alphaproteobacteria; o__Rhizobiales; f__Devosiaceae; g__Devosia; s__unclassified_g__Devosia
    d__Bacteria; k__norank_d__Bacteria; p__Proteobacteria; c__Alphaproteobacteria; o__Rhizobiales; f__Devosiaceae; g__Devosia; s__unclassified_g__Devosia
    d__Bacteria; k__norank_d__Bacteria; p__Proteobacteria; c__Alphaproteobacteria; o__Rhizobiales; f__Devosiaceae; g__Devosia; s__unclassified_g__Devosia
    d__Bacteria; k__norank_d__Bacteria; p__Proteobacteria; c__Alphaproteobacteria; o__Rhizobiales; f__Devosiaceae; g__Devosia; s__unclassified_g__Devosia
    d__Bacteria; k__norank_d__Bacteria; p__Proteobacteria; c__Alphaproteobacteria; o__Rhizobiales; f__Devosiaceae; g__Devosia; s__unclassified_g__Devosia
    d__Bacteria; k__norank_d__Bacteria; p__Proteobacteria; c__Alphaproteobacteria; o__Rhizobiales; f__Hyphomicrobiaceae; g__Filomicrobium; s__uncultured_Hyphomicrobiaceae_bacterium_g__Filomicrobium
    d__Bacteria; k__norank_d__Bacteria; p__Proteobacteria; c__Alphaproteobacteria; o__Rhizobiales; f__Hyphomicrobiaceae; g__Hyphomicrobium; s__Hyphomicrobium_denitrificans_1NES1
    d__Bacteria; k__norank_d__Bacteria; p__Proteobacteria; c__Alphaproteobacteria; o__Rhizobiales; f__Hyphomicrobiaceae; g__Hyphomicrobium; s__Hyphomicrobium_vulgare
    d__Bacteria; k__norank_d__Bacteria; p__Proteobacteria; c__Alphaproteobacteria; o__Rhizobiales; f__Hyphomicrobiaceae; g__Hyphomicrobium; s__metagenome_g__Hyphomicrobium
    d__Bacteria; k__norank_d__Bacteria; p__Proteobacteria; c__Alphaproteobacteria; o__Rhizobiales; f__Hyphomicrobiaceae; g__Hyphomicrobium; s__unclassified_g__Hyphomicrobium
    d__Bacteria; k__norank_d__Bacteria; p__Proteobacteria; c__Alphaproteobacteria; o__Rhizobiales; f__Hyphomicrobiaceae; g__Hyphomicrobium; s__unclassified_g__Hyphomicrobium
    d__Bacteria; k__norank_d__Bacteria; p__Proteobacteria; c__Alphaproteobacteria; o__Rhizobiales; f__Hyphomicrobiaceae; g__Hyphomicrobium; s__unclassified_g__Hyphomicrobium
    d__Bacteria; k__norank_d__Bacteria; p__Proteobacteria; c__Alphaproteobacteria; o__Rhizobiales; f__Hyphomicrobiaceae; g__Hyphomicrobium; s__unclassified_g__Hyphomicrobium
    d__Bacteria; k__norank_d__Bacteria; p__Proteobacteria; c__Alphaproteobacteria; o__Rhizobiales; f__Hyphomicrobiaceae; g__Hyphomicrobium; s__unclassified_g__Hyphomicrobium
    d__Bacteria; k__norank_d__Bacteria; p__Proteobacteria; c__Alphaproteobacteria; o__Rhizobiales; f__Hyphomicrobiaceae; g__Hyphomicrobium; s__unclassified_g__Hyphomicrobium
    d__Bacteria; k__norank_d__Bacteria; p__Proteobacteria; c__Alphaproteobacteria; o__Rhizobiales; f__Hyphomicrobiaceae; g__Hyphomicrobium; s__unclassified_g__Hyphomicrobium
    d__Bacteria; k__norank_d__Bacteria; p__Proteobacteria; c__Alphaproteobacteria; o__Rhizobiales; f__Hyphomicrobiaceae; g__Hyphomicrobium; s__unclassified_g__Hyphomicrobium
    d__Bacteria; k__norank_d__Bacteria; p__Proteobacteria; c__Alphaproteobacteria; o__Rhizobiales; f__Hyphomicrobiaceae; g__Hyphomicrobium; s__unclassified_g__Hyphomicrobium
    d__Bacteria; k__norank_d__Bacteria; p__Proteobacteria; c__Alphaproteobacteria; o__Rhizobiales; f__Hyphomicrobiaceae; g__Hyphomicrobium; s__unclassified_g__Hyphomicrobium
    d__Bacteria; k__norank_d__Bacteria; p__Proteobacteria; c__Alphaproteobacteria; o__Rhizobiales; f__Hyphomicrobiaceae; g__Hyphomicrobium; s__uncultured_bacterium_g__Hyphomicrobium
    d__Bacteria; k__norank_d__Bacteria; p__Proteobacteria; c__Alphaproteobacteria; o__Rhizobiales; f__Hyphomicrobiaceae; g__Pedomicrobium; s__unclassified_g__Pedomicrobium
    d__Bacteria; k__norank_d__Bacteria; p__Proteobacteria; c__Alphaproteobacteria; o__Rhizobiales; f__Hyphomicrobiaceae; g__Pedomicrobium; s__unclassified_g__Pedomicrobium
    d__Bacteria; k__norank_d__Bacteria; p__Proteobacteria; c__Alphaproteobacteria; o__Rhizobiales; f__Hyphomicrobiaceae; g__Pedomicrobium; s__unclassified_g__Pedomicrobium
    d__Bacteria; k__norank_d__Bacteria; p__Proteobacteria; c__Alphaproteobacteria; o__Rhizobiales; f__Hyphomicrobiaceae; g__Pedomicrobium; s__unclassified_g__Pedomicrobium
    d__Bacteria; k__norank_d__Bacteria; p__Proteobacteria; c__Alphaproteobacteria; o__Rhizobiales; f__Hyphomicrobiaceae; g__Pedomicrobium; s__unclassified_g__Pedomicrobium
    d__Bacteria; k__norank_d__Bacteria; p__Proteobacteria; c__Alphaproteobacteria; o__Rhizobiales; f__Hyphomicrobiaceae; g__Pedomicrobium; s__unclassified_g__Pedomicrobium
    d__Bacteria; k__norank_d__Bacteria; p__Proteobacteria; c__Alphaproteobacteria; o__Rhizobiales; f__Hyphomicrobiaceae; g__Pedomicrobium; s__unclassified_g__Pedomicrobium
    d__Bacteria; k__norank_d__Bacteria; p__Proteobacteria; c__Alphaproteobacteria; o__Rhizobiales; f__Hyphomicrobiaceae; g__Pedomicrobium; s__unclassified_g__Pedomicrobium
    d__Bacteria; k__norank_d__Bacteria; p__Proteobacteria; c__Alphaproteobacteria; o__Rhizobiales; f__Hyphomicrobiaceae; g__Pedomicrobium; s__unclassified_g__Pedomicrobium
    d__Bacteria; k__norank_d__Bacteria; p__Proteobacteria; c__Alphaproteobacteria; o__Rhizobiales; f__Hyphomicrobiaceae; g__Pedomicrobium; s__unclassified_g__Pedomicrobium
    d__Bacteria; k__norank_d__Bacteria; p__Proteobacteria; c__Alphaproteobacteria; o__Rhizobiales; f__Hyphomicrobiaceae; g__Pedomicrobium; s__unclassified_g__Pedomicrobium
    d__Bacteria; k__norank_d__Bacteria; p__Proteobacteria; c__Alphaproteobacteria; o__Rhizobiales; f__Hyphomicrobiaceae; g__Pedomicrobium; s__unclassified_g__Pedomicrobium
    d__Bacteria; k__norank_d__Bacteria; p__Proteobacteria; c__Alphaproteobacteria; o__Rhizobiales; f__Hyphomicrobiaceae; g__Pedomicrobium; s__unclassified_g__Pedomicrobium
    d__Bacteria; k__norank_d__Bacteria; p__Proteobacteria; c__Alphaproteobacteria; o__Rhizobiales; f__Hyphomicrobiaceae; g__Pedomicrobium; s__uncultured_Alphaproteobacteria_bacterium_g__Pedomicrobium
    d__Bacteria; k__norank_d__Bacteria; p__Proteobacteria; c__Alphaproteobacteria; o__Rhizobiales; f__Hyphomicrobiaceae; g__Pedomicrobium; s__uncultured_bacterium_g__Pedomicrobium
    d__Bacteria; k__norank_d__Bacteria; p__Proteobacteria; c__Alphaproteobacteria; o__Rhizobiales; f__Hyphomicrobiaceae; g__Pedomicrobium; s__uncultured_bacterium_g__Pedomicrobium
    d__Bacteria; k__norank_d__Bacteria; p__Proteobacteria; c__Alphaproteobacteria; o__Rhizobiales; f__Hyphomicrobiaceae; g__Pedomicrobium; s__uncultured_bacterium_g__Pedomicrobium
    d__Bacteria; k__norank_d__Bacteria; p__Proteobacteria; c__Alphaproteobacteria; o__Rhizobiales; f__Hyphomicrobiaceae; g__Pedomicrobium; s__uncultured_bacterium_g__Pedomicrobium
    d__Bacteria; k__norank_d__Bacteria; p__Proteobacteria; c__Alphaproteobacteria; o__Rhizobiales; f__Hyphomicrobiaceae; g__Pedomicrobium; s__uncultured_bacterium_g__Pedomicrobium
    d__Bacteria; k__norank_d__Bacteria; p__Proteobacteria; c__Alphaproteobacteria; o__Rhizobiales; f__Hyphomicrobiaceae; g__Pedomicrobium; s__uncultured_Hyphomicrobiaceae_bacterium_g__Pedomicrobium
    d__Bacteria; k__norank_d__Bacteria; p__Proteobacteria; c__Alphaproteobacteria; o__Rhizobiales; f__Hyphomicrobiaceae; g__Pedomicrobium; s__uncultured_Hyphomicrobiaceae_bacterium_g__Pedomicrobium
    d__Bacteria; k__norank_d__Bacteria; p__Proteobacteria; c__Alphaproteobacteria; o__Rhizobiales; f__Hyphomicrobiaceae; g__Pedomicrobium; s__uncultured_Rhizobiales_bacterium_g__Pedomicrobium
    d__Bacteria; k__norank_d__Bacteria; p__Proteobacteria; c__Alphaproteobacteria; o__Rhizobiales; f__Labraceae; g__Labrys; s__metagenome_g__Labrys
    d__Bacteria; k__norank_d__Bacteria; p__Proteobacteria; c__Alphaproteobacteria; o__Rhizobiales; f__Labraceae; g__Labrys; s__metagenome_g__Labrys
    d__Bacteria; k__norank_d__Bacteria; p__Proteobacteria; c__Alphaproteobacteria; o__Rhizobiales; f__Labraceae; g__Labrys; s__unclassified_g__Labrys
    d__Bacteria; k__norank_d__Bacteria; p__Proteobacteria; c__Alphaproteobacteria; o__Rhizobiales; f__Labraceae; g__Labrys; s__uncultured_bacterium_g__Labrys
    d__Bacteria; k__norank_d__Bacteria; p__Proteobacteria; c__Alphaproteobacteria; o__Rhizobiales; f__Labraceae; g__Labrys; s__uncultured_bacterium_g__Labrys
    d__Bacteria; k__norank_d__Bacteria; p__Proteobacteria; c__Alphaproteobacteria; o__Rhizobiales; f__Rhizobiaceae; g__Allorhizobium-Neorhizobium-Pararhizobium-Rhizobium; s__Agrobacterium_radiobacter
    d__Bacteria; k__norank_d__Bacteria; p__Proteobacteria; c__Alphaproteobacteria; o__Rhizobiales; f__Rhizobiaceae; g__Allorhizobium-Neorhizobium-Pararhizobium-Rhizobium; s__Agrobacterium_radiobacter
    d__Bacteria; k__norank_d__Bacteria; p__Proteobacteria; c__Alphaproteobacteria; o__Rhizobiales; f__Rhizobiaceae; g__Aminobacter; s__Mesorhizobium_sp._Root157
    d__Bacteria; k__norank_d__Bacteria; p__Proteobacteria; c__Alphaproteobacteria; o__Rhizobiales; f__Rhizobiaceae; g__Ensifer; s__Ensifer_adhaerens_g__Ensifer
    d__Bacteria; k__norank_d__Bacteria; p__Proteobacteria; c__Alphaproteobacteria; o__Rhizobiales; f__Rhizobiaceae; g__Ensifer; s__unclassified_g__Ensifer
    d__Bacteria; k__norank_d__Bacteria; p__Proteobacteria; c__Alphaproteobacteria; o__Rhizobiales; f__Rhizobiaceae; g__Mesorhizobium; s__Mesorhizobium_ciceri
    d__Bacteria; k__norank_d__Bacteria; p__Proteobacteria; c__Alphaproteobacteria; o__Rhizobiales; f__Rhizobiaceae; g__Mesorhizobium; s__unclassified_g__Mesorhizobium
    d__Bacteria; k__norank_d__Bacteria; p__Proteobacteria; c__Alphaproteobacteria; o__Rhizobiales; f__Rhizobiaceae; g__Mesorhizobium; s__unclassified_g__Mesorhizobium
    d__Bacteria; k__norank_d__Bacteria; p__Proteobacteria; c__Alphaproteobacteria; o__Rhizobiales; f__Rhizobiaceae; g__Mesorhizobium; s__unclassified_g__Mesorhizobium
    d__Bacteria; k__norank_d__Bacteria; p__Proteobacteria; c__Alphaproteobacteria; o__Rhizobiales; f__Rhizobiaceae; g__Mesorhizobium; s__unclassified_g__Mesorhizobium
    d__Bacteria; k__norank_d__Bacteria; p__Proteobacteria; c__Alphaproteobacteria; o__Rhizobiales; f__Rhizobiaceae; g__Mesorhizobium; s__unclassified_g__Mesorhizobium
    d__Bacteria; k__norank_d__Bacteria; p__Proteobacteria; c__Alphaproteobacteria; o__Rhizobiales; f__Xanthobacteraceae; g__Bradyrhizobium; s__Bradyrhizobium_elkanii_g__Bradyrhizobium
    d__Bacteria; k__norank_d__Bacteria; p__Proteobacteria; c__Alphaproteobacteria; o__Rhizobiales; f__Xanthobacteraceae; g__Bradyrhizobium; s__unclassified_g__Bradyrhizobium
    d__Bacteria; k__norank_d__Bacteria; p__Proteobacteria; c__Alphaproteobacteria; o__Rhizobiales; f__Xanthobacteraceae; g__Bradyrhizobium; s__unclassified_g__Bradyrhizobium
    d__Bacteria; k__norank_d__Bacteria; p__Proteobacteria; c__Alphaproteobacteria; o__Rhizobiales; f__Xanthobacteraceae; g__Bradyrhizobium; s__unclassified_g__Bradyrhizobium
    d__Bacteria; k__norank_d__Bacteria; p__Proteobacteria; c__Alphaproteobacteria; o__Rhizobiales; f__Xanthobacteraceae; g__Bradyrhizobium; s__unclassified_g__Bradyrhizobium
    d__Bacteria; k__norank_d__Bacteria; p__Proteobacteria; c__Alphaproteobacteria; o__Rhizobiales; f__Xanthobacteraceae; g__Bradyrhizobium; s__unclassified_g__Bradyrhizobium
    d__Bacteria; k__norank_d__Bacteria; p__Proteobacteria; c__Alphaproteobacteria; o__Rhizobiales; f__Xanthobacteraceae; g__Bradyrhizobium; s__unclassified_g__Bradyrhizobium
    d__Bacteria; k__norank_d__Bacteria; p__Proteobacteria; c__Alphaproteobacteria; o__Rhizobiales; f__Xanthobacteraceae; g__Bradyrhizobium; s__unclassified_g__Bradyrhizobium
    d__Bacteria; k__norank_d__Bacteria; p__Proteobacteria; c__Alphaproteobacteria; o__Rhizobiales; f__Xanthobacteraceae; g__norank_f__Xanthobacteraceae; s__Rhodoplanes_sp._enrichment_culture_clone_ANA-RAS-62
    d__Bacteria; k__norank_d__Bacteria; p__Proteobacteria; c__Alphaproteobacteria; o__Rhizobiales; f__Xanthobacteraceae; g__Rhodoplanes; s__unclassified_g__Rhodoplanes
    d__Bacteria; k__norank_d__Bacteria; p__Proteobacteria; c__Alphaproteobacteria; o__Rhizobiales; f__Xanthobacteraceae; g__Rhodoplanes; s__unclassified_g__Rhodoplanes
    d__Bacteria; k__norank_d__Bacteria; p__Proteobacteria; c__Alphaproteobacteria; o__Rhizobiales; f__Xanthobacteraceae; g__Rhodoplanes; s__unclassified_g__Rhodoplanes
    d__Bacteria; k__norank_d__Bacteria; p__Proteobacteria; c__Alphaproteobacteria; o__Rhizobiales; f__Xanthobacteraceae; g__Rhodoplanes; s__uncultured_bacterium_g__Rhodoplanes
    d__Bacteria; k__norank_d__Bacteria; p__Proteobacteria; c__Alphaproteobacteria; o__Rhizobiales; f__Xanthobacteraceae; g__Rhodoplanes; s__uncultured_bacterium_g__Rhodoplanes
    d__Bacteria; k__norank_d__Bacteria; p__Proteobacteria; c__Alphaproteobacteria; o__Rhizobiales; f__Xanthobacteraceae; g__Rhodoplanes; s__uncultured_Rhodoplanes_sp._g__Rhodoplanes
    d__Bacteria; k__norank_d__Bacteria; p__Proteobacteria; c__Alphaproteobacteria; o__Rhizobiales; f__Xanthobacteraceae; g__Rhodopseudomonas; s__Rhodopseudomonas_sp._g__Rhodopseudomonas
    d__Bacteria; k__norank_d__Bacteria; p__Proteobacteria; c__Alphaproteobacteria; o__Rhizobiales; f__Xanthobacteraceae; g__Rhodopseudomonas; s__unclassified_g__Rhodopseudomonas
    d__Bacteria; k__norank_d__Bacteria; p__Proteobacteria; c__Alphaproteobacteria; o__Rhodobacterales; f__Rhodobacteraceae; g__Amaricoccus; s__metagenome_g__Amaricoccus
    d__Bacteria; k__norank_d__Bacteria; p__Proteobacteria; c__Alphaproteobacteria; o__Rhodobacterales; f__Rhodobacteraceae; g__Amaricoccus; s__unclassified_g__Amaricoccus
    d__Bacteria; k__norank_d__Bacteria; p__Proteobacteria; c__Alphaproteobacteria; o__Rhodobacterales; f__Rhodobacteraceae; g__Amaricoccus; s__unclassified_g__Amaricoccus
    d__Bacteria; k__norank_d__Bacteria; p__Proteobacteria; c__Alphaproteobacteria; o__Rhodobacterales; f__Rhodobacteraceae; g__Amaricoccus; s__uncultured_bacterium_g__Amaricoccus
    d__Bacteria; k__norank_d__Bacteria; p__Proteobacteria; c__Alphaproteobacteria; o__Rhodobacterales; f__Rhodobacteraceae; g__Amaricoccus; s__uncultured_bacterium_g__Amaricoccus
    d__Bacteria; k__norank_d__Bacteria; p__Proteobacteria; c__Alphaproteobacteria; o__Rhodobacterales; f__Rhodobacteraceae; g__Amaricoccus; s__uncultured_bacterium_g__Amaricoccus
    d__Bacteria; k__norank_d__Bacteria; p__Proteobacteria; c__Alphaproteobacteria; o__Rhodobacterales; f__Rhodobacteraceae; g__Paracoccus; s__Paracoccus_aminovorans
    d__Bacteria; k__norank_d__Bacteria; p__Proteobacteria; c__Alphaproteobacteria; o__Sphingomonadales; f__Sphingomonadaceae; g__Altererythrobacter; s__unclassified_g__Altererythrobacter
    d__Bacteria; k__norank_d__Bacteria; p__Proteobacteria; c__Alphaproteobacteria; o__Sphingomonadales; f__Sphingomonadaceae; g__Altererythrobacter; s__unclassified_g__Altererythrobacter
    d__Bacteria; k__norank_d__Bacteria; p__Proteobacteria; c__Alphaproteobacteria; o__Sphingomonadales; f__Sphingomonadaceae; g__Altererythrobacter; s__uncultured_bacterium_g__Altererythrobacter
    d__Bacteria; k__norank_d__Bacteria; p__Proteobacteria; c__Alphaproteobacteria; o__Sphingomonadales; f__Sphingomonadaceae; g__Croceicoccus; s__unclassified_g__Croceicoccus
    d__Bacteria; k__norank_d__Bacteria; p__Proteobacteria; c__Alphaproteobacteria; o__Sphingomonadales; f__Sphingomonadaceae; g__Ellin6055; s__uncultured_bacterium_g__Ellin6055
    d__Bacteria; k__norank_d__Bacteria; p__Proteobacteria; c__Alphaproteobacteria; o__Sphingomonadales; f__Sphingomonadaceae; g__Novosphingobium; s__metagenome_g__Novosphingobium
    d__Bacteria; k__norank_d__Bacteria; p__Proteobacteria; c__Alphaproteobacteria; o__Sphingomonadales; f__Sphingomonadaceae; g__Novosphingobium; s__unclassified_g__Novosphingobium
    d__Bacteria; k__norank_d__Bacteria; p__Proteobacteria; c__Alphaproteobacteria; o__Sphingomonadales; f__Sphingomonadaceae; g__Novosphingobium; s__unclassified_g__Novosphingobium
    d__Bacteria; k__norank_d__Bacteria; p__Proteobacteria; c__Alphaproteobacteria; o__Sphingomonadales; f__Sphingomonadaceae; g__Novosphingobium; s__unclassified_g__Novosphingobium
    d__Bacteria; k__norank_d__Bacteria; p__Proteobacteria; c__Alphaproteobacteria; o__Sphingomonadales; f__Sphingomonadaceae; g__Novosphingobium; s__unclassified_g__Novosphingobium
    d__Bacteria; k__norank_d__Bacteria; p__Proteobacteria; c__Alphaproteobacteria; o__Sphingomonadales; f__Sphingomonadaceae; g__Novosphingobium; s__unclassified_g__Novosphingobium
    d__Bacteria; k__norank_d__Bacteria; p__Proteobacteria; c__Alphaproteobacteria; o__Sphingomonadales; f__Sphingomonadaceae; g__Novosphingobium; s__unclassified_g__Novosphingobium
    d__Bacteria; k__norank_d__Bacteria; p__Proteobacteria; c__Alphaproteobacteria; o__Sphingomonadales; f__Sphingomonadaceae; g__Novosphingobium; s__unclassified_g__Novosphingobium
    d__Bacteria; k__norank_d__Bacteria; p__Proteobacteria; c__Alphaproteobacteria; o__Sphingomonadales; f__Sphingomonadaceae; g__Novosphingobium; s__unclassified_g__Novosphingobium
    d__Bacteria; k__norank_d__Bacteria; p__Proteobacteria; c__Alphaproteobacteria; o__Sphingomonadales; f__Sphingomonadaceae; g__Porphyrobacter; s__unclassified_g__Porphyrobacter
    d__Bacteria; k__norank_d__Bacteria; p__Proteobacteria; c__Alphaproteobacteria; o__Sphingomonadales; f__Sphingomonadaceae; g__Qipengyuania; s__uncultured_bacterium_g__Qipengyuania
    d__Bacteria; k__norank_d__Bacteria; p__Proteobacteria; c__Alphaproteobacteria; o__Sphingomonadales; f__Sphingomonadaceae; g__Rhizorhapis; s__Rhizorhapis_suberifaciens_corky_root_of_lettuce
    d__Bacteria; k__norank_d__Bacteria; p__Proteobacteria; c__Alphaproteobacteria; o__Sphingomonadales; f__Sphingomonadaceae; g__Rhizorhapis; s__unclassified_g__Rhizorhapis
    d__Bacteria; k__norank_d__Bacteria; p__Proteobacteria; c__Alphaproteobacteria; o__Sphingomonadales; f__Sphingomonadaceae; g__Sphingoaurantiacus; s__uncultured_bacterium_g__Sphingoaurantiacus
    d__Bacteria; k__norank_d__Bacteria; p__Proteobacteria; c__Alphaproteobacteria; o__Sphingomonadales; f__Sphingomonadaceae; g__Sphingoaurantiacus; s__uncultured_bacterium_g__Sphingoaurantiacus
    d__Bacteria; k__norank_d__Bacteria; p__Proteobacteria; c__Alphaproteobacteria; o__Sphingomonadales; f__Sphingomonadaceae; g__Sphingobium; s__Sphingobium_chlorophenolicum
    d__Bacteria; k__norank_d__Bacteria; p__Proteobacteria; c__Alphaproteobacteria; o__Sphingomonadales; f__Sphingomonadaceae; g__Sphingobium; s__Sphingobium_herbicidovorans
    d__Bacteria; k__norank_d__Bacteria; p__Proteobacteria; c__Alphaproteobacteria; o__Sphingomonadales; f__Sphingomonadaceae; g__Sphingobium; s__unclassified_g__Sphingobium
    d__Bacteria; k__norank_d__Bacteria; p__Proteobacteria; c__Alphaproteobacteria; o__Sphingomonadales; f__Sphingomonadaceae; g__Sphingobium; s__unclassified_g__Sphingobium
    d__Bacteria; k__norank_d__Bacteria; p__Proteobacteria; c__Alphaproteobacteria; o__Sphingomonadales; f__Sphingomonadaceae; g__Sphingomonas; s__Sphingomonas_asaccharolytica
    d__Bacteria; k__norank_d__Bacteria; p__Proteobacteria; c__Alphaproteobacteria; o__Sphingomonadales; f__Sphingomonadaceae; g__Sphingomonas; s__Sphingomonas_changbaiensis
    d__Bacteria; k__norank_d__Bacteria; p__Proteobacteria; c__Alphaproteobacteria; o__Sphingomonadales; f__Sphingomonadaceae; g__Sphingomonas; s__Sphingomonas_daechungensis
    d__Bacteria; k__norank_d__Bacteria; p__Proteobacteria; c__Alphaproteobacteria; o__Sphingomonadales; f__Sphingomonadaceae; g__Sphingomonas; s__Sphingomonas_daechungensis
    d__Bacteria; k__norank_d__Bacteria; p__Proteobacteria; c__Alphaproteobacteria; o__Sphingomonadales; f__Sphingomonadaceae; g__Sphingomonas; s__Sphingomonas_daechungensis
    d__Bacteria; k__norank_d__Bacteria; p__Proteobacteria; c__Alphaproteobacteria; o__Sphingomonadales; f__Sphingomonadaceae; g__Sphingomonas; s__Sphingomonas_daechungensis
    d__Bacteria; k__norank_d__Bacteria; p__Proteobacteria; c__Alphaproteobacteria; o__Sphingomonadales; f__Sphingomonadaceae; g__Sphingomonas; s__Sphingomonas_sp._ID0634
    d__Bacteria; k__norank_d__Bacteria; p__Proteobacteria; c__Alphaproteobacteria; o__Sphingomonadales; f__Sphingomonadaceae; g__Sphingomonas; s__Sphingomonas_sp._ID0634
    d__Bacteria; k__norank_d__Bacteria; p__Proteobacteria; c__Alphaproteobacteria; o__Sphingomonadales; f__Sphingomonadaceae; g__Sphingomonas; s__Sphingomonas_sp._JGI_0001002-A17
    d__Bacteria; k__norank_d__Bacteria; p__Proteobacteria; c__Alphaproteobacteria; o__Sphingomonadales; f__Sphingomonadaceae; g__Sphingomonas; s__Sphingomonas_sp._YJ09
    d__Bacteria; k__norank_d__Bacteria; p__Proteobacteria; c__Alphaproteobacteria; o__Sphingomonadales; f__Sphingomonadaceae; g__Sphingomonas; s__Sphingomonas_sp._YJ09
    d__Bacteria; k__norank_d__Bacteria; p__Proteobacteria; c__Alphaproteobacteria; o__Sphingomonadales; f__Sphingomonadaceae; g__Sphingomonas; s__Sphingomonas_sp._YJ09
    d__Bacteria; k__norank_d__Bacteria; p__Proteobacteria; c__Alphaproteobacteria; o__Sphingomonadales; f__Sphingomonadaceae; g__Sphingomonas; s__unclassified_g__Sphingomonas
    d__Bacteria; k__norank_d__Bacteria; p__Proteobacteria; c__Alphaproteobacteria; o__Sphingomonadales; f__Sphingomonadaceae; g__Sphingomonas; s__unclassified_g__Sphingomonas
    d__Bacteria; k__norank_d__Bacteria; p__Proteobacteria; c__Alphaproteobacteria; o__Sphingomonadales; f__Sphingomonadaceae; g__Sphingomonas; s__unclassified_g__Sphingomonas
    d__Bacteria; k__norank_d__Bacteria; p__Proteobacteria; c__Alphaproteobacteria; o__Sphingomonadales; f__Sphingomonadaceae; g__Sphingomonas; s__unclassified_g__Sphingomonas
    d__Bacteria; k__norank_d__Bacteria; p__Proteobacteria; c__Alphaproteobacteria; o__Sphingomonadales; f__Sphingomonadaceae; g__Sphingomonas; s__unclassified_g__Sphingomonas
    d__Bacteria; k__norank_d__Bacteria; p__Proteobacteria; c__Alphaproteobacteria; o__Sphingomonadales; f__Sphingomonadaceae; g__Sphingomonas; s__unclassified_g__Sphingomonas
    d__Bacteria; k__norank_d__Bacteria; p__Proteobacteria; c__Alphaproteobacteria; o__Sphingomonadales; f__Sphingomonadaceae; g__Sphingomonas; s__unclassified_g__Sphingomonas
    d__Bacteria; k__norank_d__Bacteria; p__Proteobacteria; c__Alphaproteobacteria; o__Sphingomonadales; f__Sphingomonadaceae; g__Sphingomonas; s__unclassified_g__Sphingomonas
    d__Bacteria; k__norank_d__Bacteria; p__Proteobacteria; c__Alphaproteobacteria; o__Sphingomonadales; f__Sphingomonadaceae; g__Sphingomonas; s__unclassified_g__Sphingomonas
    d__Bacteria; k__norank_d__Bacteria; p__Proteobacteria; c__Alphaproteobacteria; o__Sphingomonadales; f__Sphingomonadaceae; g__Sphingomonas; s__unclassified_g__Sphingomonas
    d__Bacteria; k__norank_d__Bacteria; p__Proteobacteria; c__Alphaproteobacteria; o__Sphingomonadales; f__Sphingomonadaceae; g__Sphingomonas; s__unclassified_g__Sphingomonas
    d__Bacteria; k__norank_d__Bacteria; p__Proteobacteria; c__Alphaproteobacteria; o__Sphingomonadales; f__Sphingomonadaceae; g__Sphingomonas; s__unclassified_g__Sphingomonas
    d__Bacteria; k__norank_d__Bacteria; p__Proteobacteria; c__Alphaproteobacteria; o__Sphingomonadales; f__Sphingomonadaceae; g__Sphingomonas; s__unclassified_g__Sphingomonas
    d__Bacteria; k__norank_d__Bacteria; p__Proteobacteria; c__Alphaproteobacteria; o__Sphingomonadales; f__Sphingomonadaceae; g__Sphingomonas; s__unclassified_g__Sphingomonas
    d__Bacteria; k__norank_d__Bacteria; p__Proteobacteria; c__Alphaproteobacteria; o__Sphingomonadales; f__Sphingomonadaceae; g__Sphingomonas; s__unclassified_g__Sphingomonas
    d__Bacteria; k__norank_d__Bacteria; p__Proteobacteria; c__Alphaproteobacteria; o__Sphingomonadales; f__Sphingomonadaceae; g__Sphingomonas; s__unclassified_g__Sphingomonas
    d__Bacteria; k__norank_d__Bacteria; p__Proteobacteria; c__Alphaproteobacteria; o__Sphingomonadales; f__Sphingomonadaceae; g__Sphingomonas; s__unclassified_g__Sphingomonas
    d__Bacteria; k__norank_d__Bacteria; p__Proteobacteria; c__Alphaproteobacteria; o__Sphingomonadales; f__Sphingomonadaceae; g__Sphingomonas; s__unclassified_g__Sphingomonas
    d__Bacteria; k__norank_d__Bacteria; p__Proteobacteria; c__Alphaproteobacteria; o__Sphingomonadales; f__Sphingomonadaceae; g__Sphingomonas; s__unclassified_g__Sphingomonas
    d__Bacteria; k__norank_d__Bacteria; p__Proteobacteria; c__Alphaproteobacteria; o__Sphingomonadales; f__Sphingomonadaceae; g__Sphingomonas; s__unclassified_g__Sphingomonas
    d__Bacteria; k__norank_d__Bacteria; p__Proteobacteria; c__Alphaproteobacteria; o__Sphingomonadales; f__Sphingomonadaceae; g__Sphingomonas; s__unclassified_g__Sphingomonas
    d__Bacteria; k__norank_d__Bacteria; p__Proteobacteria; c__Alphaproteobacteria; o__Sphingomonadales; f__Sphingomonadaceae; g__Sphingomonas; s__unclassified_g__Sphingomonas
    d__Bacteria; k__norank_d__Bacteria; p__Proteobacteria; c__Alphaproteobacteria; o__Sphingomonadales; f__Sphingomonadaceae; g__Sphingomonas; s__unclassified_g__Sphingomonas
    d__Bacteria; k__norank_d__Bacteria; p__Proteobacteria; c__Alphaproteobacteria; o__Sphingomonadales; f__Sphingomonadaceae; g__Sphingomonas; s__unclassified_g__Sphingomonas
    d__Bacteria; k__norank_d__Bacteria; p__Proteobacteria; c__Alphaproteobacteria; o__Sphingomonadales; f__Sphingomonadaceae; g__Sphingomonas; s__unclassified_g__Sphingomonas
    d__Bacteria; k__norank_d__Bacteria; p__Proteobacteria; c__Alphaproteobacteria; o__Sphingomonadales; f__Sphingomonadaceae; g__Sphingomonas; s__unclassified_g__Sphingomonas
    d__Bacteria; k__norank_d__Bacteria; p__Proteobacteria; c__Alphaproteobacteria; o__Sphingomonadales; f__Sphingomonadaceae; g__Sphingomonas; s__unclassified_g__Sphingomonas
    d__Bacteria; k__norank_d__Bacteria; p__Proteobacteria; c__Alphaproteobacteria; o__Sphingomonadales; f__Sphingomonadaceae; g__Sphingomonas; s__unclassified_g__Sphingomonas
    d__Bacteria; k__norank_d__Bacteria; p__Proteobacteria; c__Alphaproteobacteria; o__Sphingomonadales; f__Sphingomonadaceae; g__Sphingomonas; s__unclassified_g__Sphingomonas
    d__Bacteria; k__norank_d__Bacteria; p__Proteobacteria; c__Alphaproteobacteria; o__Sphingomonadales; f__Sphingomonadaceae; g__Sphingomonas; s__unclassified_g__Sphingomonas
    d__Bacteria; k__norank_d__Bacteria; p__Proteobacteria; c__Alphaproteobacteria; o__Sphingomonadales; f__Sphingomonadaceae; g__Sphingomonas; s__unclassified_g__Sphingomonas
    d__Bacteria; k__norank_d__Bacteria; p__Proteobacteria; c__Alphaproteobacteria; o__Sphingomonadales; f__Sphingomonadaceae; g__Sphingomonas; s__unclassified_g__Sphingomonas
    d__Bacteria; k__norank_d__Bacteria; p__Proteobacteria; c__Alphaproteobacteria; o__Sphingomonadales; f__Sphingomonadaceae; g__Sphingomonas; s__unclassified_g__Sphingomonas
    d__Bacteria; k__norank_d__Bacteria; p__Proteobacteria; c__Alphaproteobacteria; o__Sphingomonadales; f__Sphingomonadaceae; g__Sphingomonas; s__unclassified_g__Sphingomonas
    d__Bacteria; k__norank_d__Bacteria; p__Proteobacteria; c__Alphaproteobacteria; o__Sphingomonadales; f__Sphingomonadaceae; g__Sphingomonas; s__unclassified_g__Sphingomonas
    d__Bacteria; k__norank_d__Bacteria; p__Proteobacteria; c__Alphaproteobacteria; o__Sphingomonadales; f__Sphingomonadaceae; g__Sphingomonas; s__unclassified_g__Sphingomonas
    d__Bacteria; k__norank_d__Bacteria; p__Proteobacteria; c__Alphaproteobacteria; o__Sphingomonadales; f__Sphingomonadaceae; g__Sphingomonas; s__unclassified_g__Sphingomonas
    d__Bacteria; k__norank_d__Bacteria; p__Proteobacteria; c__Alphaproteobacteria; o__Sphingomonadales; f__Sphingomonadaceae; g__Sphingomonas; s__unclassified_g__Sphingomonas
    d__Bacteria; k__norank_d__Bacteria; p__Proteobacteria; c__Alphaproteobacteria; o__Sphingomonadales; f__Sphingomonadaceae; g__Sphingomonas; s__unclassified_g__Sphingomonas
    d__Bacteria; k__norank_d__Bacteria; p__Proteobacteria; c__Alphaproteobacteria; o__Sphingomonadales; f__Sphingomonadaceae; g__Sphingomonas; s__unclassified_g__Sphingomonas
    d__Bacteria; k__norank_d__Bacteria; p__Proteobacteria; c__Alphaproteobacteria; o__Sphingomonadales; f__Sphingomonadaceae; g__Sphingomonas; s__unclassified_g__Sphingomonas
    d__Bacteria; k__norank_d__Bacteria; p__Proteobacteria; c__Alphaproteobacteria; o__Sphingomonadales; f__Sphingomonadaceae; g__Sphingomonas; s__unclassified_g__Sphingomonas
    d__Bacteria; k__norank_d__Bacteria; p__Proteobacteria; c__Alphaproteobacteria; o__Sphingomonadales; f__Sphingomonadaceae; g__Sphingomonas; s__unclassified_g__Sphingomonas
    d__Bacteria; k__norank_d__Bacteria; p__Proteobacteria; c__Alphaproteobacteria; o__Sphingomonadales; f__Sphingomonadaceae; g__Sphingomonas; s__unclassified_g__Sphingomonas
    d__Bacteria; k__norank_d__Bacteria; p__Proteobacteria; c__Alphaproteobacteria; o__Sphingomonadales; f__Sphingomonadaceae; g__Sphingomonas; s__unclassified_g__Sphingomonas
    d__Bacteria; k__norank_d__Bacteria; p__Proteobacteria; c__Alphaproteobacteria; o__Sphingomonadales; f__Sphingomonadaceae; g__Sphingomonas; s__unclassified_g__Sphingomonas
    d__Bacteria; k__norank_d__Bacteria; p__Proteobacteria; c__Alphaproteobacteria; o__Sphingomonadales; f__Sphingomonadaceae; g__Sphingomonas; s__unclassified_g__Sphingomonas
    d__Bacteria; k__norank_d__Bacteria; p__Proteobacteria; c__Alphaproteobacteria; o__Sphingomonadales; f__Sphingomonadaceae; g__Sphingomonas; s__unclassified_g__Sphingomonas
    d__Bacteria; k__norank_d__Bacteria; p__Proteobacteria; c__Alphaproteobacteria; o__Sphingomonadales; f__Sphingomonadaceae; g__Sphingomonas; s__unclassified_g__Sphingomonas
    d__Bacteria; k__norank_d__Bacteria; p__Proteobacteria; c__Alphaproteobacteria; o__Sphingomonadales; f__Sphingomonadaceae; g__Sphingomonas; s__unclassified_g__Sphingomonas
    d__Bacteria; k__norank_d__Bacteria; p__Proteobacteria; c__Alphaproteobacteria; o__Sphingomonadales; f__Sphingomonadaceae; g__Sphingomonas; s__unclassified_g__Sphingomonas
    d__Bacteria; k__norank_d__Bacteria; p__Proteobacteria; c__Alphaproteobacteria; o__Sphingomonadales; f__Sphingomonadaceae; g__Sphingomonas; s__unclassified_g__Sphingomonas
    d__Bacteria; k__norank_d__Bacteria; p__Proteobacteria; c__Alphaproteobacteria; o__Sphingomonadales; f__Sphingomonadaceae; g__Sphingomonas; s__unclassified_g__Sphingomonas
    d__Bacteria; k__norank_d__Bacteria; p__Proteobacteria; c__Alphaproteobacteria; o__Sphingomonadales; f__Sphingomonadaceae; g__Sphingomonas; s__unclassified_g__Sphingomonas
    d__Bacteria; k__norank_d__Bacteria; p__Proteobacteria; c__Alphaproteobacteria; o__Sphingomonadales; f__Sphingomonadaceae; g__Sphingomonas; s__unclassified_g__Sphingomonas
    d__Bacteria; k__norank_d__Bacteria; p__Proteobacteria; c__Alphaproteobacteria; o__Sphingomonadales; f__Sphingomonadaceae; g__Sphingomonas; s__unclassified_g__Sphingomonas
    d__Bacteria; k__norank_d__Bacteria; p__Proteobacteria; c__Alphaproteobacteria; o__Sphingomonadales; f__Sphingomonadaceae; g__Sphingomonas; s__unclassified_g__Sphingomonas
    d__Bacteria; k__norank_d__Bacteria; p__Proteobacteria; c__Alphaproteobacteria; o__Sphingomonadales; f__Sphingomonadaceae; g__Sphingomonas; s__unclassified_g__Sphingomonas
    d__Bacteria; k__norank_d__Bacteria; p__Proteobacteria; c__Alphaproteobacteria; o__Sphingomonadales; f__Sphingomonadaceae; g__Sphingomonas; s__unclassified_g__Sphingomonas
    d__Bacteria; k__norank_d__Bacteria; p__Proteobacteria; c__Alphaproteobacteria; o__Sphingomonadales; f__Sphingomonadaceae; g__Sphingomonas; s__unclassified_g__Sphingomonas
    d__Bacteria; k__norank_d__Bacteria; p__Proteobacteria; c__Alphaproteobacteria; o__Sphingomonadales; f__Sphingomonadaceae; g__Sphingomonas; s__unclassified_g__Sphingomonas
    d__Bacteria; k__norank_d__Bacteria; p__Proteobacteria; c__Alphaproteobacteria; o__Sphingomonadales; f__Sphingomonadaceae; g__Sphingomonas; s__unclassified_g__Sphingomonas
    d__Bacteria; k__norank_d__Bacteria; p__Proteobacteria; c__Alphaproteobacteria; o__Sphingomonadales; f__Sphingomonadaceae; g__Sphingomonas; s__unclassified_g__Sphingomonas
    d__Bacteria; k__norank_d__Bacteria; p__Proteobacteria; c__Alphaproteobacteria; o__Sphingomonadales; f__Sphingomonadaceae; g__Sphingomonas; s__unclassified_g__Sphingomonas
    d__Bacteria; k__norank_d__Bacteria; p__Proteobacteria; c__Alphaproteobacteria; o__Sphingomonadales; f__Sphingomonadaceae; g__Sphingomonas; s__unclassified_g__Sphingomonas
    d__Bacteria; k__norank_d__Bacteria; p__Proteobacteria; c__Alphaproteobacteria; o__Sphingomonadales; f__Sphingomonadaceae; g__Sphingomonas; s__unclassified_g__Sphingomonas
    d__Bacteria; k__norank_d__Bacteria; p__Proteobacteria; c__Alphaproteobacteria; o__Sphingomonadales; f__Sphingomonadaceae; g__Sphingomonas; s__unclassified_g__Sphingomonas
    d__Bacteria; k__norank_d__Bacteria; p__Proteobacteria; c__Alphaproteobacteria; o__Sphingomonadales; f__Sphingomonadaceae; g__Sphingomonas; s__unclassified_g__Sphingomonas
    d__Bacteria; k__norank_d__Bacteria; p__Proteobacteria; c__Alphaproteobacteria; o__Sphingomonadales; f__Sphingomonadaceae; g__Sphingomonas; s__unclassified_g__Sphingomonas
    d__Bacteria; k__norank_d__Bacteria; p__Proteobacteria; c__Alphaproteobacteria; o__Sphingomonadales; f__Sphingomonadaceae; g__Sphingomonas; s__unclassified_g__Sphingomonas
    d__Bacteria; k__norank_d__Bacteria; p__Proteobacteria; c__Alphaproteobacteria; o__Sphingomonadales; f__Sphingomonadaceae; g__Sphingomonas; s__unclassified_g__Sphingomonas
    d__Bacteria; k__norank_d__Bacteria; p__Proteobacteria; c__Alphaproteobacteria; o__Sphingomonadales; f__Sphingomonadaceae; g__Sphingomonas; s__unclassified_g__Sphingomonas
    d__Bacteria; k__norank_d__Bacteria; p__Proteobacteria; c__Alphaproteobacteria; o__Sphingomonadales; f__Sphingomonadaceae; g__Sphingomonas; s__unclassified_g__Sphingomonas
    d__Bacteria; k__norank_d__Bacteria; p__Proteobacteria; c__Alphaproteobacteria; o__Sphingomonadales; f__Sphingomonadaceae; g__Sphingomonas; s__unclassified_g__Sphingomonas
    d__Bacteria; k__norank_d__Bacteria; p__Proteobacteria; c__Alphaproteobacteria; o__Sphingomonadales; f__Sphingomonadaceae; g__Sphingomonas; s__unclassified_g__Sphingomonas
    d__Bacteria; k__norank_d__Bacteria; p__Proteobacteria; c__Alphaproteobacteria; o__Sphingomonadales; f__Sphingomonadaceae; g__Sphingomonas; s__unclassified_g__Sphingomonas
    d__Bacteria; k__norank_d__Bacteria; p__Proteobacteria; c__Alphaproteobacteria; o__Sphingomonadales; f__Sphingomonadaceae; g__Sphingomonas; s__unclassified_g__Sphingomonas
    d__Bacteria; k__norank_d__Bacteria; p__Proteobacteria; c__Alphaproteobacteria; o__Sphingomonadales; f__Sphingomonadaceae; g__Sphingomonas; s__unclassified_g__Sphingomonas
    d__Bacteria; k__norank_d__Bacteria; p__Proteobacteria; c__Alphaproteobacteria; o__Sphingomonadales; f__Sphingomonadaceae; g__Sphingomonas; s__unclassified_g__Sphingomonas
    d__Bacteria; k__norank_d__Bacteria; p__Proteobacteria; c__Alphaproteobacteria; o__Sphingomonadales; f__Sphingomonadaceae; g__Sphingomonas; s__unclassified_g__Sphingomonas
    d__Bacteria; k__norank_d__Bacteria; p__Proteobacteria; c__Alphaproteobacteria; o__Sphingomonadales; f__Sphingomonadaceae; g__Sphingomonas; s__unclassified_g__Sphingomonas
    d__Bacteria; k__norank_d__Bacteria; p__Proteobacteria; c__Alphaproteobacteria; o__Sphingomonadales; f__Sphingomonadaceae; g__Sphingomonas; s__unclassified_g__Sphingomonas
    d__Bacteria; k__norank_d__Bacteria; p__Proteobacteria; c__Alphaproteobacteria; o__Sphingomonadales; f__Sphingomonadaceae; g__Sphingomonas; s__unclassified_g__Sphingomonas
    d__Bacteria; k__norank_d__Bacteria; p__Proteobacteria; c__Alphaproteobacteria; o__Sphingomonadales; f__Sphingomonadaceae; g__Sphingomonas; s__unclassified_g__Sphingomonas
    d__Bacteria; k__norank_d__Bacteria; p__Proteobacteria; c__Alphaproteobacteria; o__Sphingomonadales; f__Sphingomonadaceae; g__Sphingomonas; s__uncultured_Sphingomonadaceae_bacterium_g__Sphingomonas
    d__Bacteria; k__norank_d__Bacteria; p__Proteobacteria; c__Alphaproteobacteria; o__Sphingomonadales; f__Sphingomonadaceae; g__Sphingomonas; s__uncultured_Sphingomonadaceae_bacterium_g__Sphingomonas
    d__Bacteria; k__norank_d__Bacteria; p__Proteobacteria; c__Alphaproteobacteria; o__Sphingomonadales; f__Sphingomonadaceae; g__Sphingomonas; s__uncultured_Sphingomonadaceae_bacterium_g__Sphingomonas
    d__Bacteria; k__norank_d__Bacteria; p__Proteobacteria; c__Alphaproteobacteria; o__Sphingomonadales; f__Sphingomonadaceae; g__Sphingopyxis; s__Sphingopyxis_chilensis
    d__Bacteria; k__norank_d__Bacteria; p__Proteobacteria; c__Alphaproteobacteria; o__Sphingomonadales; f__Sphingomonadaceae; g__Sphingopyxis; s__Sphingopyxis_macrogoltabida
    d__Bacteria; k__norank_d__Bacteria; p__Proteobacteria; c__Alphaproteobacteria; o__Sphingomonadales; f__Sphingomonadaceae; g__Sphingopyxis; s__unclassified_g__Sphingopyxis
    d__Bacteria; k__norank_d__Bacteria; p__Proteobacteria; c__Alphaproteobacteria; o__Sphingomonadales; f__Sphingomonadaceae; g__unclassified_f__Sphingomonadaceae; s__unclassified_f__Sphingomonadaceae
    d__Bacteria; k__norank_d__Bacteria; p__Proteobacteria; c__Alphaproteobacteria; o__Sphingomonadales; f__Sphingomonadaceae; g__unclassified_f__Sphingomonadaceae; s__unclassified_f__Sphingomonadaceae
    d__Bacteria; k__norank_d__Bacteria; p__Proteobacteria; c__Alphaproteobacteria; o__Sphingomonadales; f__Sphingomonadaceae; g__unclassified_f__Sphingomonadaceae; s__unclassified_f__Sphingomonadaceae
    d__Bacteria; k__norank_d__Bacteria; p__Proteobacteria; c__Alphaproteobacteria; o__Sphingomonadales; f__Sphingomonadaceae; g__unclassified_f__Sphingomonadaceae; s__unclassified_f__Sphingomonadaceae
    d__Bacteria; k__norank_d__Bacteria; p__Proteobacteria; c__Alphaproteobacteria; o__Sphingomonadales; f__Sphingomonadaceae; g__unclassified_f__Sphingomonadaceae; s__unclassified_f__Sphingomonadaceae
    d__Bacteria; k__norank_d__Bacteria; p__Proteobacteria; c__Alphaproteobacteria; o__Sphingomonadales; f__Sphingomonadaceae; g__unclassified_f__Sphingomonadaceae; s__unclassified_f__Sphingomonadaceae
    d__Bacteria; k__norank_d__Bacteria; p__Proteobacteria; c__Alphaproteobacteria; o__Sphingomonadales; f__Sphingomonadaceae; g__unclassified_f__Sphingomonadaceae; s__unclassified_f__Sphingomonadaceae
    d__Bacteria; k__norank_d__Bacteria; p__Proteobacteria; c__Alphaproteobacteria; o__Sphingomonadales; f__Sphingomonadaceae; g__unclassified_f__Sphingomonadaceae; s__unclassified_f__Sphingomonadaceae
    d__Bacteria; k__norank_d__Bacteria; p__Proteobacteria; c__Alphaproteobacteria; o__Sphingomonadales; f__Sphingomonadaceae; g__unclassified_f__Sphingomonadaceae; s__unclassified_f__Sphingomonadaceae
    d__Bacteria; k__norank_d__Bacteria; p__Proteobacteria; c__Alphaproteobacteria; o__Sphingomonadales; f__Sphingomonadaceae; g__unclassified_f__Sphingomonadaceae; s__unclassified_f__Sphingomonadaceae
    d__Bacteria; k__norank_d__Bacteria; p__Proteobacteria; c__Alphaproteobacteria; o__Sphingomonadales; f__Sphingomonadaceae; g__unclassified_f__Sphingomonadaceae; s__unclassified_f__Sphingomonadaceae
    d__Bacteria; k__norank_d__Bacteria; p__Proteobacteria; c__Alphaproteobacteria; o__Sphingomonadales; f__Sphingomonadaceae; g__unclassified_f__Sphingomonadaceae; s__unclassified_f__Sphingomonadaceae
    d__Bacteria; k__norank_d__Bacteria; p__Proteobacteria; c__Alphaproteobacteria; o__Sphingomonadales; f__Sphingomonadaceae; g__unclassified_f__Sphingomonadaceae; s__unclassified_f__Sphingomonadaceae
    d__Bacteria; k__norank_d__Bacteria; p__Proteobacteria; c__Alphaproteobacteria; o__Sphingomonadales; f__Sphingomonadaceae; g__unclassified_f__Sphingomonadaceae; s__unclassified_f__Sphingomonadaceae
    d__Bacteria; k__norank_d__Bacteria; p__Proteobacteria; c__Alphaproteobacteria; o__Sphingomonadales; f__Sphingomonadaceae; g__unclassified_f__Sphingomonadaceae; s__unclassified_f__Sphingomonadaceae
    d__Bacteria; k__norank_d__Bacteria; p__Proteobacteria; c__Alphaproteobacteria; o__Sphingomonadales; f__Sphingomonadaceae; g__unclassified_f__Sphingomonadaceae; s__unclassified_f__Sphingomonadaceae
    d__Bacteria; k__norank_d__Bacteria; p__Proteobacteria; c__Alphaproteobacteria; o__Sphingomonadales; f__Sphingomonadaceae; g__unclassified_f__Sphingomonadaceae; s__unclassified_f__Sphingomonadaceae
    d__Bacteria; k__norank_d__Bacteria; p__Proteobacteria; c__Alphaproteobacteria; o__Sphingomonadales; f__Sphingomonadaceae; g__unclassified_f__Sphingomonadaceae; s__unclassified_f__Sphingomonadaceae
    d__Bacteria; k__norank_d__Bacteria; p__Proteobacteria; c__Alphaproteobacteria; o__Sphingomonadales; f__Sphingomonadaceae; g__unclassified_f__Sphingomonadaceae; s__unclassified_f__Sphingomonadaceae
    d__Bacteria; k__norank_d__Bacteria; p__Proteobacteria; c__Alphaproteobacteria; o__Sphingomonadales; f__Sphingomonadaceae; g__unclassified_f__Sphingomonadaceae; s__unclassified_f__Sphingomonadaceae
    d__Bacteria; k__norank_d__Bacteria; p__Proteobacteria; c__Alphaproteobacteria; o__Sphingomonadales; f__Sphingomonadaceae; g__unclassified_f__Sphingomonadaceae; s__unclassified_f__Sphingomonadaceae
    d__Bacteria; k__norank_d__Bacteria; p__Proteobacteria; c__Alphaproteobacteria; o__Sphingomonadales; f__Sphingomonadaceae; g__unclassified_f__Sphingomonadaceae; s__unclassified_f__Sphingomonadaceae
    d__Bacteria; k__norank_d__Bacteria; p__Proteobacteria; c__Alphaproteobacteria; o__Sphingomonadales; f__Sphingomonadaceae; g__unclassified_f__Sphingomonadaceae; s__unclassified_f__Sphingomonadaceae
    d__Bacteria; k__norank_d__Bacteria; p__Proteobacteria; c__Alphaproteobacteria; o__Sphingomonadales; f__Sphingomonadaceae; g__unclassified_f__Sphingomonadaceae; s__unclassified_f__Sphingomonadaceae
    d__Bacteria; k__norank_d__Bacteria; p__Proteobacteria; c__Alphaproteobacteria; o__Sphingomonadales; f__Sphingomonadaceae; g__unclassified_f__Sphingomonadaceae; s__unclassified_f__Sphingomonadaceae
    d__Bacteria; k__norank_d__Bacteria; p__Proteobacteria; c__Alphaproteobacteria; o__Sphingomonadales; f__Sphingomonadaceae; g__unclassified_f__Sphingomonadaceae; s__unclassified_f__Sphingomonadaceae
    d__Bacteria; k__norank_d__Bacteria; p__Proteobacteria; c__Alphaproteobacteria; o__Sphingomonadales; f__Sphingomonadaceae; g__unclassified_f__Sphingomonadaceae; s__unclassified_f__Sphingomonadaceae
    d__Bacteria; k__norank_d__Bacteria; p__Proteobacteria; c__Alphaproteobacteria; o__Sphingomonadales; f__Sphingomonadaceae; g__unclassified_f__Sphingomonadaceae; s__unclassified_f__Sphingomonadaceae
    d__Bacteria; k__norank_d__Bacteria; p__Proteobacteria; c__Alphaproteobacteria; o__Sphingomonadales; f__Sphingomonadaceae; g__unclassified_f__Sphingomonadaceae; s__unclassified_f__Sphingomonadaceae
    d__Bacteria; k__norank_d__Bacteria; p__Proteobacteria; c__Alphaproteobacteria; o__Sphingomonadales; f__Sphingomonadaceae; g__unclassified_f__Sphingomonadaceae; s__unclassified_f__Sphingomonadaceae
    d__Bacteria; k__norank_d__Bacteria; p__Proteobacteria; c__Alphaproteobacteria; o__Sphingomonadales; f__Sphingomonadaceae; g__unclassified_f__Sphingomonadaceae; s__unclassified_f__Sphingomonadaceae
    d__Bacteria; k__norank_d__Bacteria; p__Proteobacteria; c__Alphaproteobacteria; o__Sphingomonadales; f__Sphingomonadaceae; g__unclassified_f__Sphingomonadaceae; s__unclassified_f__Sphingomonadaceae
    d__Bacteria; k__norank_d__Bacteria; p__Proteobacteria; c__Alphaproteobacteria; o__Sphingomonadales; f__Sphingomonadaceae; g__unclassified_f__Sphingomonadaceae; s__unclassified_f__Sphingomonadaceae
    d__Bacteria; k__norank_d__Bacteria; p__Proteobacteria; c__Alphaproteobacteria; o__Sphingomonadales; f__Sphingomonadaceae; g__unclassified_f__Sphingomonadaceae; s__unclassified_f__Sphingomonadaceae
    d__Bacteria; k__norank_d__Bacteria; p__Proteobacteria; c__Alphaproteobacteria; o__Sphingomonadales; f__Sphingomonadaceae; g__unclassified_f__Sphingomonadaceae; s__unclassified_f__Sphingomonadaceae
    d__Bacteria; k__norank_d__Bacteria; p__Proteobacteria; c__Alphaproteobacteria; o__Sphingomonadales; f__Sphingomonadaceae; g__unclassified_f__Sphingomonadaceae; s__unclassified_f__Sphingomonadaceae
    d__Bacteria; k__norank_d__Bacteria; p__Proteobacteria; c__Alphaproteobacteria; o__Sphingomonadales; f__Sphingomonadaceae; g__unclassified_f__Sphingomonadaceae; s__unclassified_f__Sphingomonadaceae
    d__Bacteria; k__norank_d__Bacteria; p__Proteobacteria; c__Alphaproteobacteria; o__Sphingomonadales; f__Sphingomonadaceae; g__unclassified_f__Sphingomonadaceae; s__unclassified_f__Sphingomonadaceae
    d__Bacteria; k__norank_d__Bacteria; p__Proteobacteria; c__Alphaproteobacteria; o__Sphingomonadales; f__Sphingomonadaceae; g__unclassified_f__Sphingomonadaceae; s__unclassified_f__Sphingomonadaceae
    d__Bacteria; k__norank_d__Bacteria; p__Proteobacteria; c__Alphaproteobacteria; o__Sphingomonadales; f__Sphingomonadaceae; g__unclassified_f__Sphingomonadaceae; s__unclassified_f__Sphingomonadaceae
    d__Bacteria; k__norank_d__Bacteria; p__Proteobacteria; c__Alphaproteobacteria; o__Sphingomonadales; f__Sphingomonadaceae; g__unclassified_f__Sphingomonadaceae; s__unclassified_f__Sphingomonadaceae
    d__Bacteria; k__norank_d__Bacteria; p__Proteobacteria; c__Alphaproteobacteria; o__Sphingomonadales; f__Sphingomonadaceae; g__unclassified_f__Sphingomonadaceae; s__unclassified_f__Sphingomonadaceae
    d__Bacteria; k__norank_d__Bacteria; p__Proteobacteria; c__Alphaproteobacteria; o__Sphingomonadales; f__Sphingomonadaceae; g__unclassified_f__Sphingomonadaceae; s__unclassified_f__Sphingomonadaceae
    d__Bacteria; k__norank_d__Bacteria; p__Proteobacteria; c__Alphaproteobacteria; o__Sphingomonadales; f__Sphingomonadaceae; g__unclassified_f__Sphingomonadaceae; s__unclassified_f__Sphingomonadaceae
    d__Bacteria; k__norank_d__Bacteria; p__Proteobacteria; c__Alphaproteobacteria; o__Sphingomonadales; f__Sphingomonadaceae; g__unclassified_f__Sphingomonadaceae; s__unclassified_f__Sphingomonadaceae
    d__Bacteria; k__norank_d__Bacteria; p__Proteobacteria; c__Alphaproteobacteria; o__Sphingomonadales; f__Sphingomonadaceae; g__unclassified_f__Sphingomonadaceae; s__unclassified_f__Sphingomonadaceae
    d__Bacteria; k__norank_d__Bacteria; p__Proteobacteria; c__Alphaproteobacteria; o__Sphingomonadales; f__Sphingomonadaceae; g__unclassified_f__Sphingomonadaceae; s__unclassified_f__Sphingomonadaceae
    d__Bacteria; k__norank_d__Bacteria; p__Proteobacteria; c__Alphaproteobacteria; o__Sphingomonadales; f__Sphingomonadaceae; g__unclassified_f__Sphingomonadaceae; s__unclassified_f__Sphingomonadaceae
    d__Bacteria; k__norank_d__Bacteria; p__Proteobacteria; c__Alphaproteobacteria; o__Sphingomonadales; f__Sphingomonadaceae; g__unclassified_f__Sphingomonadaceae; s__unclassified_f__Sphingomonadaceae
    d__Bacteria; k__norank_d__Bacteria; p__Proteobacteria; c__Alphaproteobacteria; o__Sphingomonadales; f__Sphingomonadaceae; g__unclassified_f__Sphingomonadaceae; s__unclassified_f__Sphingomonadaceae
    d__Bacteria; k__norank_d__Bacteria; p__Proteobacteria; c__Alphaproteobacteria; o__Sphingomonadales; f__Sphingomonadaceae; g__unclassified_f__Sphingomonadaceae; s__unclassified_f__Sphingomonadaceae
    d__Bacteria; k__norank_d__Bacteria; p__Proteobacteria; c__Alphaproteobacteria; o__Sphingomonadales; f__Sphingomonadaceae; g__unclassified_f__Sphingomonadaceae; s__unclassified_f__Sphingomonadaceae
    d__Bacteria; k__norank_d__Bacteria; p__Proteobacteria; c__Alphaproteobacteria; o__Sphingomonadales; f__Sphingomonadaceae; g__unclassified_f__Sphingomonadaceae; s__unclassified_f__Sphingomonadaceae
    d__Bacteria; k__norank_d__Bacteria; p__Proteobacteria; c__Alphaproteobacteria; o__Sphingomonadales; f__Sphingomonadaceae; g__unclassified_f__Sphingomonadaceae; s__unclassified_f__Sphingomonadaceae
    d__Bacteria; k__norank_d__Bacteria; p__Proteobacteria; c__Alphaproteobacteria; o__Sphingomonadales; f__Sphingomonadaceae; g__unclassified_f__Sphingomonadaceae; s__unclassified_f__Sphingomonadaceae
    d__Bacteria; k__norank_d__Bacteria; p__Proteobacteria; c__Alphaproteobacteria; o__Sphingomonadales; f__Sphingomonadaceae; g__unclassified_f__Sphingomonadaceae; s__unclassified_f__Sphingomonadaceae
    d__Bacteria; k__norank_d__Bacteria; p__Proteobacteria; c__Alphaproteobacteria; o__Sphingomonadales; f__Sphingomonadaceae; g__unclassified_f__Sphingomonadaceae; s__unclassified_f__Sphingomonadaceae
    d__Bacteria; k__norank_d__Bacteria; p__Proteobacteria; c__Alphaproteobacteria; o__Sphingomonadales; f__Sphingomonadaceae; g__unclassified_f__Sphingomonadaceae; s__unclassified_f__Sphingomonadaceae
    d__Bacteria; k__norank_d__Bacteria; p__Proteobacteria; c__Alphaproteobacteria; o__Sphingomonadales; f__Sphingomonadaceae; g__unclassified_f__Sphingomonadaceae; s__unclassified_f__Sphingomonadaceae
    d__Bacteria; k__norank_d__Bacteria; p__Proteobacteria; c__Alphaproteobacteria; o__Sphingomonadales; f__Sphingomonadaceae; g__unclassified_f__Sphingomonadaceae; s__unclassified_f__Sphingomonadaceae
    d__Bacteria; k__norank_d__Bacteria; p__Proteobacteria; c__Alphaproteobacteria; o__Sphingomonadales; f__Sphingomonadaceae; g__unclassified_f__Sphingomonadaceae; s__unclassified_f__Sphingomonadaceae
    d__Bacteria; k__norank_d__Bacteria; p__Proteobacteria; c__Alphaproteobacteria; o__Sphingomonadales; f__Sphingomonadaceae; g__unclassified_f__Sphingomonadaceae; s__unclassified_f__Sphingomonadaceae
    d__Bacteria; k__norank_d__Bacteria; p__Proteobacteria; c__Alphaproteobacteria; o__Sphingomonadales; f__Sphingomonadaceae; g__unclassified_f__Sphingomonadaceae; s__unclassified_f__Sphingomonadaceae
    d__Bacteria; k__norank_d__Bacteria; p__Proteobacteria; c__Alphaproteobacteria; o__Sphingomonadales; f__Sphingomonadaceae; g__unclassified_f__Sphingomonadaceae; s__unclassified_f__Sphingomonadaceae
    d__Bacteria; k__norank_d__Bacteria; p__Proteobacteria; c__Alphaproteobacteria; o__Sphingomonadales; f__Sphingomonadaceae; g__unclassified_f__Sphingomonadaceae; s__unclassified_f__Sphingomonadaceae
    d__Bacteria; k__norank_d__Bacteria; p__Proteobacteria; c__Alphaproteobacteria; o__Sphingomonadales; f__Sphingomonadaceae; g__unclassified_f__Sphingomonadaceae; s__unclassified_f__Sphingomonadaceae
    d__Bacteria; k__norank_d__Bacteria; p__Proteobacteria; c__Alphaproteobacteria; o__Sphingomonadales; f__Sphingomonadaceae; g__unclassified_f__Sphingomonadaceae; s__unclassified_f__Sphingomonadaceae
    d__Bacteria; k__norank_d__Bacteria; p__Proteobacteria; c__Alphaproteobacteria; o__Sphingomonadales; f__Sphingomonadaceae; g__unclassified_f__Sphingomonadaceae; s__unclassified_f__Sphingomonadaceae
    d__Bacteria; k__norank_d__Bacteria; p__Proteobacteria; c__Alphaproteobacteria; o__Sphingomonadales; f__Sphingomonadaceae; g__unclassified_f__Sphingomonadaceae; s__unclassified_f__Sphingomonadaceae
    d__Bacteria; k__norank_d__Bacteria; p__Proteobacteria; c__Alphaproteobacteria; o__Sphingomonadales; f__Sphingomonadaceae; g__unclassified_f__Sphingomonadaceae; s__unclassified_f__Sphingomonadaceae
    d__Bacteria; k__norank_d__Bacteria; p__Proteobacteria; c__Alphaproteobacteria; o__Tistrellales; f__Tistrellaceae; g__Tistrella; s__Rhodobium_sp._2
    d__Bacteria; k__norank_d__Bacteria; p__Proteobacteria; c__Gammaproteobacteria; o__Alteromonadales; f__Marinobacteraceae; g__Marinobacter; s__Marinobacter_sp.
    d__Bacteria; k__norank_d__Bacteria; p__Proteobacteria; c__Gammaproteobacteria; o__Burkholderiales; f__Alcaligenaceae; g__Achromobacter; s__unclassified_g__Achromobacter
    d__Bacteria; k__norank_d__Bacteria; p__Proteobacteria; c__Gammaproteobacteria; o__Burkholderiales; f__Burkholderiaceae; g__Burkholderia-Caballeronia-Paraburkholderia; s__Burkholderia_cenocepacia
    d__Bacteria; k__norank_d__Bacteria; p__Proteobacteria; c__Gammaproteobacteria; o__Burkholderiales; f__Burkholderiaceae; g__Burkholderia-Caballeronia-Paraburkholderia; s__uncultured_Burkholderia_sp._g__Burkholderia-Caballeronia-Paraburkholderia
    d__Bacteria; k__norank_d__Bacteria; p__Proteobacteria; c__Gammaproteobacteria; o__Burkholderiales; f__Burkholderiaceae; g__Cupriavidus; s__Cupriavidus_necator_g__Cupriavidus
    d__Bacteria; k__norank_d__Bacteria; p__Proteobacteria; c__Gammaproteobacteria; o__Burkholderiales; f__Burkholderiaceae; g__Cupriavidus; s__Cupriavidus_sp.
    d__Bacteria; k__norank_d__Bacteria; p__Proteobacteria; c__Gammaproteobacteria; o__Burkholderiales; f__Burkholderiaceae; g__Cupriavidus; s__unclassified_g__Cupriavidus
    d__Bacteria; k__norank_d__Bacteria; p__Proteobacteria; c__Gammaproteobacteria; o__Burkholderiales; f__Burkholderiaceae; g__Cupriavidus; s__unclassified_g__Cupriavidus
    d__Bacteria; k__norank_d__Bacteria; p__Proteobacteria; c__Gammaproteobacteria; o__Burkholderiales; f__Burkholderiaceae; g__Cupriavidus; s__unclassified_g__Cupriavidus
    d__Bacteria; k__norank_d__Bacteria; p__Proteobacteria; c__Gammaproteobacteria; o__Burkholderiales; f__Burkholderiaceae; g__Cupriavidus; s__unclassified_g__Cupriavidus
    d__Bacteria; k__norank_d__Bacteria; p__Proteobacteria; c__Gammaproteobacteria; o__Burkholderiales; f__Burkholderiaceae; g__Cupriavidus; s__unclassified_g__Cupriavidus
    d__Bacteria; k__norank_d__Bacteria; p__Proteobacteria; c__Gammaproteobacteria; o__Burkholderiales; f__Burkholderiaceae; g__Cupriavidus; s__unclassified_g__Cupriavidus
    d__Bacteria; k__norank_d__Bacteria; p__Proteobacteria; c__Gammaproteobacteria; o__Burkholderiales; f__Burkholderiaceae; g__Cupriavidus; s__unclassified_g__Cupriavidus
    d__Bacteria; k__norank_d__Bacteria; p__Proteobacteria; c__Gammaproteobacteria; o__Burkholderiales; f__Burkholderiaceae; g__Cupriavidus; s__unclassified_g__Cupriavidus
    d__Bacteria; k__norank_d__Bacteria; p__Proteobacteria; c__Gammaproteobacteria; o__Burkholderiales; f__Burkholderiaceae; g__Cupriavidus; s__unclassified_g__Cupriavidus
    d__Bacteria; k__norank_d__Bacteria; p__Proteobacteria; c__Gammaproteobacteria; o__Burkholderiales; f__Burkholderiaceae; g__Cupriavidus; s__unclassified_g__Cupriavidus
    d__Bacteria; k__norank_d__Bacteria; p__Proteobacteria; c__Gammaproteobacteria; o__Burkholderiales; f__Burkholderiaceae; g__Cupriavidus; s__unclassified_g__Cupriavidus
    d__Bacteria; k__norank_d__Bacteria; p__Proteobacteria; c__Gammaproteobacteria; o__Burkholderiales; f__Burkholderiaceae; g__Limnobacter; s__Limnobacter_thiooxidans
    d__Bacteria; k__norank_d__Bacteria; p__Proteobacteria; c__Gammaproteobacteria; o__Burkholderiales; f__Comamonadaceae; g__Acidovorax; s__Acidovorax_delafieldii
    d__Bacteria; k__norank_d__Bacteria; p__Proteobacteria; c__Gammaproteobacteria; o__Burkholderiales; f__Comamonadaceae; g__Comamonas; s__Comamonas_aquatica
    d__Bacteria; k__norank_d__Bacteria; p__Proteobacteria; c__Gammaproteobacteria; o__Burkholderiales; f__Comamonadaceae; g__Comamonas; s__Comamonas_sp._NF27
    d__Bacteria; k__norank_d__Bacteria; p__Proteobacteria; c__Gammaproteobacteria; o__Burkholderiales; f__Comamonadaceae; g__Comamonas; s__Comamonas_testosteroni_g__Comamonas
    d__Bacteria; k__norank_d__Bacteria; p__Proteobacteria; c__Gammaproteobacteria; o__Burkholderiales; f__Comamonadaceae; g__Comamonas; s__uncultured_soil_bacterium_g__Comamonas
    d__Bacteria; k__norank_d__Bacteria; p__Proteobacteria; c__Gammaproteobacteria; o__Burkholderiales; f__Comamonadaceae; g__Hydrogenophaga; s__Hydrogenophaga_intermedia
    d__Bacteria; k__norank_d__Bacteria; p__Proteobacteria; c__Gammaproteobacteria; o__Burkholderiales; f__Comamonadaceae; g__Hydrogenophaga; s__unclassified_g__Hydrogenophaga
    d__Bacteria; k__norank_d__Bacteria; p__Proteobacteria; c__Gammaproteobacteria; o__Burkholderiales; f__Comamonadaceae; g__Hydrogenophaga; s__uncultured_bacterium_g__Hydrogenophaga
    d__Bacteria; k__norank_d__Bacteria; p__Proteobacteria; c__Gammaproteobacteria; o__Burkholderiales; f__Comamonadaceae; g__Mitsuaria; s__Mitsuaria_chitosanitabida_g__Mitsuaria
    d__Bacteria; k__norank_d__Bacteria; p__Proteobacteria; c__Gammaproteobacteria; o__Burkholderiales; f__Nitrosomonadaceae; g__Ellin6067; s__uncultured_Burkholderia_sp._g__Ellin6067
    d__Bacteria; k__norank_d__Bacteria; p__Proteobacteria; c__Gammaproteobacteria; o__Burkholderiales; f__Nitrosomonadaceae; g__Ellin6067; s__uncultured_Burkholderia_sp._g__Ellin6067
    d__Bacteria; k__norank_d__Bacteria; p__Proteobacteria; c__Gammaproteobacteria; o__Burkholderiales; f__Rhodocyclaceae; g__Azospira; s__uncultured_Azospira_sp._g__Azospira
    d__Bacteria; k__norank_d__Bacteria; p__Proteobacteria; c__Gammaproteobacteria; o__Burkholderiales; f__Rhodocyclaceae; g__Azovibrio; s__uncultured_bacterium_g__Azovibrio
    d__Bacteria; k__norank_d__Bacteria; p__Proteobacteria; c__Gammaproteobacteria; o__Burkholderiales; f__Rhodocyclaceae; g__Azovibrio; s__uncultured_bacterium_g__Azovibrio
    d__Bacteria; k__norank_d__Bacteria; p__Proteobacteria; c__Gammaproteobacteria; o__Burkholderiales; f__Rhodocyclaceae; g__Dechloromonas; s__unclassified_g__Dechloromonas
    d__Bacteria; k__norank_d__Bacteria; p__Proteobacteria; c__Gammaproteobacteria; o__Burkholderiales; f__Rhodocyclaceae; g__Thauera; s__unclassified_g__Thauera
    d__Bacteria; k__norank_d__Bacteria; p__Proteobacteria; c__Gammaproteobacteria; o__Burkholderiales; f__Rhodocyclaceae; g__Thauera; s__unclassified_g__Thauera
    d__Bacteria; k__norank_d__Bacteria; p__Proteobacteria; c__Gammaproteobacteria; o__Burkholderiales; f__Rhodocyclaceae; g__Thauera; s__unclassified_g__Thauera
    d__Bacteria; k__norank_d__Bacteria; p__Proteobacteria; c__Gammaproteobacteria; o__Legionellales; f__Legionellaceae; g__Legionella; s__Legionella_geestiana
    d__Bacteria; k__norank_d__Bacteria; p__Proteobacteria; c__Gammaproteobacteria; o__Legionellales; f__Legionellaceae; g__Legionella; s__Legionella_saoudiensis
    d__Bacteria; k__norank_d__Bacteria; p__Proteobacteria; c__Gammaproteobacteria; o__Legionellales; f__Legionellaceae; g__Legionella; s__Legionella_sp.
    d__Bacteria; k__norank_d__Bacteria; p__Proteobacteria; c__Gammaproteobacteria; o__Legionellales; f__Legionellaceae; g__Legionella; s__unclassified_g__Legionella
    d__Bacteria; k__norank_d__Bacteria; p__Proteobacteria; c__Gammaproteobacteria; o__Legionellales; f__Legionellaceae; g__Legionella; s__unclassified_g__Legionella
    d__Bacteria; k__norank_d__Bacteria; p__Proteobacteria; c__Gammaproteobacteria; o__Legionellales; f__Legionellaceae; g__Legionella; s__unclassified_g__Legionella
    d__Bacteria; k__norank_d__Bacteria; p__Proteobacteria; c__Gammaproteobacteria; o__Legionellales; f__Legionellaceae; g__Legionella; s__unclassified_g__Legionella
    d__Bacteria; k__norank_d__Bacteria; p__Proteobacteria; c__Gammaproteobacteria; o__Legionellales; f__Legionellaceae; g__Legionella; s__unclassified_g__Legionella
    d__Bacteria; k__norank_d__Bacteria; p__Proteobacteria; c__Gammaproteobacteria; o__Legionellales; f__Legionellaceae; g__Legionella; s__unclassified_g__Legionella
    d__Bacteria; k__norank_d__Bacteria; p__Proteobacteria; c__Gammaproteobacteria; o__Legionellales; f__Legionellaceae; g__Legionella; s__unclassified_g__Legionella
    d__Bacteria; k__norank_d__Bacteria; p__Proteobacteria; c__Gammaproteobacteria; o__Legionellales; f__Legionellaceae; g__Legionella; s__unclassified_g__Legionella
    d__Bacteria; k__norank_d__Bacteria; p__Proteobacteria; c__Gammaproteobacteria; o__Legionellales; f__Legionellaceae; g__Legionella; s__unclassified_g__Legionella
    d__Bacteria; k__norank_d__Bacteria; p__Proteobacteria; c__Gammaproteobacteria; o__Legionellales; f__Legionellaceae; g__Legionella; s__unclassified_g__Legionella
    d__Bacteria; k__norank_d__Bacteria; p__Proteobacteria; c__Gammaproteobacteria; o__Legionellales; f__Legionellaceae; g__Legionella; s__unclassified_g__Legionella
    d__Bacteria; k__norank_d__Bacteria; p__Proteobacteria; c__Gammaproteobacteria; o__Legionellales; f__Legionellaceae; g__Legionella; s__unclassified_g__Legionella
    d__Bacteria; k__norank_d__Bacteria; p__Proteobacteria; c__Gammaproteobacteria; o__Legionellales; f__Legionellaceae; g__Legionella; s__unclassified_g__Legionella
    d__Bacteria; k__norank_d__Bacteria; p__Proteobacteria; c__Gammaproteobacteria; o__Legionellales; f__Legionellaceae; g__Legionella; s__unclassified_g__Legionella
    d__Bacteria; k__norank_d__Bacteria; p__Proteobacteria; c__Gammaproteobacteria; o__Legionellales; f__Legionellaceae; g__Legionella; s__unclassified_g__Legionella
    d__Bacteria; k__norank_d__Bacteria; p__Proteobacteria; c__Gammaproteobacteria; o__Legionellales; f__Legionellaceae; g__Legionella; s__unclassified_g__Legionella
    d__Bacteria; k__norank_d__Bacteria; p__Proteobacteria; c__Gammaproteobacteria; o__Legionellales; f__Legionellaceae; g__Legionella; s__unclassified_g__Legionella
    d__Bacteria; k__norank_d__Bacteria; p__Proteobacteria; c__Gammaproteobacteria; o__Legionellales; f__Legionellaceae; g__Legionella; s__unclassified_g__Legionella
    d__Bacteria; k__norank_d__Bacteria; p__Proteobacteria; c__Gammaproteobacteria; o__Legionellales; f__Legionellaceae; g__Legionella; s__unclassified_g__Legionella
    d__Bacteria; k__norank_d__Bacteria; p__Proteobacteria; c__Gammaproteobacteria; o__Legionellales; f__Legionellaceae; g__Legionella; s__unclassified_g__Legionella
    d__Bacteria; k__norank_d__Bacteria; p__Proteobacteria; c__Gammaproteobacteria; o__Legionellales; f__Legionellaceae; g__Legionella; s__unclassified_g__Legionella
    d__Bacteria; k__norank_d__Bacteria; p__Proteobacteria; c__Gammaproteobacteria; o__Legionellales; f__Legionellaceae; g__Legionella; s__unclassified_g__Legionella
    d__Bacteria; k__norank_d__Bacteria; p__Proteobacteria; c__Gammaproteobacteria; o__Legionellales; f__Legionellaceae; g__Legionella; s__unclassified_g__Legionella
    d__Bacteria; k__norank_d__Bacteria; p__Proteobacteria; c__Gammaproteobacteria; o__Legionellales; f__Legionellaceae; g__Legionella; s__unclassified_g__Legionella
    d__Bacteria; k__norank_d__Bacteria; p__Proteobacteria; c__Gammaproteobacteria; o__Legionellales; f__Legionellaceae; g__Legionella; s__unclassified_g__Legionella
    d__Bacteria; k__norank_d__Bacteria; p__Proteobacteria; c__Gammaproteobacteria; o__Legionellales; f__Legionellaceae; g__Legionella; s__unclassified_g__Legionella
    d__Bacteria; k__norank_d__Bacteria; p__Proteobacteria; c__Gammaproteobacteria; o__Legionellales; f__Legionellaceae; g__Legionella; s__unclassified_g__Legionella
    d__Bacteria; k__norank_d__Bacteria; p__Proteobacteria; c__Gammaproteobacteria; o__Legionellales; f__Legionellaceae; g__Legionella; s__unclassified_g__Legionella
    d__Bacteria; k__norank_d__Bacteria; p__Proteobacteria; c__Gammaproteobacteria; o__Legionellales; f__Legionellaceae; g__Legionella; s__unclassified_g__Legionella
    d__Bacteria; k__norank_d__Bacteria; p__Proteobacteria; c__Gammaproteobacteria; o__Legionellales; f__Legionellaceae; g__Legionella; s__unclassified_g__Legionella
    d__Bacteria; k__norank_d__Bacteria; p__Proteobacteria; c__Gammaproteobacteria; o__Legionellales; f__Legionellaceae; g__Legionella; s__unclassified_g__Legionella
    d__Bacteria; k__norank_d__Bacteria; p__Proteobacteria; c__Gammaproteobacteria; o__Legionellales; f__Legionellaceae; g__Legionella; s__unclassified_g__Legionella
    d__Bacteria; k__norank_d__Bacteria; p__Proteobacteria; c__Gammaproteobacteria; o__Legionellales; f__Legionellaceae; g__Legionella; s__unclassified_g__Legionella
    d__Bacteria; k__norank_d__Bacteria; p__Proteobacteria; c__Gammaproteobacteria; o__Legionellales; f__Legionellaceae; g__Legionella; s__unclassified_g__Legionella
    d__Bacteria; k__norank_d__Bacteria; p__Proteobacteria; c__Gammaproteobacteria; o__Legionellales; f__Legionellaceae; g__Legionella; s__unclassified_g__Legionella
    d__Bacteria; k__norank_d__Bacteria; p__Proteobacteria; c__Gammaproteobacteria; o__Legionellales; f__Legionellaceae; g__Legionella; s__unclassified_g__Legionella
    d__Bacteria; k__norank_d__Bacteria; p__Proteobacteria; c__Gammaproteobacteria; o__Legionellales; f__Legionellaceae; g__Legionella; s__unclassified_g__Legionella
    d__Bacteria; k__norank_d__Bacteria; p__Proteobacteria; c__Gammaproteobacteria; o__Legionellales; f__Legionellaceae; g__Legionella; s__unclassified_g__Legionella
    d__Bacteria; k__norank_d__Bacteria; p__Proteobacteria; c__Gammaproteobacteria; o__Legionellales; f__Legionellaceae; g__Legionella; s__unclassified_g__Legionella
    d__Bacteria; k__norank_d__Bacteria; p__Proteobacteria; c__Gammaproteobacteria; o__Legionellales; f__Legionellaceae; g__Legionella; s__unclassified_g__Legionella
    d__Bacteria; k__norank_d__Bacteria; p__Proteobacteria; c__Gammaproteobacteria; o__Legionellales; f__Legionellaceae; g__Legionella; s__unclassified_g__Legionella
    d__Bacteria; k__norank_d__Bacteria; p__Proteobacteria; c__Gammaproteobacteria; o__Legionellales; f__Legionellaceae; g__Legionella; s__unclassified_g__Legionella
    d__Bacteria; k__norank_d__Bacteria; p__Proteobacteria; c__Gammaproteobacteria; o__Legionellales; f__Legionellaceae; g__Legionella; s__unclassified_g__Legionella
    d__Bacteria; k__norank_d__Bacteria; p__Proteobacteria; c__Gammaproteobacteria; o__Legionellales; f__Legionellaceae; g__Legionella; s__unclassified_g__Legionella
    d__Bacteria; k__norank_d__Bacteria; p__Proteobacteria; c__Gammaproteobacteria; o__Legionellales; f__Legionellaceae; g__Legionella; s__unclassified_g__Legionella
    d__Bacteria; k__norank_d__Bacteria; p__Proteobacteria; c__Gammaproteobacteria; o__Legionellales; f__Legionellaceae; g__Legionella; s__unclassified_g__Legionella
    d__Bacteria; k__norank_d__Bacteria; p__Proteobacteria; c__Gammaproteobacteria; o__Legionellales; f__Legionellaceae; g__Legionella; s__uncultured_bacterium_g__Legionella
    d__Bacteria; k__norank_d__Bacteria; p__Proteobacteria; c__Gammaproteobacteria; o__Legionellales; f__Legionellaceae; g__Legionella; s__uncultured_bacterium_g__Legionella
    d__Bacteria; k__norank_d__Bacteria; p__Proteobacteria; c__Gammaproteobacteria; o__Legionellales; f__Legionellaceae; g__Legionella; s__uncultured_bacterium_g__Legionella
    d__Bacteria; k__norank_d__Bacteria; p__Proteobacteria; c__Gammaproteobacteria; o__Legionellales; f__Legionellaceae; g__Legionella; s__uncultured_bacterium_g__Legionella
    d__Bacteria; k__norank_d__Bacteria; p__Proteobacteria; c__Gammaproteobacteria; o__Legionellales; f__Legionellaceae; g__Legionella; s__uncultured_bacterium_g__Legionella
    d__Bacteria; k__norank_d__Bacteria; p__Proteobacteria; c__Gammaproteobacteria; o__Legionellales; f__Legionellaceae; g__Legionella; s__uncultured_bacterium_g__Legionella
    d__Bacteria; k__norank_d__Bacteria; p__Proteobacteria; c__Gammaproteobacteria; o__Legionellales; f__Legionellaceae; g__Legionella; s__uncultured_bacterium_g__Legionella
    d__Bacteria; k__norank_d__Bacteria; p__Proteobacteria; c__Gammaproteobacteria; o__Legionellales; f__Legionellaceae; g__Legionella; s__uncultured_bacterium_g__Legionella
    d__Bacteria; k__norank_d__Bacteria; p__Proteobacteria; c__Gammaproteobacteria; o__Legionellales; f__Legionellaceae; g__Legionella; s__uncultured_bacterium_g__Legionella
    d__Bacteria; k__norank_d__Bacteria; p__Proteobacteria; c__Gammaproteobacteria; o__Legionellales; f__Legionellaceae; g__Legionella; s__uncultured_bacterium_g__Legionella
    d__Bacteria; k__norank_d__Bacteria; p__Proteobacteria; c__Gammaproteobacteria; o__Legionellales; f__Legionellaceae; g__Legionella; s__uncultured_bacterium_g__Legionella
    d__Bacteria; k__norank_d__Bacteria; p__Proteobacteria; c__Gammaproteobacteria; o__Legionellales; f__Legionellaceae; g__Legionella; s__uncultured_bacterium_g__Legionella
    d__Bacteria; k__norank_d__Bacteria; p__Proteobacteria; c__Gammaproteobacteria; o__Legionellales; f__Legionellaceae; g__Legionella; s__uncultured_bacterium_g__Legionella
    d__Bacteria; k__norank_d__Bacteria; p__Proteobacteria; c__Gammaproteobacteria; o__Legionellales; f__Legionellaceae; g__Legionella; s__uncultured_bacterium_g__Legionella
    d__Bacteria; k__norank_d__Bacteria; p__Proteobacteria; c__Gammaproteobacteria; o__Legionellales; f__Legionellaceae; g__Legionella; s__uncultured_bacterium_g__Legionella
    d__Bacteria; k__norank_d__Bacteria; p__Proteobacteria; c__Gammaproteobacteria; o__Legionellales; f__Legionellaceae; g__Legionella; s__uncultured_bacterium_g__Legionella
    d__Bacteria; k__norank_d__Bacteria; p__Proteobacteria; c__Gammaproteobacteria; o__Legionellales; f__Legionellaceae; g__Legionella; s__uncultured_bacterium_g__Legionella
    d__Bacteria; k__norank_d__Bacteria; p__Proteobacteria; c__Gammaproteobacteria; o__Legionellales; f__Legionellaceae; g__Legionella; s__uncultured_bacterium_g__Legionella
    d__Bacteria; k__norank_d__Bacteria; p__Proteobacteria; c__Gammaproteobacteria; o__Legionellales; f__Legionellaceae; g__Legionella; s__uncultured_bacterium_g__Legionella
    d__Bacteria; k__norank_d__Bacteria; p__Proteobacteria; c__Gammaproteobacteria; o__Legionellales; f__Legionellaceae; g__Legionella; s__uncultured_bacterium_g__Legionella
    d__Bacteria; k__norank_d__Bacteria; p__Proteobacteria; c__Gammaproteobacteria; o__Oceanospirillales; f__Alcanivoracaceae; g__Ketobacter; s__uncultured_soil_bacterium_g__Ketobacter
    d__Bacteria; k__norank_d__Bacteria; p__Proteobacteria; c__Gammaproteobacteria; o__Oceanospirillales; f__Hahellaceae; g__Hahella; s__uncultured_bacterium_g__Hahella
    d__Bacteria; k__norank_d__Bacteria; p__Proteobacteria; c__Gammaproteobacteria; o__Oceanospirillales; f__Halomonadaceae; g__Halomonas; s__unclassified_g__Halomonas
    d__Bacteria; k__norank_d__Bacteria; p__Proteobacteria; c__Gammaproteobacteria; o__Oceanospirillales; f__Halomonadaceae; g__Halomonas; s__unclassified_g__Halomonas
    d__Bacteria; k__norank_d__Bacteria; p__Proteobacteria; c__Gammaproteobacteria; o__Oceanospirillales; f__Halomonadaceae; g__Halomonas; s__uncultured_soil_bacterium_g__Halomonas
    d__Bacteria; k__norank_d__Bacteria; p__Proteobacteria; c__Gammaproteobacteria; o__Oceanospirillales; f__Halomonadaceae; g__Halomonas; s__uncultured_soil_bacterium_g__Halomonas
    d__Bacteria; k__norank_d__Bacteria; p__Proteobacteria; c__Gammaproteobacteria; o__Oceanospirillales; f__Pseudohongiellaceae; g__BIyi10; s__unclassified_g__BIyi10
    d__Bacteria; k__norank_d__Bacteria; p__Proteobacteria; c__Gammaproteobacteria; o__Oceanospirillales; f__Pseudohongiellaceae; g__BIyi10; s__uncultured_bacterium_g__BIyi10
    d__Bacteria; k__norank_d__Bacteria; p__Proteobacteria; c__Gammaproteobacteria; o__Pseudomonadales; f__Moraxellaceae; g__Acinetobacter; s__Acinetobacter_pittii
    d__Bacteria; k__norank_d__Bacteria; p__Proteobacteria; c__Gammaproteobacteria; o__Pseudomonadales; f__Moraxellaceae; g__Acinetobacter; s__unclassified_g__Acinetobacter
    d__Bacteria; k__norank_d__Bacteria; p__Proteobacteria; c__Gammaproteobacteria; o__Pseudomonadales; f__Moraxellaceae; g__Acinetobacter; s__unclassified_g__Acinetobacter
    d__Bacteria; k__norank_d__Bacteria; p__Proteobacteria; c__Gammaproteobacteria; o__Pseudomonadales; f__Pseudomonadaceae; g__Azotobacter; s__Pseudomonas_sp._NN108
    d__Bacteria; k__norank_d__Bacteria; p__Proteobacteria; c__Gammaproteobacteria; o__Pseudomonadales; f__Pseudomonadaceae; g__Pseudomonas; s__Klebsiella_pneumoniae_g__Pseudomonas
    d__Bacteria; k__norank_d__Bacteria; p__Proteobacteria; c__Gammaproteobacteria; o__Pseudomonadales; f__Pseudomonadaceae; g__Pseudomonas; s__Pseudomonas_jinjuensis
    d__Bacteria; k__norank_d__Bacteria; p__Proteobacteria; c__Gammaproteobacteria; o__Pseudomonadales; f__Pseudomonadaceae; g__Pseudomonas; s__Pseudomonas_nitroreducens
    d__Bacteria; k__norank_d__Bacteria; p__Proteobacteria; c__Gammaproteobacteria; o__Pseudomonadales; f__Pseudomonadaceae; g__Pseudomonas; s__Pseudomonas_psychrotolerans
    d__Bacteria; k__norank_d__Bacteria; p__Proteobacteria; c__Gammaproteobacteria; o__Pseudomonadales; f__Pseudomonadaceae; g__Pseudomonas; s__Pseudomonas_resinovorans
    d__Bacteria; k__norank_d__Bacteria; p__Proteobacteria; c__Gammaproteobacteria; o__Pseudomonadales; f__Pseudomonadaceae; g__Pseudomonas; s__Pseudomonas_sp._AASRB2
    d__Bacteria; k__norank_d__Bacteria; p__Proteobacteria; c__Gammaproteobacteria; o__Pseudomonadales; f__Pseudomonadaceae; g__Pseudomonas; s__Pseudomonas_umsongensis
    d__Bacteria; k__norank_d__Bacteria; p__Proteobacteria; c__Gammaproteobacteria; o__Pseudomonadales; f__Pseudomonadaceae; g__Pseudomonas; s__unclassified_g__Pseudomonas
    d__Bacteria; k__norank_d__Bacteria; p__Proteobacteria; c__Gammaproteobacteria; o__Pseudomonadales; f__Pseudomonadaceae; g__Pseudomonas; s__unclassified_g__Pseudomonas
    d__Bacteria; k__norank_d__Bacteria; p__Proteobacteria; c__Gammaproteobacteria; o__Pseudomonadales; f__Pseudomonadaceae; g__Pseudomonas; s__unclassified_g__Pseudomonas
    d__Bacteria; k__norank_d__Bacteria; p__Proteobacteria; c__Gammaproteobacteria; o__Pseudomonadales; f__Pseudomonadaceae; g__Pseudomonas; s__unclassified_g__Pseudomonas
    d__Bacteria; k__norank_d__Bacteria; p__Proteobacteria; c__Gammaproteobacteria; o__Pseudomonadales; f__Pseudomonadaceae; g__Pseudomonas; s__unclassified_g__Pseudomonas
    d__Bacteria; k__norank_d__Bacteria; p__Proteobacteria; c__Gammaproteobacteria; o__Pseudomonadales; f__Pseudomonadaceae; g__Pseudomonas; s__unclassified_g__Pseudomonas
    d__Bacteria; k__norank_d__Bacteria; p__Proteobacteria; c__Gammaproteobacteria; o__Pseudomonadales; f__Pseudomonadaceae; g__Pseudomonas; s__unclassified_g__Pseudomonas
    d__Bacteria; k__norank_d__Bacteria; p__Proteobacteria; c__Gammaproteobacteria; o__Pseudomonadales; f__Pseudomonadaceae; g__Pseudomonas; s__unclassified_g__Pseudomonas
    d__Bacteria; k__norank_d__Bacteria; p__Proteobacteria; c__Gammaproteobacteria; o__Pseudomonadales; f__Pseudomonadaceae; g__Pseudomonas; s__unclassified_g__Pseudomonas
    d__Bacteria; k__norank_d__Bacteria; p__Proteobacteria; c__Gammaproteobacteria; o__Pseudomonadales; f__Pseudomonadaceae; g__Pseudomonas; s__unclassified_g__Pseudomonas
    d__Bacteria; k__norank_d__Bacteria; p__Proteobacteria; c__Gammaproteobacteria; o__Pseudomonadales; f__Pseudomonadaceae; g__Pseudomonas; s__unclassified_g__Pseudomonas
    d__Bacteria; k__norank_d__Bacteria; p__Proteobacteria; c__Gammaproteobacteria; o__Pseudomonadales; f__Pseudomonadaceae; g__Pseudomonas; s__unclassified_g__Pseudomonas
    d__Bacteria; k__norank_d__Bacteria; p__Proteobacteria; c__Gammaproteobacteria; o__Pseudomonadales; f__Pseudomonadaceae; g__Pseudomonas; s__unclassified_g__Pseudomonas
    d__Bacteria; k__norank_d__Bacteria; p__Proteobacteria; c__Gammaproteobacteria; o__Pseudomonadales; f__Pseudomonadaceae; g__Pseudomonas; s__unclassified_g__Pseudomonas
    d__Bacteria; k__norank_d__Bacteria; p__Proteobacteria; c__Gammaproteobacteria; o__Pseudomonadales; f__Pseudomonadaceae; g__Pseudomonas; s__unclassified_g__Pseudomonas
    d__Bacteria; k__norank_d__Bacteria; p__Proteobacteria; c__Gammaproteobacteria; o__Pseudomonadales; f__Pseudomonadaceae; g__Pseudomonas; s__unclassified_g__Pseudomonas
    d__Bacteria; k__norank_d__Bacteria; p__Proteobacteria; c__Gammaproteobacteria; o__Pseudomonadales; f__Pseudomonadaceae; g__Pseudomonas; s__unclassified_g__Pseudomonas
    d__Bacteria; k__norank_d__Bacteria; p__Proteobacteria; c__Gammaproteobacteria; o__Pseudomonadales; f__Pseudomonadaceae; g__Pseudomonas; s__unclassified_g__Pseudomonas
    d__Bacteria; k__norank_d__Bacteria; p__Proteobacteria; c__Gammaproteobacteria; o__Pseudomonadales; f__Pseudomonadaceae; g__Pseudomonas; s__unclassified_g__Pseudomonas
    d__Bacteria; k__norank_d__Bacteria; p__Proteobacteria; c__Gammaproteobacteria; o__Pseudomonadales; f__Pseudomonadaceae; g__Pseudomonas; s__unclassified_g__Pseudomonas
    d__Bacteria; k__norank_d__Bacteria; p__Proteobacteria; c__Gammaproteobacteria; o__Pseudomonadales; f__Pseudomonadaceae; g__Pseudomonas; s__unclassified_g__Pseudomonas
    d__Bacteria; k__norank_d__Bacteria; p__Proteobacteria; c__Gammaproteobacteria; o__Pseudomonadales; f__Pseudomonadaceae; g__Pseudomonas; s__unclassified_g__Pseudomonas
    d__Bacteria; k__norank_d__Bacteria; p__Proteobacteria; c__Gammaproteobacteria; o__Pseudomonadales; f__Pseudomonadaceae; g__Pseudomonas; s__unclassified_g__Pseudomonas
    d__Bacteria; k__norank_d__Bacteria; p__Proteobacteria; c__Gammaproteobacteria; o__Pseudomonadales; f__Pseudomonadaceae; g__Pseudomonas; s__unclassified_g__Pseudomonas
    d__Bacteria; k__norank_d__Bacteria; p__Proteobacteria; c__Gammaproteobacteria; o__Pseudomonadales; f__Pseudomonadaceae; g__Pseudomonas; s__unclassified_g__Pseudomonas
    d__Bacteria; k__norank_d__Bacteria; p__Proteobacteria; c__Gammaproteobacteria; o__Pseudomonadales; f__Pseudomonadaceae; g__Pseudomonas; s__unclassified_g__Pseudomonas
    d__Bacteria; k__norank_d__Bacteria; p__Proteobacteria; c__Gammaproteobacteria; o__Pseudomonadales; f__Pseudomonadaceae; g__Pseudomonas; s__uncultured_compost_bacterium_g__Pseudomonas
    d__Bacteria; k__norank_d__Bacteria; p__Proteobacteria; c__Gammaproteobacteria; o__Salinisphaerales; f__Solimonadaceae; g__Nevskia; s__uncultured_Nevskia_sp.
    d__Bacteria; k__norank_d__Bacteria; p__Proteobacteria; c__Gammaproteobacteria; o__Xanthomonadales; f__Rhodanobacteraceae; g__Rhodanobacter; s__unclassified_g__Rhodanobacter
    d__Bacteria; k__norank_d__Bacteria; p__Proteobacteria; c__Gammaproteobacteria; o__Xanthomonadales; f__Rhodanobacteraceae; g__Rhodanobacter; s__unclassified_g__Rhodanobacter
    d__Bacteria; k__norank_d__Bacteria; p__Proteobacteria; c__Gammaproteobacteria; o__Xanthomonadales; f__Rhodanobacteraceae; g__Rhodanobacter; s__unclassified_g__Rhodanobacter
    d__Bacteria; k__norank_d__Bacteria; p__Proteobacteria; c__Gammaproteobacteria; o__Xanthomonadales; f__Rhodanobacteraceae; g__Rhodanobacter; s__unclassified_g__Rhodanobacter
    d__Bacteria; k__norank_d__Bacteria; p__Proteobacteria; c__Gammaproteobacteria; o__Xanthomonadales; f__Rhodanobacteraceae; g__Rhodanobacter; s__unclassified_g__Rhodanobacter
    d__Bacteria; k__norank_d__Bacteria; p__Proteobacteria; c__Gammaproteobacteria; o__Xanthomonadales; f__Rhodanobacteraceae; g__Rhodanobacter; s__uncultured_Rhodanobacter_sp._g__Rhodanobacter
    d__Bacteria; k__norank_d__Bacteria; p__Proteobacteria; c__Gammaproteobacteria; o__Xanthomonadales; f__Rhodanobacteraceae; g__Rhodanobacter; s__uncultured_Rhodanobacter_sp._g__Rhodanobacter
    d__Bacteria; k__norank_d__Bacteria; p__Proteobacteria; c__Gammaproteobacteria; o__Xanthomonadales; f__Rhodanobacteraceae; g__Rhodanobacter; s__uncultured_Xanthomonadaceae_bacterium_g__Rhodanobacter
    d__Bacteria; k__norank_d__Bacteria; p__Proteobacteria; c__Gammaproteobacteria; o__Xanthomonadales; f__Rhodanobacteraceae; g__Rhodanobacter; s__uncultured_Xanthomonadaceae_bacterium_g__Rhodanobacter
    d__Bacteria; k__norank_d__Bacteria; p__Proteobacteria; c__Gammaproteobacteria; o__Xanthomonadales; f__Rhodanobacteraceae; g__Rhodanobacter; s__uncultured_Xanthomonadaceae_bacterium_g__Rhodanobacter
    d__Bacteria; k__norank_d__Bacteria; p__Proteobacteria; c__Gammaproteobacteria; o__Xanthomonadales; f__Rhodanobacteraceae; g__Rhodanobacter; s__uncultured_Xanthomonadaceae_bacterium_g__Rhodanobacter
    d__Bacteria; k__norank_d__Bacteria; p__Proteobacteria; c__Gammaproteobacteria; o__Xanthomonadales; f__Rhodanobacteraceae; g__Rhodanobacter; s__uncultured_Xanthomonadaceae_bacterium_g__Rhodanobacter
    d__Bacteria; k__norank_d__Bacteria; p__Proteobacteria; c__Gammaproteobacteria; o__Xanthomonadales; f__Xanthomonadaceae; g__Arenimonas; s__Arenimonas_daechungensis
    d__Bacteria; k__norank_d__Bacteria; p__Proteobacteria; c__Gammaproteobacteria; o__Xanthomonadales; f__Xanthomonadaceae; g__Arenimonas; s__Arenimonas_metalli_CF5-1
    d__Bacteria; k__norank_d__Bacteria; p__Proteobacteria; c__Gammaproteobacteria; o__Xanthomonadales; f__Xanthomonadaceae; g__Arenimonas; s__unclassified_g__Arenimonas
    d__Bacteria; k__norank_d__Bacteria; p__Proteobacteria; c__Gammaproteobacteria; o__Xanthomonadales; f__Xanthomonadaceae; g__Arenimonas; s__unclassified_g__Arenimonas
    d__Bacteria; k__norank_d__Bacteria; p__Proteobacteria; c__Gammaproteobacteria; o__Xanthomonadales; f__Xanthomonadaceae; g__Arenimonas; s__unclassified_g__Arenimonas
    d__Bacteria; k__norank_d__Bacteria; p__Proteobacteria; c__Gammaproteobacteria; o__Xanthomonadales; f__Xanthomonadaceae; g__Arenimonas; s__unclassified_g__Arenimonas
    d__Bacteria; k__norank_d__Bacteria; p__Proteobacteria; c__Gammaproteobacteria; o__Xanthomonadales; f__Xanthomonadaceae; g__Arenimonas; s__uncultured_bacterium_g__Arenimonas
    d__Bacteria; k__norank_d__Bacteria; p__Proteobacteria; c__Gammaproteobacteria; o__Xanthomonadales; f__Xanthomonadaceae; g__Arenimonas; s__uncultured_bacterium_g__Arenimonas
    d__Bacteria; k__norank_d__Bacteria; p__Proteobacteria; c__Gammaproteobacteria; o__Xanthomonadales; f__Xanthomonadaceae; g__Arenimonas; s__uncultured_proteobacterium_g__Arenimonas
    d__Bacteria; k__norank_d__Bacteria; p__Proteobacteria; c__Gammaproteobacteria; o__Xanthomonadales; f__Xanthomonadaceae; g__Lysobacter; s__uncultured_Thermomonas_sp._g__Lysobacter
    d__Bacteria; k__norank_d__Bacteria; p__Proteobacteria; c__Gammaproteobacteria; o__Xanthomonadales; f__Xanthomonadaceae; g__norank_f__Xanthomonadaceae; s__Xanthomonas_citri_pv._mangiferaeindicae_g__norank
    d__Bacteria; k__norank_d__Bacteria; p__Proteobacteria; c__Gammaproteobacteria; o__Xanthomonadales; f__Xanthomonadaceae; g__Stenotrophomonas; s__unclassified_g__Stenotrophomonas
    d__Bacteria; k__norank_d__Bacteria; p__Proteobacteria; c__Gammaproteobacteria; o__Xanthomonadales; f__Xanthomonadaceae; g__Stenotrophomonas; s__unclassified_g__Stenotrophomonas
    d__Bacteria; k__norank_d__Bacteria; p__Proteobacteria; c__Gammaproteobacteria; o__Xanthomonadales; f__Xanthomonadaceae; g__Stenotrophomonas; s__unclassified_g__Stenotrophomonas
    d__Bacteria; k__norank_d__Bacteria; p__Proteobacteria; c__Gammaproteobacteria; o__Xanthomonadales; f__Xanthomonadaceae; g__Thermomonas; s__uncultured_bacterium_g__Thermomonas
    d__Bacteria; k__norank_d__Bacteria; p__Proteobacteria; c__Gammaproteobacteria; o__Xanthomonadales; f__Xanthomonadaceae; g__Thermomonas; s__uncultured_bacterium_g__Thermomonas
    d__Bacteria; k__norank_d__Bacteria; p__Proteobacteria; c__Gammaproteobacteria; o__Xanthomonadales; f__Xanthomonadaceae; g__Xanthomonas; s__unclassified_g__Xanthomonas
    d__Bacteria; k__norank_d__Bacteria; p__Verrucomicrobiota; c__Verrucomicrobiae; o__Chthoniobacterales; f__Chthoniobacteraceae; g__Chthoniobacter; s__metagenome_g__Chthoniobacter
    d__Bacteria; k__norank_d__Bacteria; p__Verrucomicrobiota; c__Verrucomicrobiae; o__Chthoniobacterales; f__Chthoniobacteraceae; g__Chthoniobacter; s__metagenome_g__Chthoniobacter
    d__Bacteria; k__norank_d__Bacteria; p__Verrucomicrobiota; c__Verrucomicrobiae; o__Chthoniobacterales; f__Chthoniobacteraceae; g__Chthoniobacter; s__metagenome_g__Chthoniobacter
    d__Bacteria; k__norank_d__Bacteria; p__Verrucomicrobiota; c__Verrucomicrobiae; o__Chthoniobacterales; f__Chthoniobacteraceae; g__Chthoniobacter; s__unclassified_g__Chthoniobacter
    d__Bacteria; k__norank_d__Bacteria; p__Verrucomicrobiota; c__Verrucomicrobiae; o__Chthoniobacterales; f__Chthoniobacteraceae; g__Chthoniobacter; s__unclassified_g__Chthoniobacter
    d__Bacteria; k__norank_d__Bacteria; p__Verrucomicrobiota; c__Verrucomicrobiae; o__Chthoniobacterales; f__Chthoniobacteraceae; g__Chthoniobacter; s__unclassified_g__Chthoniobacter
    d__Bacteria; k__norank_d__Bacteria; p__Verrucomicrobiota; c__Verrucomicrobiae; o__Chthoniobacterales; f__Chthoniobacteraceae; g__Chthoniobacter; s__unclassified_g__Chthoniobacter
    d__Bacteria; k__norank_d__Bacteria; p__Verrucomicrobiota; c__Verrucomicrobiae; o__Chthoniobacterales; f__Chthoniobacteraceae; g__Chthoniobacter; s__unclassified_g__Chthoniobacter
    d__Bacteria; k__norank_d__Bacteria; p__Verrucomicrobiota; c__Verrucomicrobiae; o__Chthoniobacterales; f__Chthoniobacteraceae; g__Chthoniobacter; s__unclassified_g__Chthoniobacter
    d__Bacteria; k__norank_d__Bacteria; p__Verrucomicrobiota; c__Verrucomicrobiae; o__Chthoniobacterales; f__Chthoniobacteraceae; g__Chthoniobacter; s__unclassified_g__Chthoniobacter
    d__Bacteria; k__norank_d__Bacteria; p__Verrucomicrobiota; c__Verrucomicrobiae; o__Chthoniobacterales; f__Chthoniobacteraceae; g__Chthoniobacter; s__unclassified_g__Chthoniobacter
    d__Bacteria; k__norank_d__Bacteria; p__Verrucomicrobiota; c__Verrucomicrobiae; o__Chthoniobacterales; f__Chthoniobacteraceae; g__Chthoniobacter; s__unclassified_g__Chthoniobacter
    d__Bacteria; k__norank_d__Bacteria; p__Verrucomicrobiota; c__Verrucomicrobiae; o__Chthoniobacterales; f__Chthoniobacteraceae; g__Chthoniobacter; s__unclassified_g__Chthoniobacter
    d__Bacteria; k__norank_d__Bacteria; p__Verrucomicrobiota; c__Verrucomicrobiae; o__Chthoniobacterales; f__Chthoniobacteraceae; g__Chthoniobacter; s__uncultured_bacterium_g__Chthoniobacter
    d__Bacteria; k__norank_d__Bacteria; p__Verrucomicrobiota; c__Verrucomicrobiae; o__Chthoniobacterales; f__Chthoniobacteraceae; g__Chthoniobacter; s__uncultured_bacterium_g__Chthoniobacter
    d__Bacteria; k__norank_d__Bacteria; p__Verrucomicrobiota; c__Verrucomicrobiae; o__Chthoniobacterales; f__Chthoniobacteraceae; g__Chthoniobacter; s__uncultured_bacterium_g__Chthoniobacter
    d__Bacteria; k__norank_d__Bacteria; p__Verrucomicrobiota; c__Verrucomicrobiae; o__Chthoniobacterales; f__Chthoniobacteraceae; g__Chthoniobacter; s__uncultured_bacterium_g__Chthoniobacter
    d__Bacteria; k__norank_d__Bacteria; p__Verrucomicrobiota; c__Verrucomicrobiae; o__Chthoniobacterales; f__Chthoniobacteraceae; g__Chthoniobacter; s__uncultured_bacterium_g__Chthoniobacter
    d__Bacteria; k__norank_d__Bacteria; p__Verrucomicrobiota; c__Verrucomicrobiae; o__Chthoniobacterales; f__Chthoniobacteraceae; g__Chthoniobacter; s__uncultured_bacterium_g__Chthoniobacter
    d__Bacteria; k__norank_d__Bacteria; p__Verrucomicrobiota; c__Verrucomicrobiae; o__Chthoniobacterales; f__Chthoniobacteraceae; g__Chthoniobacter; s__uncultured_bacterium_g__Chthoniobacter
    d__Bacteria; k__norank_d__Bacteria; p__Verrucomicrobiota; c__Verrucomicrobiae; o__Chthoniobacterales; f__Chthoniobacteraceae; g__Chthoniobacter; s__uncultured_bacterium_g__Chthoniobacter
    d__Bacteria; k__norank_d__Bacteria; p__Verrucomicrobiota; c__Verrucomicrobiae; o__Chthoniobacterales; f__Chthoniobacteraceae; g__Chthoniobacter; s__uncultured_bacterium_g__Chthoniobacter
    d__Bacteria; k__norank_d__Bacteria; p__Verrucomicrobiota; c__Verrucomicrobiae; o__Chthoniobacterales; f__Chthoniobacteraceae; g__Chthoniobacter; s__uncultured_Spartobacteria_bacterium_g__Chthoniobacter
    d__Bacteria; k__norank_d__Bacteria; p__Verrucomicrobiota; c__Verrucomicrobiae; o__Chthoniobacterales; f__Chthoniobacteraceae; g__Chthoniobacter; s__uncultured_Verrucomicrobia_bacterium_g__Chthoniobacter
    d__Bacteria; k__norank_d__Bacteria; p__Verrucomicrobiota; c__Verrucomicrobiae; o__Chthoniobacterales; f__Chthoniobacteraceae; g__Chthoniobacter; s__uncultured_Verrucomicrobia_bacterium_g__Chthoniobacter
    d__Bacteria; k__norank_d__Bacteria; p__Verrucomicrobiota; c__Verrucomicrobiae; o__Opitutales; f__Puniceicoccaceae; g__Pelagicoccus; s__unclassified_g__Pelagicoccus
    d__Bacteria; k__norank_d__Bacteria; p__Verrucomicrobiota; c__Verrucomicrobiae; o__Verrucomicrobiales; f__Verrucomicrobiaceae; g__norank_f__Verrucomicrobiaceae; s__uncultured_Verrucomicrobia_bacterium_g__norank_f__Verrucomicrobiaceae
    d__Bacteria; k__norank_d__Bacteria; p__Verrucomicrobiota; c__Verrucomicrobiae; o__Verrucomicrobiales; f__Verrucomicrobiaceae; g__norank_f__Verrucomicrobiaceae; s__uncultured_Verrucomicrobiaceae_bacterium_g__norank_f__Verrucomicrobiaceae
    d__Bacteria; k__norank_d__Bacteria; p__Verrucomicrobiota; c__Verrucomicrobiae; o__Verrucomicrobiales; f__Verrucomicrobiaceae; g__Prosthecobacter; s__Prosthecobacter_vanneervenii
    d__Bacteria; k__norank_d__Bacteria; p__Verrucomicrobiota; c__Verrucomicrobiae; o__Verrucomicrobiales; f__Verrucomicrobiaceae; g__Roseimicrobium; s__metagenome_g__Roseimicrobium
    d__Bacteria; k__norank_d__Bacteria; p__Verrucomicrobiota; c__Verrucomicrobiae; o__Verrucomicrobiales; f__Verrucomicrobiaceae; g__Roseimicrobium; s__unclassified_g__Roseimicrobium
    d__Bacteria; k__norank_d__Bacteria; p__Verrucomicrobiota; c__Verrucomicrobiae; o__Verrucomicrobiales; f__Verrucomicrobiaceae; g__Roseimicrobium; s__unclassified_g__Roseimicrobium
    d__Bacteria; k__norank_d__Bacteria; p__Verrucomicrobiota; c__Verrucomicrobiae; o__Verrucomicrobiales; f__Verrucomicrobiaceae; g__Roseimicrobium; s__uncultured_bacterium_g__Roseimicrobium


# invertebrate_parasites (4 records):
    d__Bacteria; k__norank_d__Bacteria; p__Firmicutes; c__Bacilli; o__Bacillales; f__Bacillaceae; g__Bacillus; s__Bacillus_anthracis_g__Bacillus
    d__Bacteria; k__norank_d__Bacteria; p__Firmicutes; c__Bacilli; o__Brevibacillales; f__Brevibacillaceae; g__Brevibacillus; s__Brevibacillus_laterosporus
    d__Bacteria; k__norank_d__Bacteria; p__Firmicutes; c__Bacilli; o__Paenibacillales; f__Paenibacillaceae; g__Paenibacillus; s__Paenibacillus_popilliae_g__Paenibacillus
    d__Bacteria; k__norank_d__Bacteria; p__Firmicutes; c__Clostridia; o__Clostridiales; f__Clostridiaceae; g__Clostridium_sensu_stricto_18; s__Clostridium_botulinum_g__Clostridium_sensu_stricto_18


# human_pathogens_septicemia (1 records):
    d__Bacteria; k__norank_d__Bacteria; p__Proteobacteria; c__Gammaproteobacteria; o__Pseudomonadales; f__Pseudomonadaceae; g__Pseudomonas; s__Klebsiella_pneumoniae_g__Pseudomonas


# human_pathogens_pneumonia (110 records):
    d__Bacteria; k__norank_d__Bacteria; p__Proteobacteria; c__Gammaproteobacteria; o__Burkholderiales; f__A21b; g__norank_f__A21b; s__uncultured_bacterium_g__norank_f__A21b
    d__Bacteria; k__norank_d__Bacteria; p__Proteobacteria; c__Gammaproteobacteria; o__Burkholderiales; f__A21b; g__norank_f__A21b; s__uncultured_bacterium_g__norank_f__A21b
    d__Bacteria; k__norank_d__Bacteria; p__Proteobacteria; c__Gammaproteobacteria; o__Burkholderiales; f__A21b; g__norank_f__A21b; s__uncultured_Rhodocyclaceae_bacterium_g__norank_f__A21b
    d__Bacteria; k__norank_d__Bacteria; p__Proteobacteria; c__Gammaproteobacteria; o__Burkholderiales; f__A21b; g__norank_f__A21b; s__uncultured_soil_bacterium_g__norank_f__A21b
    d__Bacteria; k__norank_d__Bacteria; p__Proteobacteria; c__Gammaproteobacteria; o__Burkholderiales; f__Alcaligenaceae; g__Candidimonas; s__uncultured_bacterium_g__Candidimonas
    d__Bacteria; k__norank_d__Bacteria; p__Proteobacteria; c__Gammaproteobacteria; o__Burkholderiales; f__Alcaligenaceae; g__Castellaniella; s__uncultured_bacterium_DA014
    d__Bacteria; k__norank_d__Bacteria; p__Proteobacteria; c__Gammaproteobacteria; o__Burkholderiales; f__Alcaligenaceae; g__Castellaniella; s__uncultured_bacterium_g__Castellaniella
    d__Bacteria; k__norank_d__Bacteria; p__Proteobacteria; c__Gammaproteobacteria; o__Burkholderiales; f__B1-7BS; g__norank_f__B1-7BS; s__uncultured_bacterium_g__norank_f__B1-7BS
    d__Bacteria; k__norank_d__Bacteria; p__Proteobacteria; c__Gammaproteobacteria; o__Burkholderiales; f__B1-7BS; g__norank_f__B1-7BS; s__uncultured_bacterium_g__norank_f__B1-7BS
    d__Bacteria; k__norank_d__Bacteria; p__Proteobacteria; c__Gammaproteobacteria; o__Burkholderiales; f__B1-7BS; g__norank_f__B1-7BS; s__uncultured_bacterium_g__norank_f__B1-7BS
    d__Bacteria; k__norank_d__Bacteria; p__Proteobacteria; c__Gammaproteobacteria; o__Burkholderiales; f__B1-7BS; g__norank_f__B1-7BS; s__uncultured_bacterium_g__norank_f__B1-7BS
    d__Bacteria; k__norank_d__Bacteria; p__Proteobacteria; c__Gammaproteobacteria; o__Burkholderiales; f__B1-7BS; g__norank_f__B1-7BS; s__uncultured_bacterium_g__norank_f__B1-7BS
    d__Bacteria; k__norank_d__Bacteria; p__Proteobacteria; c__Gammaproteobacteria; o__Burkholderiales; f__Burkholderiaceae; g__Burkholderia-Caballeronia-Paraburkholderia; s__Burkholderia_cenocepacia
    d__Bacteria; k__norank_d__Bacteria; p__Proteobacteria; c__Gammaproteobacteria; o__Burkholderiales; f__Burkholderiaceae; g__Burkholderia-Caballeronia-Paraburkholderia; s__uncultured_Burkholderiales_bacterium_g__Burkholderia-Caballeronia-Paraburkholderia
    d__Bacteria; k__norank_d__Bacteria; p__Proteobacteria; c__Gammaproteobacteria; o__Burkholderiales; f__Chromobacteriaceae; g__Crenobacter; s__uncultured_bacterium_g__Crenobacter
    d__Bacteria; k__norank_d__Bacteria; p__Proteobacteria; c__Gammaproteobacteria; o__Burkholderiales; f__Comamonadaceae; g__Azohydromonas; s__uncultured_bacterium_g__Azohydromonas
    d__Bacteria; k__norank_d__Bacteria; p__Proteobacteria; c__Gammaproteobacteria; o__Burkholderiales; f__Comamonadaceae; g__Comamonas; s__uncultured_soil_bacterium_g__Comamonas
    d__Bacteria; k__norank_d__Bacteria; p__Proteobacteria; c__Gammaproteobacteria; o__Burkholderiales; f__Comamonadaceae; g__Hydrogenophaga; s__uncultured_bacterium_g__Hydrogenophaga
    d__Bacteria; k__norank_d__Bacteria; p__Proteobacteria; c__Gammaproteobacteria; o__Burkholderiales; f__Comamonadaceae; g__Inhella; s__uncultured_bacterium_g__Inhella
    d__Bacteria; k__norank_d__Bacteria; p__Proteobacteria; c__Gammaproteobacteria; o__Burkholderiales; f__Comamonadaceae; g__Methylibium; s__uncultured_bacterium_g__Methylibium
    d__Bacteria; k__norank_d__Bacteria; p__Proteobacteria; c__Gammaproteobacteria; o__Burkholderiales; f__Comamonadaceae; g__Pelomonas; s__uncultured_bacterium_g__Pelomonas
    d__Bacteria; k__norank_d__Bacteria; p__Proteobacteria; c__Gammaproteobacteria; o__Burkholderiales; f__Comamonadaceae; g__Ramlibacter; s__uncultured_bacterium_g__Ramlibacter
    d__Bacteria; k__norank_d__Bacteria; p__Proteobacteria; c__Gammaproteobacteria; o__Burkholderiales; f__Comamonadaceae; g__Ramlibacter; s__uncultured_soil_bacterium_g__Ramlibacter
    d__Bacteria; k__norank_d__Bacteria; p__Proteobacteria; c__Gammaproteobacteria; o__Burkholderiales; f__Hydrogenophilaceae; g__Thiobacillus; s__uncultured_bacterium_g__Thiobacillus
    d__Bacteria; k__norank_d__Bacteria; p__Proteobacteria; c__Gammaproteobacteria; o__Burkholderiales; f__Methylophilaceae; g__Methylobacillus; s__uncultured_bacterium_g__Methylobacillus
    d__Bacteria; k__norank_d__Bacteria; p__Proteobacteria; c__Gammaproteobacteria; o__Burkholderiales; f__Methylophilaceae; g__MM2; s__uncultured_bacterium_g__MM2
    d__Bacteria; k__norank_d__Bacteria; p__Proteobacteria; c__Gammaproteobacteria; o__Burkholderiales; f__Methylophilaceae; g__MM2; s__uncultured_bacterium_g__MM2
    d__Bacteria; k__norank_d__Bacteria; p__Proteobacteria; c__Gammaproteobacteria; o__Burkholderiales; f__Nitrosomonadaceae; g__Ellin6067; s__Betaproteobacteria_bacterium_GR16-43
    d__Bacteria; k__norank_d__Bacteria; p__Proteobacteria; c__Gammaproteobacteria; o__Burkholderiales; f__Nitrosomonadaceae; g__Ellin6067; s__uncultured_bacterium_g__Ellin6067
    d__Bacteria; k__norank_d__Bacteria; p__Proteobacteria; c__Gammaproteobacteria; o__Burkholderiales; f__Nitrosomonadaceae; g__Ellin6067; s__uncultured_bacterium_g__Ellin6067
    d__Bacteria; k__norank_d__Bacteria; p__Proteobacteria; c__Gammaproteobacteria; o__Burkholderiales; f__Nitrosomonadaceae; g__Ellin6067; s__uncultured_bacterium_g__Ellin6067
    d__Bacteria; k__norank_d__Bacteria; p__Proteobacteria; c__Gammaproteobacteria; o__Burkholderiales; f__Nitrosomonadaceae; g__Ellin6067; s__uncultured_bacterium_g__Ellin6067
    d__Bacteria; k__norank_d__Bacteria; p__Proteobacteria; c__Gammaproteobacteria; o__Burkholderiales; f__Nitrosomonadaceae; g__IS-44; s__uncultured_bacterium_g__IS-44
    d__Bacteria; k__norank_d__Bacteria; p__Proteobacteria; c__Gammaproteobacteria; o__Burkholderiales; f__Nitrosomonadaceae; g__IS-44; s__uncultured_Nitrosomonadaceae_bacterium_g__IS-44
    d__Bacteria; k__norank_d__Bacteria; p__Proteobacteria; c__Gammaproteobacteria; o__Burkholderiales; f__Nitrosomonadaceae; g__mle1-7; s__uncultured_bacterium_g__mle1-7
    d__Bacteria; k__norank_d__Bacteria; p__Proteobacteria; c__Gammaproteobacteria; o__Burkholderiales; f__Nitrosomonadaceae; g__mle1-7; s__uncultured_bacterium_g__mle1-7
    d__Bacteria; k__norank_d__Bacteria; p__Proteobacteria; c__Gammaproteobacteria; o__Burkholderiales; f__Nitrosomonadaceae; g__mle1-7; s__uncultured_Burkholderiales_bacterium_g__mle1-7
    d__Bacteria; k__norank_d__Bacteria; p__Proteobacteria; c__Gammaproteobacteria; o__Burkholderiales; f__Nitrosomonadaceae; g__mle1-7; s__uncultured_Burkholderiales_bacterium_g__mle1-7
    d__Bacteria; k__norank_d__Bacteria; p__Proteobacteria; c__Gammaproteobacteria; o__Burkholderiales; f__Nitrosomonadaceae; g__mle1-7; s__uncultured_Rhodocyclaceae_bacterium_g__mle1-7
    d__Bacteria; k__norank_d__Bacteria; p__Proteobacteria; c__Gammaproteobacteria; o__Burkholderiales; f__Nitrosomonadaceae; g__mle1-7; s__uncultured_Rhodocyclaceae_bacterium_g__mle1-7
    d__Bacteria; k__norank_d__Bacteria; p__Proteobacteria; c__Gammaproteobacteria; o__Burkholderiales; f__Nitrosomonadaceae; g__mle1-7; s__uncultured_soil_bacterium_g__mle1-7
    d__Bacteria; k__norank_d__Bacteria; p__Proteobacteria; c__Gammaproteobacteria; o__Burkholderiales; f__Nitrosomonadaceae; g__MND1; s__uncultured_bacterium_g__MND1
    d__Bacteria; k__norank_d__Bacteria; p__Proteobacteria; c__Gammaproteobacteria; o__Burkholderiales; f__Nitrosomonadaceae; g__MND1; s__uncultured_bacterium_g__MND1
    d__Bacteria; k__norank_d__Bacteria; p__Proteobacteria; c__Gammaproteobacteria; o__Burkholderiales; f__Nitrosomonadaceae; g__MND1; s__uncultured_bacterium_g__MND1
    d__Bacteria; k__norank_d__Bacteria; p__Proteobacteria; c__Gammaproteobacteria; o__Burkholderiales; f__Nitrosomonadaceae; g__MND1; s__uncultured_bacterium_g__MND1
    d__Bacteria; k__norank_d__Bacteria; p__Proteobacteria; c__Gammaproteobacteria; o__Burkholderiales; f__Nitrosomonadaceae; g__MND1; s__uncultured_bacterium_g__MND1
    d__Bacteria; k__norank_d__Bacteria; p__Proteobacteria; c__Gammaproteobacteria; o__Burkholderiales; f__Nitrosomonadaceae; g__MND1; s__uncultured_bacterium_g__MND1
    d__Bacteria; k__norank_d__Bacteria; p__Proteobacteria; c__Gammaproteobacteria; o__Burkholderiales; f__Nitrosomonadaceae; g__MND1; s__uncultured_bacterium_g__MND1
    d__Bacteria; k__norank_d__Bacteria; p__Proteobacteria; c__Gammaproteobacteria; o__Burkholderiales; f__Nitrosomonadaceae; g__MND1; s__uncultured_Burkholderiales_bacterium_g__MND1
    d__Bacteria; k__norank_d__Bacteria; p__Proteobacteria; c__Gammaproteobacteria; o__Burkholderiales; f__Nitrosomonadaceae; g__MND1; s__uncultured_Burkholderiales_bacterium_g__MND1
    d__Bacteria; k__norank_d__Bacteria; p__Proteobacteria; c__Gammaproteobacteria; o__Burkholderiales; f__Nitrosomonadaceae; g__MND1; s__uncultured_Burkholderiales_bacterium_g__MND1
    d__Bacteria; k__norank_d__Bacteria; p__Proteobacteria; c__Gammaproteobacteria; o__Burkholderiales; f__Nitrosomonadaceae; g__MND1; s__uncultured_Burkholderiales_bacterium_g__MND1
    d__Bacteria; k__norank_d__Bacteria; p__Proteobacteria; c__Gammaproteobacteria; o__Burkholderiales; f__Nitrosomonadaceae; g__MND1; s__uncultured_Burkholderiales_bacterium_g__MND1
    d__Bacteria; k__norank_d__Bacteria; p__Proteobacteria; c__Gammaproteobacteria; o__Burkholderiales; f__Nitrosomonadaceae; g__MND1; s__uncultured_Burkholderiales_bacterium_g__MND1
    d__Bacteria; k__norank_d__Bacteria; p__Proteobacteria; c__Gammaproteobacteria; o__Burkholderiales; f__Nitrosomonadaceae; g__MND1; s__uncultured_Methylococcales_bacterium_g__MND1
    d__Bacteria; k__norank_d__Bacteria; p__Proteobacteria; c__Gammaproteobacteria; o__Burkholderiales; f__Nitrosomonadaceae; g__MND1; s__uncultured_Methylococcales_bacterium_g__MND1
    d__Bacteria; k__norank_d__Bacteria; p__Proteobacteria; c__Gammaproteobacteria; o__Burkholderiales; f__Nitrosomonadaceae; g__MND1; s__uncultured_Methylococcales_bacterium_g__MND1
    d__Bacteria; k__norank_d__Bacteria; p__Proteobacteria; c__Gammaproteobacteria; o__Burkholderiales; f__Nitrosomonadaceae; g__MND1; s__uncultured_Methylococcales_bacterium_g__MND1
    d__Bacteria; k__norank_d__Bacteria; p__Proteobacteria; c__Gammaproteobacteria; o__Burkholderiales; f__Nitrosomonadaceae; g__MND1; s__uncultured_Methylococcales_bacterium_g__MND1
    d__Bacteria; k__norank_d__Bacteria; p__Proteobacteria; c__Gammaproteobacteria; o__Burkholderiales; f__Nitrosomonadaceae; g__MND1; s__uncultured_Methylococcales_bacterium_g__MND1
    d__Bacteria; k__norank_d__Bacteria; p__Proteobacteria; c__Gammaproteobacteria; o__Burkholderiales; f__Nitrosomonadaceae; g__MND1; s__uncultured_Methylococcales_bacterium_g__MND1
    d__Bacteria; k__norank_d__Bacteria; p__Proteobacteria; c__Gammaproteobacteria; o__Burkholderiales; f__Nitrosomonadaceae; g__MND1; s__uncultured_Methylococcales_bacterium_g__MND1
    d__Bacteria; k__norank_d__Bacteria; p__Proteobacteria; c__Gammaproteobacteria; o__Burkholderiales; f__Nitrosomonadaceae; g__MND1; s__uncultured_Nitrosomonadales_bacterium_g__MND1
    d__Bacteria; k__norank_d__Bacteria; p__Proteobacteria; c__Gammaproteobacteria; o__Burkholderiales; f__Nitrosomonadaceae; g__MND1; s__uncultured_Rhodocyclaceae_bacterium_g__MND1
    d__Bacteria; k__norank_d__Bacteria; p__Proteobacteria; c__Gammaproteobacteria; o__Burkholderiales; f__Nitrosomonadaceae; g__Nitrosospira; s__uncultured_bacterium_g__Nitrosospira
    d__Bacteria; k__norank_d__Bacteria; p__Proteobacteria; c__Gammaproteobacteria; o__Burkholderiales; f__Nitrosomonadaceae; g__oc32; s__uncultured_bacterium_g__oc32
    d__Bacteria; k__norank_d__Bacteria; p__Proteobacteria; c__Gammaproteobacteria; o__Burkholderiales; f__Nitrosomonadaceae; g__oc32; s__uncultured_bacterium_g__oc32
    d__Bacteria; k__norank_d__Bacteria; p__Proteobacteria; c__Gammaproteobacteria; o__Burkholderiales; f__Nitrosomonadaceae; g__oc32; s__uncultured_bacterium_g__oc32
    d__Bacteria; k__norank_d__Bacteria; p__Proteobacteria; c__Gammaproteobacteria; o__Burkholderiales; f__norank_o__Burkholderiales; g__norank_f__norank_o__Burkholderiales; s__uncultured_bacterium_g__norank_f__norank_o__Burkholderiales
    d__Bacteria; k__norank_d__Bacteria; p__Proteobacteria; c__Gammaproteobacteria; o__Burkholderiales; f__Oxalobacteraceae; g__norank_f__Oxalobacteraceae; s__uncultured_bacterium_g__norank_f__Oxalobacteraceae
    d__Bacteria; k__norank_d__Bacteria; p__Proteobacteria; c__Gammaproteobacteria; o__Burkholderiales; f__Oxalobacteraceae; g__Noviherbaspirillum; s__uncultured_bacterium_g__Noviherbaspirillum
    d__Bacteria; k__norank_d__Bacteria; p__Proteobacteria; c__Gammaproteobacteria; o__Burkholderiales; f__Oxalobacteraceae; g__Noviherbaspirillum; s__uncultured_bacterium_g__Noviherbaspirillum
    d__Bacteria; k__norank_d__Bacteria; p__Proteobacteria; c__Gammaproteobacteria; o__Burkholderiales; f__Oxalobacteraceae; g__Noviherbaspirillum; s__uncultured_bacterium_g__Noviherbaspirillum
    d__Bacteria; k__norank_d__Bacteria; p__Proteobacteria; c__Gammaproteobacteria; o__Burkholderiales; f__Oxalobacteraceae; g__Noviherbaspirillum; s__uncultured_bacterium_g__Noviherbaspirillum
    d__Bacteria; k__norank_d__Bacteria; p__Proteobacteria; c__Gammaproteobacteria; o__Burkholderiales; f__Oxalobacteraceae; g__Undibacterium; s__uncultured_Oxalobacteraceae_bacterium_g__Undibacterium
    d__Bacteria; k__norank_d__Bacteria; p__Proteobacteria; c__Gammaproteobacteria; o__Burkholderiales; f__Rhodocyclaceae; g__Azovibrio; s__uncultured_bacterium_g__Azovibrio
    d__Bacteria; k__norank_d__Bacteria; p__Proteobacteria; c__Gammaproteobacteria; o__Burkholderiales; f__Rhodocyclaceae; g__Azovibrio; s__uncultured_bacterium_g__Azovibrio
    d__Bacteria; k__norank_d__Bacteria; p__Proteobacteria; c__Gammaproteobacteria; o__Burkholderiales; f__Rhodocyclaceae; g__Georgfuchsia; s__uncultured_bacterium_g__Georgfuchsia
    d__Bacteria; k__norank_d__Bacteria; p__Proteobacteria; c__Gammaproteobacteria; o__Burkholderiales; f__Rhodocyclaceae; g__Uliginosibacterium; s__uncultured_bacterium_g__Uliginosibacterium
    d__Bacteria; k__norank_d__Bacteria; p__Proteobacteria; c__Gammaproteobacteria; o__Burkholderiales; f__Rhodocyclaceae; g__Uliginosibacterium; s__uncultured_bacterium_g__Uliginosibacterium
    d__Bacteria; k__norank_d__Bacteria; p__Proteobacteria; c__Gammaproteobacteria; o__Burkholderiales; f__SC-I-84; g__norank_f__SC-I-84; s__uncultured_Acidobacteria_bacterium_g__norank_f__SC-I-84
    d__Bacteria; k__norank_d__Bacteria; p__Proteobacteria; c__Gammaproteobacteria; o__Burkholderiales; f__SC-I-84; g__norank_f__SC-I-84; s__uncultured_Acidobacteria_bacterium_g__norank_f__SC-I-84
    d__Bacteria; k__norank_d__Bacteria; p__Proteobacteria; c__Gammaproteobacteria; o__Burkholderiales; f__SC-I-84; g__norank_f__SC-I-84; s__uncultured_Acidobacteria_bacterium_g__norank_f__SC-I-84
    d__Bacteria; k__norank_d__Bacteria; p__Proteobacteria; c__Gammaproteobacteria; o__Burkholderiales; f__SC-I-84; g__norank_f__SC-I-84; s__uncultured_Acidobacteria_bacterium_g__norank_f__SC-I-84
    d__Bacteria; k__norank_d__Bacteria; p__Proteobacteria; c__Gammaproteobacteria; o__Burkholderiales; f__SC-I-84; g__norank_f__SC-I-84; s__uncultured_Acidobacteria_bacterium_g__norank_f__SC-I-84
    d__Bacteria; k__norank_d__Bacteria; p__Proteobacteria; c__Gammaproteobacteria; o__Burkholderiales; f__SC-I-84; g__norank_f__SC-I-84; s__uncultured_bacterium_g__norank_f__SC-I-84
    d__Bacteria; k__norank_d__Bacteria; p__Proteobacteria; c__Gammaproteobacteria; o__Burkholderiales; f__SC-I-84; g__norank_f__SC-I-84; s__uncultured_bacterium_g__norank_f__SC-I-84
    d__Bacteria; k__norank_d__Bacteria; p__Proteobacteria; c__Gammaproteobacteria; o__Burkholderiales; f__SC-I-84; g__norank_f__SC-I-84; s__uncultured_bacterium_g__norank_f__SC-I-84
    d__Bacteria; k__norank_d__Bacteria; p__Proteobacteria; c__Gammaproteobacteria; o__Burkholderiales; f__SC-I-84; g__norank_f__SC-I-84; s__uncultured_bacterium_g__norank_f__SC-I-84
    d__Bacteria; k__norank_d__Bacteria; p__Proteobacteria; c__Gammaproteobacteria; o__Burkholderiales; f__SC-I-84; g__norank_f__SC-I-84; s__uncultured_bacterium_g__norank_f__SC-I-84
    d__Bacteria; k__norank_d__Bacteria; p__Proteobacteria; c__Gammaproteobacteria; o__Burkholderiales; f__SC-I-84; g__norank_f__SC-I-84; s__uncultured_bacterium_g__norank_f__SC-I-84
    d__Bacteria; k__norank_d__Bacteria; p__Proteobacteria; c__Gammaproteobacteria; o__Burkholderiales; f__SC-I-84; g__norank_f__SC-I-84; s__uncultured_bacterium_g__norank_f__SC-I-84
    d__Bacteria; k__norank_d__Bacteria; p__Proteobacteria; c__Gammaproteobacteria; o__Burkholderiales; f__SC-I-84; g__norank_f__SC-I-84; s__uncultured_bacterium_g__norank_f__SC-I-84
    d__Bacteria; k__norank_d__Bacteria; p__Proteobacteria; c__Gammaproteobacteria; o__Burkholderiales; f__SC-I-84; g__norank_f__SC-I-84; s__uncultured_bacterium_g__norank_f__SC-I-84
    d__Bacteria; k__norank_d__Bacteria; p__Proteobacteria; c__Gammaproteobacteria; o__Burkholderiales; f__SC-I-84; g__norank_f__SC-I-84; s__uncultured_bacterium_g__norank_f__SC-I-84
    d__Bacteria; k__norank_d__Bacteria; p__Proteobacteria; c__Gammaproteobacteria; o__Burkholderiales; f__SC-I-84; g__norank_f__SC-I-84; s__uncultured_bacterium_g__norank_f__SC-I-84
    d__Bacteria; k__norank_d__Bacteria; p__Proteobacteria; c__Gammaproteobacteria; o__Burkholderiales; f__SC-I-84; g__norank_f__SC-I-84; s__uncultured_Burkholderiales_bacterium_g__norank_f__SC-I-84
    d__Bacteria; k__norank_d__Bacteria; p__Proteobacteria; c__Gammaproteobacteria; o__Burkholderiales; f__SC-I-84; g__norank_f__SC-I-84; s__uncultured_Rhodocyclaceae_bacterium_g__norank
    d__Bacteria; k__norank_d__Bacteria; p__Proteobacteria; c__Gammaproteobacteria; o__Burkholderiales; f__SC-I-84; g__norank_f__SC-I-84; s__uncultured_soil_bacterium_g__norank_f__SC-I-84
    d__Bacteria; k__norank_d__Bacteria; p__Proteobacteria; c__Gammaproteobacteria; o__Burkholderiales; f__Sutterellaceae; g__norank_f__Sutterellaceae; s__uncultured_bacterium_g__norank_f__Sutterellaceae
    d__Bacteria; k__norank_d__Bacteria; p__Proteobacteria; c__Gammaproteobacteria; o__Burkholderiales; f__Sutterellaceae; g__norank_f__Sutterellaceae; s__uncultured_bacterium_g__norank_f__Sutterellaceae
    d__Bacteria; k__norank_d__Bacteria; p__Proteobacteria; c__Gammaproteobacteria; o__Burkholderiales; f__Sutterellaceae; g__norank_f__Sutterellaceae; s__uncultured_bacterium_g__norank_f__Sutterellaceae
    d__Bacteria; k__norank_d__Bacteria; p__Proteobacteria; c__Gammaproteobacteria; o__Burkholderiales; f__TRA3-20; g__norank_f__TRA3-20; s__uncultured_bacterium_g__norank_f__TRA3-20
    d__Bacteria; k__norank_d__Bacteria; p__Proteobacteria; c__Gammaproteobacteria; o__Burkholderiales; f__TRA3-20; g__norank_f__TRA3-20; s__uncultured_bacterium_g__norank_f__TRA3-20
    d__Bacteria; k__norank_d__Bacteria; p__Proteobacteria; c__Gammaproteobacteria; o__Burkholderiales; f__TRA3-20; g__norank_f__TRA3-20; s__uncultured_bacterium_g__norank_f__TRA3-20
    d__Bacteria; k__norank_d__Bacteria; p__Proteobacteria; c__Gammaproteobacteria; o__Burkholderiales; f__TRA3-20; g__norank_f__TRA3-20; s__uncultured_Burkholderiaceae_bacterium_g__norank_f__TRA3-20
    d__Bacteria; k__norank_d__Bacteria; p__Proteobacteria; c__Gammaproteobacteria; o__Burkholderiales; f__TRA3-20; g__norank_f__TRA3-20; s__uncultured_Nitrosomonadales_bacterium_g__norank
    d__Bacteria; k__norank_d__Bacteria; p__Proteobacteria; c__Gammaproteobacteria; o__Pseudomonadales; f__Pseudomonadaceae; g__Pseudomonas; s__Klebsiella_pneumoniae_g__Pseudomonas
    d__Bacteria; k__norank_d__Bacteria; p__WPS-2; c__norank_p__WPS-2; o__norank_c__norank_p__WPS-2; f__norank_o__norank_c__norank_p__WPS-2; g__norank_f__norank_o__norank_c__norank_p__WPS-2; s__Burkholderiales_bacterium_Beta_02
    d__Bacteria; k__norank_d__Bacteria; p__WPS-2; c__norank_p__WPS-2; o__norank_c__norank_p__WPS-2; f__norank_o__norank_c__norank_p__WPS-2; g__norank_f__norank_o__norank_c__norank_p__WPS-2; s__Burkholderiales_bacterium_Beta_02


# human_pathogens_nosocomia (1 records):
    d__Bacteria; k__norank_d__Bacteria; p__Proteobacteria; c__Gammaproteobacteria; o__Pseudomonadales; f__Pseudomonadaceae; g__Pseudomonas; s__Klebsiella_pneumoniae_g__Pseudomonas


# human_pathogens_meningitis (0 records):


# human_pathogens_gastroenteritis (0 records):


# human_pathogens_diarrhea (0 records):


# human_pathogens_all (158 records):
    d__Bacteria; k__norank_d__Bacteria; p__Actinobacteriota; c__Actinobacteria; o__Corynebacteriales; f__Mycobacteriaceae; g__Mycobacterium; s__Mycobacterium_intracellulare_subsp._chimaera
    d__Bacteria; k__norank_d__Bacteria; p__Actinobacteriota; c__Actinobacteria; o__Corynebacteriales; f__Nocardiaceae; g__Nocardia; s__Nocardia_nova
    d__Bacteria; k__norank_d__Bacteria; p__Firmicutes; c__Bacilli; o__Bacillales; f__Bacillaceae; g__Bacillus; s__Bacillus_anthracis_g__Bacillus
    d__Bacteria; k__norank_d__Bacteria; p__Proteobacteria; c__Alphaproteobacteria; o__Acetobacterales; f__Acetobacteraceae; g__Roseomonas; s__metagenome_g__Roseomonas
    d__Bacteria; k__norank_d__Bacteria; p__Proteobacteria; c__Alphaproteobacteria; o__Acetobacterales; f__Acetobacteraceae; g__Roseomonas; s__Roseomonas_cervicalis
    d__Bacteria; k__norank_d__Bacteria; p__Proteobacteria; c__Alphaproteobacteria; o__Acetobacterales; f__Acetobacteraceae; g__Roseomonas; s__unclassified_g__Roseomonas
    d__Bacteria; k__norank_d__Bacteria; p__Proteobacteria; c__Alphaproteobacteria; o__Acetobacterales; f__Acetobacteraceae; g__Roseomonas; s__unclassified_g__Roseomonas
    d__Bacteria; k__norank_d__Bacteria; p__Proteobacteria; c__Alphaproteobacteria; o__Acetobacterales; f__Acetobacteraceae; g__Roseomonas; s__unclassified_g__Roseomonas
    d__Bacteria; k__norank_d__Bacteria; p__Proteobacteria; c__Alphaproteobacteria; o__Acetobacterales; f__Acetobacteraceae; g__Roseomonas; s__uncultured_Roseomonas_sp._g__Roseomonas
    d__Bacteria; k__norank_d__Bacteria; p__Proteobacteria; c__Alphaproteobacteria; o__Acetobacterales; f__Acetobacteraceae; g__Roseomonas; s__uncultured_Roseomonas_sp._g__Roseomonas
    d__Bacteria; k__norank_d__Bacteria; p__Proteobacteria; c__Alphaproteobacteria; o__Rhizobiales; f__Xanthobacteraceae; g__Afipia; s__uncultured_bacterium_g__Afipia
    d__Bacteria; k__norank_d__Bacteria; p__Proteobacteria; c__Gammaproteobacteria; o__Burkholderiales; f__A21b; g__norank_f__A21b; s__uncultured_bacterium_g__norank_f__A21b
    d__Bacteria; k__norank_d__Bacteria; p__Proteobacteria; c__Gammaproteobacteria; o__Burkholderiales; f__A21b; g__norank_f__A21b; s__uncultured_bacterium_g__norank_f__A21b
    d__Bacteria; k__norank_d__Bacteria; p__Proteobacteria; c__Gammaproteobacteria; o__Burkholderiales; f__A21b; g__norank_f__A21b; s__uncultured_Rhodocyclaceae_bacterium_g__norank_f__A21b
    d__Bacteria; k__norank_d__Bacteria; p__Proteobacteria; c__Gammaproteobacteria; o__Burkholderiales; f__A21b; g__norank_f__A21b; s__uncultured_soil_bacterium_g__norank_f__A21b
    d__Bacteria; k__norank_d__Bacteria; p__Proteobacteria; c__Gammaproteobacteria; o__Burkholderiales; f__Alcaligenaceae; g__Candidimonas; s__uncultured_bacterium_g__Candidimonas
    d__Bacteria; k__norank_d__Bacteria; p__Proteobacteria; c__Gammaproteobacteria; o__Burkholderiales; f__Alcaligenaceae; g__Castellaniella; s__uncultured_bacterium_DA014
    d__Bacteria; k__norank_d__Bacteria; p__Proteobacteria; c__Gammaproteobacteria; o__Burkholderiales; f__Alcaligenaceae; g__Castellaniella; s__uncultured_bacterium_g__Castellaniella
    d__Bacteria; k__norank_d__Bacteria; p__Proteobacteria; c__Gammaproteobacteria; o__Burkholderiales; f__B1-7BS; g__norank_f__B1-7BS; s__uncultured_bacterium_g__norank_f__B1-7BS
    d__Bacteria; k__norank_d__Bacteria; p__Proteobacteria; c__Gammaproteobacteria; o__Burkholderiales; f__B1-7BS; g__norank_f__B1-7BS; s__uncultured_bacterium_g__norank_f__B1-7BS
    d__Bacteria; k__norank_d__Bacteria; p__Proteobacteria; c__Gammaproteobacteria; o__Burkholderiales; f__B1-7BS; g__norank_f__B1-7BS; s__uncultured_bacterium_g__norank_f__B1-7BS
    d__Bacteria; k__norank_d__Bacteria; p__Proteobacteria; c__Gammaproteobacteria; o__Burkholderiales; f__B1-7BS; g__norank_f__B1-7BS; s__uncultured_bacterium_g__norank_f__B1-7BS
    d__Bacteria; k__norank_d__Bacteria; p__Proteobacteria; c__Gammaproteobacteria; o__Burkholderiales; f__B1-7BS; g__norank_f__B1-7BS; s__uncultured_bacterium_g__norank_f__B1-7BS
    d__Bacteria; k__norank_d__Bacteria; p__Proteobacteria; c__Gammaproteobacteria; o__Burkholderiales; f__Burkholderiaceae; g__Burkholderia-Caballeronia-Paraburkholderia; s__Burkholderia_cenocepacia
    d__Bacteria; k__norank_d__Bacteria; p__Proteobacteria; c__Gammaproteobacteria; o__Burkholderiales; f__Burkholderiaceae; g__Burkholderia-Caballeronia-Paraburkholderia; s__uncultured_Burkholderiales_bacterium_g__Burkholderia-Caballeronia-Paraburkholderia
    d__Bacteria; k__norank_d__Bacteria; p__Proteobacteria; c__Gammaproteobacteria; o__Burkholderiales; f__Chromobacteriaceae; g__Crenobacter; s__uncultured_bacterium_g__Crenobacter
    d__Bacteria; k__norank_d__Bacteria; p__Proteobacteria; c__Gammaproteobacteria; o__Burkholderiales; f__Comamonadaceae; g__Azohydromonas; s__uncultured_bacterium_g__Azohydromonas
    d__Bacteria; k__norank_d__Bacteria; p__Proteobacteria; c__Gammaproteobacteria; o__Burkholderiales; f__Comamonadaceae; g__Comamonas; s__uncultured_soil_bacterium_g__Comamonas
    d__Bacteria; k__norank_d__Bacteria; p__Proteobacteria; c__Gammaproteobacteria; o__Burkholderiales; f__Comamonadaceae; g__Hydrogenophaga; s__uncultured_bacterium_g__Hydrogenophaga
    d__Bacteria; k__norank_d__Bacteria; p__Proteobacteria; c__Gammaproteobacteria; o__Burkholderiales; f__Comamonadaceae; g__Inhella; s__uncultured_bacterium_g__Inhella
    d__Bacteria; k__norank_d__Bacteria; p__Proteobacteria; c__Gammaproteobacteria; o__Burkholderiales; f__Comamonadaceae; g__Methylibium; s__uncultured_bacterium_g__Methylibium
    d__Bacteria; k__norank_d__Bacteria; p__Proteobacteria; c__Gammaproteobacteria; o__Burkholderiales; f__Comamonadaceae; g__Pelomonas; s__uncultured_bacterium_g__Pelomonas
    d__Bacteria; k__norank_d__Bacteria; p__Proteobacteria; c__Gammaproteobacteria; o__Burkholderiales; f__Comamonadaceae; g__Ramlibacter; s__uncultured_bacterium_g__Ramlibacter
    d__Bacteria; k__norank_d__Bacteria; p__Proteobacteria; c__Gammaproteobacteria; o__Burkholderiales; f__Comamonadaceae; g__Ramlibacter; s__uncultured_soil_bacterium_g__Ramlibacter
    d__Bacteria; k__norank_d__Bacteria; p__Proteobacteria; c__Gammaproteobacteria; o__Burkholderiales; f__Hydrogenophilaceae; g__Thiobacillus; s__uncultured_bacterium_g__Thiobacillus
    d__Bacteria; k__norank_d__Bacteria; p__Proteobacteria; c__Gammaproteobacteria; o__Burkholderiales; f__Methylophilaceae; g__Methylobacillus; s__uncultured_bacterium_g__Methylobacillus
    d__Bacteria; k__norank_d__Bacteria; p__Proteobacteria; c__Gammaproteobacteria; o__Burkholderiales; f__Methylophilaceae; g__MM2; s__uncultured_bacterium_g__MM2
    d__Bacteria; k__norank_d__Bacteria; p__Proteobacteria; c__Gammaproteobacteria; o__Burkholderiales; f__Methylophilaceae; g__MM2; s__uncultured_bacterium_g__MM2
    d__Bacteria; k__norank_d__Bacteria; p__Proteobacteria; c__Gammaproteobacteria; o__Burkholderiales; f__Nitrosomonadaceae; g__Ellin6067; s__Betaproteobacteria_bacterium_GR16-43
    d__Bacteria; k__norank_d__Bacteria; p__Proteobacteria; c__Gammaproteobacteria; o__Burkholderiales; f__Nitrosomonadaceae; g__Ellin6067; s__uncultured_bacterium_g__Ellin6067
    d__Bacteria; k__norank_d__Bacteria; p__Proteobacteria; c__Gammaproteobacteria; o__Burkholderiales; f__Nitrosomonadaceae; g__Ellin6067; s__uncultured_bacterium_g__Ellin6067
    d__Bacteria; k__norank_d__Bacteria; p__Proteobacteria; c__Gammaproteobacteria; o__Burkholderiales; f__Nitrosomonadaceae; g__Ellin6067; s__uncultured_bacterium_g__Ellin6067
    d__Bacteria; k__norank_d__Bacteria; p__Proteobacteria; c__Gammaproteobacteria; o__Burkholderiales; f__Nitrosomonadaceae; g__Ellin6067; s__uncultured_bacterium_g__Ellin6067
    d__Bacteria; k__norank_d__Bacteria; p__Proteobacteria; c__Gammaproteobacteria; o__Burkholderiales; f__Nitrosomonadaceae; g__IS-44; s__uncultured_bacterium_g__IS-44
    d__Bacteria; k__norank_d__Bacteria; p__Proteobacteria; c__Gammaproteobacteria; o__Burkholderiales; f__Nitrosomonadaceae; g__IS-44; s__uncultured_Nitrosomonadaceae_bacterium_g__IS-44
    d__Bacteria; k__norank_d__Bacteria; p__Proteobacteria; c__Gammaproteobacteria; o__Burkholderiales; f__Nitrosomonadaceae; g__mle1-7; s__uncultured_bacterium_g__mle1-7
    d__Bacteria; k__norank_d__Bacteria; p__Proteobacteria; c__Gammaproteobacteria; o__Burkholderiales; f__Nitrosomonadaceae; g__mle1-7; s__uncultured_bacterium_g__mle1-7
    d__Bacteria; k__norank_d__Bacteria; p__Proteobacteria; c__Gammaproteobacteria; o__Burkholderiales; f__Nitrosomonadaceae; g__mle1-7; s__uncultured_Burkholderiales_bacterium_g__mle1-7
    d__Bacteria; k__norank_d__Bacteria; p__Proteobacteria; c__Gammaproteobacteria; o__Burkholderiales; f__Nitrosomonadaceae; g__mle1-7; s__uncultured_Burkholderiales_bacterium_g__mle1-7
    d__Bacteria; k__norank_d__Bacteria; p__Proteobacteria; c__Gammaproteobacteria; o__Burkholderiales; f__Nitrosomonadaceae; g__mle1-7; s__uncultured_Rhodocyclaceae_bacterium_g__mle1-7
    d__Bacteria; k__norank_d__Bacteria; p__Proteobacteria; c__Gammaproteobacteria; o__Burkholderiales; f__Nitrosomonadaceae; g__mle1-7; s__uncultured_Rhodocyclaceae_bacterium_g__mle1-7
    d__Bacteria; k__norank_d__Bacteria; p__Proteobacteria; c__Gammaproteobacteria; o__Burkholderiales; f__Nitrosomonadaceae; g__mle1-7; s__uncultured_soil_bacterium_g__mle1-7
    d__Bacteria; k__norank_d__Bacteria; p__Proteobacteria; c__Gammaproteobacteria; o__Burkholderiales; f__Nitrosomonadaceae; g__MND1; s__uncultured_bacterium_g__MND1
    d__Bacteria; k__norank_d__Bacteria; p__Proteobacteria; c__Gammaproteobacteria; o__Burkholderiales; f__Nitrosomonadaceae; g__MND1; s__uncultured_bacterium_g__MND1
    d__Bacteria; k__norank_d__Bacteria; p__Proteobacteria; c__Gammaproteobacteria; o__Burkholderiales; f__Nitrosomonadaceae; g__MND1; s__uncultured_bacterium_g__MND1
    d__Bacteria; k__norank_d__Bacteria; p__Proteobacteria; c__Gammaproteobacteria; o__Burkholderiales; f__Nitrosomonadaceae; g__MND1; s__uncultured_bacterium_g__MND1
    d__Bacteria; k__norank_d__Bacteria; p__Proteobacteria; c__Gammaproteobacteria; o__Burkholderiales; f__Nitrosomonadaceae; g__MND1; s__uncultured_bacterium_g__MND1
    d__Bacteria; k__norank_d__Bacteria; p__Proteobacteria; c__Gammaproteobacteria; o__Burkholderiales; f__Nitrosomonadaceae; g__MND1; s__uncultured_bacterium_g__MND1
    d__Bacteria; k__norank_d__Bacteria; p__Proteobacteria; c__Gammaproteobacteria; o__Burkholderiales; f__Nitrosomonadaceae; g__MND1; s__uncultured_bacterium_g__MND1
    d__Bacteria; k__norank_d__Bacteria; p__Proteobacteria; c__Gammaproteobacteria; o__Burkholderiales; f__Nitrosomonadaceae; g__MND1; s__uncultured_Burkholderiales_bacterium_g__MND1
    d__Bacteria; k__norank_d__Bacteria; p__Proteobacteria; c__Gammaproteobacteria; o__Burkholderiales; f__Nitrosomonadaceae; g__MND1; s__uncultured_Burkholderiales_bacterium_g__MND1
    d__Bacteria; k__norank_d__Bacteria; p__Proteobacteria; c__Gammaproteobacteria; o__Burkholderiales; f__Nitrosomonadaceae; g__MND1; s__uncultured_Burkholderiales_bacterium_g__MND1
    d__Bacteria; k__norank_d__Bacteria; p__Proteobacteria; c__Gammaproteobacteria; o__Burkholderiales; f__Nitrosomonadaceae; g__MND1; s__uncultured_Burkholderiales_bacterium_g__MND1
    d__Bacteria; k__norank_d__Bacteria; p__Proteobacteria; c__Gammaproteobacteria; o__Burkholderiales; f__Nitrosomonadaceae; g__MND1; s__uncultured_Burkholderiales_bacterium_g__MND1
    d__Bacteria; k__norank_d__Bacteria; p__Proteobacteria; c__Gammaproteobacteria; o__Burkholderiales; f__Nitrosomonadaceae; g__MND1; s__uncultured_Burkholderiales_bacterium_g__MND1
    d__Bacteria; k__norank_d__Bacteria; p__Proteobacteria; c__Gammaproteobacteria; o__Burkholderiales; f__Nitrosomonadaceae; g__MND1; s__uncultured_Methylococcales_bacterium_g__MND1
    d__Bacteria; k__norank_d__Bacteria; p__Proteobacteria; c__Gammaproteobacteria; o__Burkholderiales; f__Nitrosomonadaceae; g__MND1; s__uncultured_Methylococcales_bacterium_g__MND1
    d__Bacteria; k__norank_d__Bacteria; p__Proteobacteria; c__Gammaproteobacteria; o__Burkholderiales; f__Nitrosomonadaceae; g__MND1; s__uncultured_Methylococcales_bacterium_g__MND1
    d__Bacteria; k__norank_d__Bacteria; p__Proteobacteria; c__Gammaproteobacteria; o__Burkholderiales; f__Nitrosomonadaceae; g__MND1; s__uncultured_Methylococcales_bacterium_g__MND1
    d__Bacteria; k__norank_d__Bacteria; p__Proteobacteria; c__Gammaproteobacteria; o__Burkholderiales; f__Nitrosomonadaceae; g__MND1; s__uncultured_Methylococcales_bacterium_g__MND1
    d__Bacteria; k__norank_d__Bacteria; p__Proteobacteria; c__Gammaproteobacteria; o__Burkholderiales; f__Nitrosomonadaceae; g__MND1; s__uncultured_Methylococcales_bacterium_g__MND1
    d__Bacteria; k__norank_d__Bacteria; p__Proteobacteria; c__Gammaproteobacteria; o__Burkholderiales; f__Nitrosomonadaceae; g__MND1; s__uncultured_Methylococcales_bacterium_g__MND1
    d__Bacteria; k__norank_d__Bacteria; p__Proteobacteria; c__Gammaproteobacteria; o__Burkholderiales; f__Nitrosomonadaceae; g__MND1; s__uncultured_Methylococcales_bacterium_g__MND1
    d__Bacteria; k__norank_d__Bacteria; p__Proteobacteria; c__Gammaproteobacteria; o__Burkholderiales; f__Nitrosomonadaceae; g__MND1; s__uncultured_Nitrosomonadales_bacterium_g__MND1
    d__Bacteria; k__norank_d__Bacteria; p__Proteobacteria; c__Gammaproteobacteria; o__Burkholderiales; f__Nitrosomonadaceae; g__MND1; s__uncultured_Rhodocyclaceae_bacterium_g__MND1
    d__Bacteria; k__norank_d__Bacteria; p__Proteobacteria; c__Gammaproteobacteria; o__Burkholderiales; f__Nitrosomonadaceae; g__Nitrosospira; s__uncultured_bacterium_g__Nitrosospira
    d__Bacteria; k__norank_d__Bacteria; p__Proteobacteria; c__Gammaproteobacteria; o__Burkholderiales; f__Nitrosomonadaceae; g__oc32; s__uncultured_bacterium_g__oc32
    d__Bacteria; k__norank_d__Bacteria; p__Proteobacteria; c__Gammaproteobacteria; o__Burkholderiales; f__Nitrosomonadaceae; g__oc32; s__uncultured_bacterium_g__oc32
    d__Bacteria; k__norank_d__Bacteria; p__Proteobacteria; c__Gammaproteobacteria; o__Burkholderiales; f__Nitrosomonadaceae; g__oc32; s__uncultured_bacterium_g__oc32
    d__Bacteria; k__norank_d__Bacteria; p__Proteobacteria; c__Gammaproteobacteria; o__Burkholderiales; f__norank_o__Burkholderiales; g__norank_f__norank_o__Burkholderiales; s__uncultured_bacterium_g__norank_f__norank_o__Burkholderiales
    d__Bacteria; k__norank_d__Bacteria; p__Proteobacteria; c__Gammaproteobacteria; o__Burkholderiales; f__Oxalobacteraceae; g__norank_f__Oxalobacteraceae; s__uncultured_bacterium_g__norank_f__Oxalobacteraceae
    d__Bacteria; k__norank_d__Bacteria; p__Proteobacteria; c__Gammaproteobacteria; o__Burkholderiales; f__Oxalobacteraceae; g__Noviherbaspirillum; s__uncultured_bacterium_g__Noviherbaspirillum
    d__Bacteria; k__norank_d__Bacteria; p__Proteobacteria; c__Gammaproteobacteria; o__Burkholderiales; f__Oxalobacteraceae; g__Noviherbaspirillum; s__uncultured_bacterium_g__Noviherbaspirillum
    d__Bacteria; k__norank_d__Bacteria; p__Proteobacteria; c__Gammaproteobacteria; o__Burkholderiales; f__Oxalobacteraceae; g__Noviherbaspirillum; s__uncultured_bacterium_g__Noviherbaspirillum
    d__Bacteria; k__norank_d__Bacteria; p__Proteobacteria; c__Gammaproteobacteria; o__Burkholderiales; f__Oxalobacteraceae; g__Noviherbaspirillum; s__uncultured_bacterium_g__Noviherbaspirillum
    d__Bacteria; k__norank_d__Bacteria; p__Proteobacteria; c__Gammaproteobacteria; o__Burkholderiales; f__Oxalobacteraceae; g__Undibacterium; s__uncultured_Oxalobacteraceae_bacterium_g__Undibacterium
    d__Bacteria; k__norank_d__Bacteria; p__Proteobacteria; c__Gammaproteobacteria; o__Burkholderiales; f__Rhodocyclaceae; g__Azovibrio; s__uncultured_bacterium_g__Azovibrio
    d__Bacteria; k__norank_d__Bacteria; p__Proteobacteria; c__Gammaproteobacteria; o__Burkholderiales; f__Rhodocyclaceae; g__Azovibrio; s__uncultured_bacterium_g__Azovibrio
    d__Bacteria; k__norank_d__Bacteria; p__Proteobacteria; c__Gammaproteobacteria; o__Burkholderiales; f__Rhodocyclaceae; g__Georgfuchsia; s__uncultured_bacterium_g__Georgfuchsia
    d__Bacteria; k__norank_d__Bacteria; p__Proteobacteria; c__Gammaproteobacteria; o__Burkholderiales; f__Rhodocyclaceae; g__Uliginosibacterium; s__uncultured_bacterium_g__Uliginosibacterium
    d__Bacteria; k__norank_d__Bacteria; p__Proteobacteria; c__Gammaproteobacteria; o__Burkholderiales; f__Rhodocyclaceae; g__Uliginosibacterium; s__uncultured_bacterium_g__Uliginosibacterium
    d__Bacteria; k__norank_d__Bacteria; p__Proteobacteria; c__Gammaproteobacteria; o__Burkholderiales; f__SC-I-84; g__norank_f__SC-I-84; s__uncultured_Acidobacteria_bacterium_g__norank_f__SC-I-84
    d__Bacteria; k__norank_d__Bacteria; p__Proteobacteria; c__Gammaproteobacteria; o__Burkholderiales; f__SC-I-84; g__norank_f__SC-I-84; s__uncultured_Acidobacteria_bacterium_g__norank_f__SC-I-84
    d__Bacteria; k__norank_d__Bacteria; p__Proteobacteria; c__Gammaproteobacteria; o__Burkholderiales; f__SC-I-84; g__norank_f__SC-I-84; s__uncultured_Acidobacteria_bacterium_g__norank_f__SC-I-84
    d__Bacteria; k__norank_d__Bacteria; p__Proteobacteria; c__Gammaproteobacteria; o__Burkholderiales; f__SC-I-84; g__norank_f__SC-I-84; s__uncultured_Acidobacteria_bacterium_g__norank_f__SC-I-84
    d__Bacteria; k__norank_d__Bacteria; p__Proteobacteria; c__Gammaproteobacteria; o__Burkholderiales; f__SC-I-84; g__norank_f__SC-I-84; s__uncultured_Acidobacteria_bacterium_g__norank_f__SC-I-84
    d__Bacteria; k__norank_d__Bacteria; p__Proteobacteria; c__Gammaproteobacteria; o__Burkholderiales; f__SC-I-84; g__norank_f__SC-I-84; s__uncultured_bacterium_g__norank_f__SC-I-84
    d__Bacteria; k__norank_d__Bacteria; p__Proteobacteria; c__Gammaproteobacteria; o__Burkholderiales; f__SC-I-84; g__norank_f__SC-I-84; s__uncultured_bacterium_g__norank_f__SC-I-84
    d__Bacteria; k__norank_d__Bacteria; p__Proteobacteria; c__Gammaproteobacteria; o__Burkholderiales; f__SC-I-84; g__norank_f__SC-I-84; s__uncultured_bacterium_g__norank_f__SC-I-84
    d__Bacteria; k__norank_d__Bacteria; p__Proteobacteria; c__Gammaproteobacteria; o__Burkholderiales; f__SC-I-84; g__norank_f__SC-I-84; s__uncultured_bacterium_g__norank_f__SC-I-84
    d__Bacteria; k__norank_d__Bacteria; p__Proteobacteria; c__Gammaproteobacteria; o__Burkholderiales; f__SC-I-84; g__norank_f__SC-I-84; s__uncultured_bacterium_g__norank_f__SC-I-84
    d__Bacteria; k__norank_d__Bacteria; p__Proteobacteria; c__Gammaproteobacteria; o__Burkholderiales; f__SC-I-84; g__norank_f__SC-I-84; s__uncultured_bacterium_g__norank_f__SC-I-84
    d__Bacteria; k__norank_d__Bacteria; p__Proteobacteria; c__Gammaproteobacteria; o__Burkholderiales; f__SC-I-84; g__norank_f__SC-I-84; s__uncultured_bacterium_g__norank_f__SC-I-84
    d__Bacteria; k__norank_d__Bacteria; p__Proteobacteria; c__Gammaproteobacteria; o__Burkholderiales; f__SC-I-84; g__norank_f__SC-I-84; s__uncultured_bacterium_g__norank_f__SC-I-84
    d__Bacteria; k__norank_d__Bacteria; p__Proteobacteria; c__Gammaproteobacteria; o__Burkholderiales; f__SC-I-84; g__norank_f__SC-I-84; s__uncultured_bacterium_g__norank_f__SC-I-84
    d__Bacteria; k__norank_d__Bacteria; p__Proteobacteria; c__Gammaproteobacteria; o__Burkholderiales; f__SC-I-84; g__norank_f__SC-I-84; s__uncultured_bacterium_g__norank_f__SC-I-84
    d__Bacteria; k__norank_d__Bacteria; p__Proteobacteria; c__Gammaproteobacteria; o__Burkholderiales; f__SC-I-84; g__norank_f__SC-I-84; s__uncultured_bacterium_g__norank_f__SC-I-84
    d__Bacteria; k__norank_d__Bacteria; p__Proteobacteria; c__Gammaproteobacteria; o__Burkholderiales; f__SC-I-84; g__norank_f__SC-I-84; s__uncultured_Burkholderiales_bacterium_g__norank_f__SC-I-84
    d__Bacteria; k__norank_d__Bacteria; p__Proteobacteria; c__Gammaproteobacteria; o__Burkholderiales; f__SC-I-84; g__norank_f__SC-I-84; s__uncultured_Rhodocyclaceae_bacterium_g__norank
    d__Bacteria; k__norank_d__Bacteria; p__Proteobacteria; c__Gammaproteobacteria; o__Burkholderiales; f__SC-I-84; g__norank_f__SC-I-84; s__uncultured_soil_bacterium_g__norank_f__SC-I-84
    d__Bacteria; k__norank_d__Bacteria; p__Proteobacteria; c__Gammaproteobacteria; o__Burkholderiales; f__Sutterellaceae; g__norank_f__Sutterellaceae; s__uncultured_bacterium_g__norank_f__Sutterellaceae
    d__Bacteria; k__norank_d__Bacteria; p__Proteobacteria; c__Gammaproteobacteria; o__Burkholderiales; f__Sutterellaceae; g__norank_f__Sutterellaceae; s__uncultured_bacterium_g__norank_f__Sutterellaceae
    d__Bacteria; k__norank_d__Bacteria; p__Proteobacteria; c__Gammaproteobacteria; o__Burkholderiales; f__Sutterellaceae; g__norank_f__Sutterellaceae; s__uncultured_bacterium_g__norank_f__Sutterellaceae
    d__Bacteria; k__norank_d__Bacteria; p__Proteobacteria; c__Gammaproteobacteria; o__Burkholderiales; f__TRA3-20; g__norank_f__TRA3-20; s__uncultured_bacterium_g__norank_f__TRA3-20
    d__Bacteria; k__norank_d__Bacteria; p__Proteobacteria; c__Gammaproteobacteria; o__Burkholderiales; f__TRA3-20; g__norank_f__TRA3-20; s__uncultured_bacterium_g__norank_f__TRA3-20
    d__Bacteria; k__norank_d__Bacteria; p__Proteobacteria; c__Gammaproteobacteria; o__Burkholderiales; f__TRA3-20; g__norank_f__TRA3-20; s__uncultured_bacterium_g__norank_f__TRA3-20
    d__Bacteria; k__norank_d__Bacteria; p__Proteobacteria; c__Gammaproteobacteria; o__Burkholderiales; f__TRA3-20; g__norank_f__TRA3-20; s__uncultured_Burkholderiaceae_bacterium_g__norank_f__TRA3-20
    d__Bacteria; k__norank_d__Bacteria; p__Proteobacteria; c__Gammaproteobacteria; o__Burkholderiales; f__TRA3-20; g__norank_f__TRA3-20; s__uncultured_Nitrosomonadales_bacterium_g__norank
    d__Bacteria; k__norank_d__Bacteria; p__Proteobacteria; c__Gammaproteobacteria; o__Coxiellales; f__Coxiellaceae; g__Coxiella; s__metagenome_g__Coxiella
    d__Bacteria; k__norank_d__Bacteria; p__Proteobacteria; c__Gammaproteobacteria; o__Coxiellales; f__Coxiellaceae; g__Coxiella; s__metagenome_g__Coxiella
    d__Bacteria; k__norank_d__Bacteria; p__Proteobacteria; c__Gammaproteobacteria; o__Coxiellales; f__Coxiellaceae; g__Coxiella; s__unclassified_g__Coxiella
    d__Bacteria; k__norank_d__Bacteria; p__Proteobacteria; c__Gammaproteobacteria; o__Coxiellales; f__Coxiellaceae; g__Coxiella; s__unclassified_g__Coxiella
    d__Bacteria; k__norank_d__Bacteria; p__Proteobacteria; c__Gammaproteobacteria; o__Coxiellales; f__Coxiellaceae; g__Coxiella; s__unclassified_g__Coxiella
    d__Bacteria; k__norank_d__Bacteria; p__Proteobacteria; c__Gammaproteobacteria; o__Coxiellales; f__Coxiellaceae; g__Coxiella; s__unclassified_g__Coxiella
    d__Bacteria; k__norank_d__Bacteria; p__Proteobacteria; c__Gammaproteobacteria; o__Coxiellales; f__Coxiellaceae; g__Coxiella; s__unclassified_g__Coxiella
    d__Bacteria; k__norank_d__Bacteria; p__Proteobacteria; c__Gammaproteobacteria; o__Coxiellales; f__Coxiellaceae; g__Coxiella; s__unclassified_g__Coxiella
    d__Bacteria; k__norank_d__Bacteria; p__Proteobacteria; c__Gammaproteobacteria; o__Coxiellales; f__Coxiellaceae; g__Coxiella; s__unclassified_g__Coxiella
    d__Bacteria; k__norank_d__Bacteria; p__Proteobacteria; c__Gammaproteobacteria; o__Coxiellales; f__Coxiellaceae; g__Coxiella; s__unclassified_g__Coxiella
    d__Bacteria; k__norank_d__Bacteria; p__Proteobacteria; c__Gammaproteobacteria; o__Coxiellales; f__Coxiellaceae; g__Coxiella; s__unclassified_g__Coxiella
    d__Bacteria; k__norank_d__Bacteria; p__Proteobacteria; c__Gammaproteobacteria; o__Coxiellales; f__Coxiellaceae; g__Coxiella; s__unclassified_g__Coxiella
    d__Bacteria; k__norank_d__Bacteria; p__Proteobacteria; c__Gammaproteobacteria; o__Coxiellales; f__Coxiellaceae; g__Coxiella; s__unclassified_g__Coxiella
    d__Bacteria; k__norank_d__Bacteria; p__Proteobacteria; c__Gammaproteobacteria; o__Coxiellales; f__Coxiellaceae; g__Coxiella; s__uncultured_bacterium_g__Coxiella
    d__Bacteria; k__norank_d__Bacteria; p__Proteobacteria; c__Gammaproteobacteria; o__Coxiellales; f__Coxiellaceae; g__Coxiella; s__uncultured_bacterium_g__Coxiella
    d__Bacteria; k__norank_d__Bacteria; p__Proteobacteria; c__Gammaproteobacteria; o__Coxiellales; f__Coxiellaceae; g__Coxiella; s__uncultured_bacterium_g__Coxiella
    d__Bacteria; k__norank_d__Bacteria; p__Proteobacteria; c__Gammaproteobacteria; o__Coxiellales; f__Coxiellaceae; g__Coxiella; s__uncultured_bacterium_g__Coxiella
    d__Bacteria; k__norank_d__Bacteria; p__Proteobacteria; c__Gammaproteobacteria; o__Coxiellales; f__Coxiellaceae; g__Coxiella; s__uncultured_bacterium_g__Coxiella
    d__Bacteria; k__norank_d__Bacteria; p__Proteobacteria; c__Gammaproteobacteria; o__Coxiellales; f__Coxiellaceae; g__Coxiella; s__uncultured_bacterium_g__Coxiella
    d__Bacteria; k__norank_d__Bacteria; p__Proteobacteria; c__Gammaproteobacteria; o__Coxiellales; f__Coxiellaceae; g__Coxiella; s__uncultured_bacterium_g__Coxiella
    d__Bacteria; k__norank_d__Bacteria; p__Proteobacteria; c__Gammaproteobacteria; o__Coxiellales; f__Coxiellaceae; g__Coxiella; s__uncultured_bacterium_g__Coxiella
    d__Bacteria; k__norank_d__Bacteria; p__Proteobacteria; c__Gammaproteobacteria; o__Coxiellales; f__Coxiellaceae; g__Coxiella; s__uncultured_bacterium_g__Coxiella
    d__Bacteria; k__norank_d__Bacteria; p__Proteobacteria; c__Gammaproteobacteria; o__Coxiellales; f__Coxiellaceae; g__Coxiella; s__uncultured_bacterium_g__Coxiella
    d__Bacteria; k__norank_d__Bacteria; p__Proteobacteria; c__Gammaproteobacteria; o__Coxiellales; f__Coxiellaceae; g__Coxiella; s__uncultured_bacterium_g__Coxiella
    d__Bacteria; k__norank_d__Bacteria; p__Proteobacteria; c__Gammaproteobacteria; o__Coxiellales; f__Coxiellaceae; g__Coxiella; s__uncultured_bacterium_g__Coxiella
    d__Bacteria; k__norank_d__Bacteria; p__Proteobacteria; c__Gammaproteobacteria; o__Coxiellales; f__Coxiellaceae; g__Coxiella; s__uncultured_bacterium_g__Coxiella
    d__Bacteria; k__norank_d__Bacteria; p__Proteobacteria; c__Gammaproteobacteria; o__Coxiellales; f__Coxiellaceae; g__Coxiella; s__uncultured_bacterium_g__Coxiella
    d__Bacteria; k__norank_d__Bacteria; p__Proteobacteria; c__Gammaproteobacteria; o__Coxiellales; f__Coxiellaceae; g__Coxiella; s__uncultured_bacterium_g__Coxiella
    d__Bacteria; k__norank_d__Bacteria; p__Proteobacteria; c__Gammaproteobacteria; o__Coxiellales; f__Coxiellaceae; g__Coxiella; s__uncultured_bacterium_g__Coxiella
    d__Bacteria; k__norank_d__Bacteria; p__Proteobacteria; c__Gammaproteobacteria; o__Coxiellales; f__Coxiellaceae; g__Coxiella; s__uncultured_bacterium_g__Coxiella
    d__Bacteria; k__norank_d__Bacteria; p__Proteobacteria; c__Gammaproteobacteria; o__Coxiellales; f__Coxiellaceae; g__Coxiella; s__uncultured_bacterium_g__Coxiella
    d__Bacteria; k__norank_d__Bacteria; p__Proteobacteria; c__Gammaproteobacteria; o__Pseudomonadales; f__Moraxellaceae; g__Acinetobacter; s__Acinetobacter_pittii
    d__Bacteria; k__norank_d__Bacteria; p__Proteobacteria; c__Gammaproteobacteria; o__Pseudomonadales; f__Moraxellaceae; g__Acinetobacter; s__unclassified_g__Acinetobacter
    d__Bacteria; k__norank_d__Bacteria; p__Proteobacteria; c__Gammaproteobacteria; o__Pseudomonadales; f__Moraxellaceae; g__Acinetobacter; s__unclassified_g__Acinetobacter
    d__Bacteria; k__norank_d__Bacteria; p__Proteobacteria; c__Gammaproteobacteria; o__Pseudomonadales; f__Pseudomonadaceae; g__Pseudomonas; s__Klebsiella_pneumoniae_g__Pseudomonas
    d__Bacteria; k__norank_d__Bacteria; p__Proteobacteria; c__Gammaproteobacteria; o__Xanthomonadales; f__Xanthomonadaceae; g__Stenotrophomonas; s__unclassified_g__Stenotrophomonas
    d__Bacteria; k__norank_d__Bacteria; p__Proteobacteria; c__Gammaproteobacteria; o__Xanthomonadales; f__Xanthomonadaceae; g__Stenotrophomonas; s__unclassified_g__Stenotrophomonas
    d__Bacteria; k__norank_d__Bacteria; p__Proteobacteria; c__Gammaproteobacteria; o__Xanthomonadales; f__Xanthomonadaceae; g__Stenotrophomonas; s__unclassified_g__Stenotrophomonas
    d__Bacteria; k__norank_d__Bacteria; p__WPS-2; c__norank_p__WPS-2; o__norank_c__norank_p__WPS-2; f__norank_o__norank_c__norank_p__WPS-2; g__norank_f__norank_o__norank_c__norank_p__WPS-2; s__Burkholderiales_bacterium_Beta_02
    d__Bacteria; k__norank_d__Bacteria; p__WPS-2; c__norank_p__WPS-2; o__norank_c__norank_p__WPS-2; f__norank_o__norank_c__norank_p__WPS-2; g__norank_f__norank_o__norank_c__norank_p__WPS-2; s__Burkholderiales_bacterium_Beta_02


# fish_parasites (0 records):


# human_gut (1 records):
    d__Bacteria; k__norank_d__Bacteria; p__Proteobacteria; c__Gammaproteobacteria; o__Pseudomonadales; f__Pseudomonadaceae; g__Pseudomonas; s__Klebsiella_pneumoniae_g__Pseudomonas


# mammal_gut (1 records):
    d__Bacteria; k__norank_d__Bacteria; p__Proteobacteria; c__Gammaproteobacteria; o__Pseudomonadales; f__Pseudomonadaceae; g__Pseudomonas; s__Klebsiella_pneumoniae_g__Pseudomonas


# animal_parasites_or_symbionts (171 records):
    d__Bacteria; k__norank_d__Bacteria; p__Actinobacteriota; c__Actinobacteria; o__Corynebacteriales; f__Mycobacteriaceae; g__Mycobacterium; s__Mycobacterium_intracellulare_subsp._chimaera
    d__Bacteria; k__norank_d__Bacteria; p__Actinobacteriota; c__Actinobacteria; o__Corynebacteriales; f__Nocardiaceae; g__Nocardia; s__Nocardia_nova
    d__Bacteria; k__norank_d__Bacteria; p__Firmicutes; c__Bacilli; o__Bacillales; f__Bacillaceae; g__Bacillus; s__Bacillus_anthracis_g__Bacillus
    d__Bacteria; k__norank_d__Bacteria; p__Firmicutes; c__Bacilli; o__Brevibacillales; f__Brevibacillaceae; g__Brevibacillus; s__Brevibacillus_laterosporus
    d__Bacteria; k__norank_d__Bacteria; p__Firmicutes; c__Bacilli; o__Paenibacillales; f__Paenibacillaceae; g__Paenibacillus; s__Paenibacillus_popilliae_g__Paenibacillus
    d__Bacteria; k__norank_d__Bacteria; p__Firmicutes; c__Clostridia; o__Clostridiales; f__Clostridiaceae; g__Clostridium_sensu_stricto_18; s__Clostridium_botulinum_g__Clostridium_sensu_stricto_18
    d__Bacteria; k__norank_d__Bacteria; p__Firmicutes; c__Clostridia; o__Lachnospirales; f__Lachnospiraceae; g__norank_f__Lachnospiraceae; s__uncultured_Roseburia_sp._g__norank
    d__Bacteria; k__norank_d__Bacteria; p__Proteobacteria; c__Alphaproteobacteria; o__Acetobacterales; f__Acetobacteraceae; g__Roseomonas; s__metagenome_g__Roseomonas
    d__Bacteria; k__norank_d__Bacteria; p__Proteobacteria; c__Alphaproteobacteria; o__Acetobacterales; f__Acetobacteraceae; g__Roseomonas; s__Roseomonas_cervicalis
    d__Bacteria; k__norank_d__Bacteria; p__Proteobacteria; c__Alphaproteobacteria; o__Acetobacterales; f__Acetobacteraceae; g__Roseomonas; s__unclassified_g__Roseomonas
    d__Bacteria; k__norank_d__Bacteria; p__Proteobacteria; c__Alphaproteobacteria; o__Acetobacterales; f__Acetobacteraceae; g__Roseomonas; s__unclassified_g__Roseomonas
    d__Bacteria; k__norank_d__Bacteria; p__Proteobacteria; c__Alphaproteobacteria; o__Acetobacterales; f__Acetobacteraceae; g__Roseomonas; s__unclassified_g__Roseomonas
    d__Bacteria; k__norank_d__Bacteria; p__Proteobacteria; c__Alphaproteobacteria; o__Acetobacterales; f__Acetobacteraceae; g__Roseomonas; s__uncultured_Roseomonas_sp._g__Roseomonas
    d__Bacteria; k__norank_d__Bacteria; p__Proteobacteria; c__Alphaproteobacteria; o__Acetobacterales; f__Acetobacteraceae; g__Roseomonas; s__uncultured_Roseomonas_sp._g__Roseomonas
    d__Bacteria; k__norank_d__Bacteria; p__Proteobacteria; c__Alphaproteobacteria; o__Rhizobiales; f__Xanthobacteraceae; g__Afipia; s__uncultured_bacterium_g__Afipia
    d__Bacteria; k__norank_d__Bacteria; p__Proteobacteria; c__Gammaproteobacteria; o__Burkholderiales; f__A21b; g__norank_f__A21b; s__uncultured_bacterium_g__norank_f__A21b
    d__Bacteria; k__norank_d__Bacteria; p__Proteobacteria; c__Gammaproteobacteria; o__Burkholderiales; f__A21b; g__norank_f__A21b; s__uncultured_bacterium_g__norank_f__A21b
    d__Bacteria; k__norank_d__Bacteria; p__Proteobacteria; c__Gammaproteobacteria; o__Burkholderiales; f__A21b; g__norank_f__A21b; s__uncultured_Rhodocyclaceae_bacterium_g__norank_f__A21b
    d__Bacteria; k__norank_d__Bacteria; p__Proteobacteria; c__Gammaproteobacteria; o__Burkholderiales; f__A21b; g__norank_f__A21b; s__uncultured_soil_bacterium_g__norank_f__A21b
    d__Bacteria; k__norank_d__Bacteria; p__Proteobacteria; c__Gammaproteobacteria; o__Burkholderiales; f__Alcaligenaceae; g__Bordetella; s__Bordetella_bronchialis
    d__Bacteria; k__norank_d__Bacteria; p__Proteobacteria; c__Gammaproteobacteria; o__Burkholderiales; f__Alcaligenaceae; g__Bordetella; s__uncultured_Bordetella_sp._g__Bordetella
    d__Bacteria; k__norank_d__Bacteria; p__Proteobacteria; c__Gammaproteobacteria; o__Burkholderiales; f__Alcaligenaceae; g__Candidimonas; s__uncultured_bacterium_g__Candidimonas
    d__Bacteria; k__norank_d__Bacteria; p__Proteobacteria; c__Gammaproteobacteria; o__Burkholderiales; f__Alcaligenaceae; g__Castellaniella; s__uncultured_bacterium_DA014
    d__Bacteria; k__norank_d__Bacteria; p__Proteobacteria; c__Gammaproteobacteria; o__Burkholderiales; f__Alcaligenaceae; g__Castellaniella; s__uncultured_bacterium_g__Castellaniella
    d__Bacteria; k__norank_d__Bacteria; p__Proteobacteria; c__Gammaproteobacteria; o__Burkholderiales; f__B1-7BS; g__norank_f__B1-7BS; s__uncultured_bacterium_g__norank_f__B1-7BS
    d__Bacteria; k__norank_d__Bacteria; p__Proteobacteria; c__Gammaproteobacteria; o__Burkholderiales; f__B1-7BS; g__norank_f__B1-7BS; s__uncultured_bacterium_g__norank_f__B1-7BS
    d__Bacteria; k__norank_d__Bacteria; p__Proteobacteria; c__Gammaproteobacteria; o__Burkholderiales; f__B1-7BS; g__norank_f__B1-7BS; s__uncultured_bacterium_g__norank_f__B1-7BS
    d__Bacteria; k__norank_d__Bacteria; p__Proteobacteria; c__Gammaproteobacteria; o__Burkholderiales; f__B1-7BS; g__norank_f__B1-7BS; s__uncultured_bacterium_g__norank_f__B1-7BS
    d__Bacteria; k__norank_d__Bacteria; p__Proteobacteria; c__Gammaproteobacteria; o__Burkholderiales; f__B1-7BS; g__norank_f__B1-7BS; s__uncultured_bacterium_g__norank_f__B1-7BS
    d__Bacteria; k__norank_d__Bacteria; p__Proteobacteria; c__Gammaproteobacteria; o__Burkholderiales; f__Burkholderiaceae; g__Burkholderia-Caballeronia-Paraburkholderia; s__Burkholderia_cenocepacia
    d__Bacteria; k__norank_d__Bacteria; p__Proteobacteria; c__Gammaproteobacteria; o__Burkholderiales; f__Burkholderiaceae; g__Burkholderia-Caballeronia-Paraburkholderia; s__uncultured_Burkholderiales_bacterium_g__Burkholderia-Caballeronia-Paraburkholderia
    d__Bacteria; k__norank_d__Bacteria; p__Proteobacteria; c__Gammaproteobacteria; o__Burkholderiales; f__Chromobacteriaceae; g__Crenobacter; s__uncultured_bacterium_g__Crenobacter
    d__Bacteria; k__norank_d__Bacteria; p__Proteobacteria; c__Gammaproteobacteria; o__Burkholderiales; f__Comamonadaceae; g__Azohydromonas; s__uncultured_bacterium_g__Azohydromonas
    d__Bacteria; k__norank_d__Bacteria; p__Proteobacteria; c__Gammaproteobacteria; o__Burkholderiales; f__Comamonadaceae; g__Comamonas; s__uncultured_soil_bacterium_g__Comamonas
    d__Bacteria; k__norank_d__Bacteria; p__Proteobacteria; c__Gammaproteobacteria; o__Burkholderiales; f__Comamonadaceae; g__Hydrogenophaga; s__uncultured_bacterium_g__Hydrogenophaga
    d__Bacteria; k__norank_d__Bacteria; p__Proteobacteria; c__Gammaproteobacteria; o__Burkholderiales; f__Comamonadaceae; g__Inhella; s__uncultured_bacterium_g__Inhella
    d__Bacteria; k__norank_d__Bacteria; p__Proteobacteria; c__Gammaproteobacteria; o__Burkholderiales; f__Comamonadaceae; g__Methylibium; s__uncultured_bacterium_g__Methylibium
    d__Bacteria; k__norank_d__Bacteria; p__Proteobacteria; c__Gammaproteobacteria; o__Burkholderiales; f__Comamonadaceae; g__Pelomonas; s__uncultured_bacterium_g__Pelomonas
    d__Bacteria; k__norank_d__Bacteria; p__Proteobacteria; c__Gammaproteobacteria; o__Burkholderiales; f__Comamonadaceae; g__Ramlibacter; s__uncultured_bacterium_g__Ramlibacter
    d__Bacteria; k__norank_d__Bacteria; p__Proteobacteria; c__Gammaproteobacteria; o__Burkholderiales; f__Comamonadaceae; g__Ramlibacter; s__uncultured_soil_bacterium_g__Ramlibacter
    d__Bacteria; k__norank_d__Bacteria; p__Proteobacteria; c__Gammaproteobacteria; o__Burkholderiales; f__Hydrogenophilaceae; g__Thiobacillus; s__uncultured_bacterium_g__Thiobacillus
    d__Bacteria; k__norank_d__Bacteria; p__Proteobacteria; c__Gammaproteobacteria; o__Burkholderiales; f__Methylophilaceae; g__Methylobacillus; s__uncultured_bacterium_g__Methylobacillus
    d__Bacteria; k__norank_d__Bacteria; p__Proteobacteria; c__Gammaproteobacteria; o__Burkholderiales; f__Methylophilaceae; g__MM2; s__uncultured_bacterium_g__MM2
    d__Bacteria; k__norank_d__Bacteria; p__Proteobacteria; c__Gammaproteobacteria; o__Burkholderiales; f__Methylophilaceae; g__MM2; s__uncultured_bacterium_g__MM2
    d__Bacteria; k__norank_d__Bacteria; p__Proteobacteria; c__Gammaproteobacteria; o__Burkholderiales; f__Nitrosomonadaceae; g__Ellin6067; s__Betaproteobacteria_bacterium_GR16-43
    d__Bacteria; k__norank_d__Bacteria; p__Proteobacteria; c__Gammaproteobacteria; o__Burkholderiales; f__Nitrosomonadaceae; g__Ellin6067; s__uncultured_bacterium_g__Ellin6067
    d__Bacteria; k__norank_d__Bacteria; p__Proteobacteria; c__Gammaproteobacteria; o__Burkholderiales; f__Nitrosomonadaceae; g__Ellin6067; s__uncultured_bacterium_g__Ellin6067
    d__Bacteria; k__norank_d__Bacteria; p__Proteobacteria; c__Gammaproteobacteria; o__Burkholderiales; f__Nitrosomonadaceae; g__Ellin6067; s__uncultured_bacterium_g__Ellin6067
    d__Bacteria; k__norank_d__Bacteria; p__Proteobacteria; c__Gammaproteobacteria; o__Burkholderiales; f__Nitrosomonadaceae; g__Ellin6067; s__uncultured_bacterium_g__Ellin6067
    d__Bacteria; k__norank_d__Bacteria; p__Proteobacteria; c__Gammaproteobacteria; o__Burkholderiales; f__Nitrosomonadaceae; g__IS-44; s__uncultured_bacterium_g__IS-44
    d__Bacteria; k__norank_d__Bacteria; p__Proteobacteria; c__Gammaproteobacteria; o__Burkholderiales; f__Nitrosomonadaceae; g__IS-44; s__uncultured_Nitrosomonadaceae_bacterium_g__IS-44
    d__Bacteria; k__norank_d__Bacteria; p__Proteobacteria; c__Gammaproteobacteria; o__Burkholderiales; f__Nitrosomonadaceae; g__mle1-7; s__uncultured_bacterium_g__mle1-7
    d__Bacteria; k__norank_d__Bacteria; p__Proteobacteria; c__Gammaproteobacteria; o__Burkholderiales; f__Nitrosomonadaceae; g__mle1-7; s__uncultured_bacterium_g__mle1-7
    d__Bacteria; k__norank_d__Bacteria; p__Proteobacteria; c__Gammaproteobacteria; o__Burkholderiales; f__Nitrosomonadaceae; g__mle1-7; s__uncultured_Burkholderiales_bacterium_g__mle1-7
    d__Bacteria; k__norank_d__Bacteria; p__Proteobacteria; c__Gammaproteobacteria; o__Burkholderiales; f__Nitrosomonadaceae; g__mle1-7; s__uncultured_Burkholderiales_bacterium_g__mle1-7
    d__Bacteria; k__norank_d__Bacteria; p__Proteobacteria; c__Gammaproteobacteria; o__Burkholderiales; f__Nitrosomonadaceae; g__mle1-7; s__uncultured_Rhodocyclaceae_bacterium_g__mle1-7
    d__Bacteria; k__norank_d__Bacteria; p__Proteobacteria; c__Gammaproteobacteria; o__Burkholderiales; f__Nitrosomonadaceae; g__mle1-7; s__uncultured_Rhodocyclaceae_bacterium_g__mle1-7
    d__Bacteria; k__norank_d__Bacteria; p__Proteobacteria; c__Gammaproteobacteria; o__Burkholderiales; f__Nitrosomonadaceae; g__mle1-7; s__uncultured_soil_bacterium_g__mle1-7
    d__Bacteria; k__norank_d__Bacteria; p__Proteobacteria; c__Gammaproteobacteria; o__Burkholderiales; f__Nitrosomonadaceae; g__MND1; s__uncultured_bacterium_g__MND1
    d__Bacteria; k__norank_d__Bacteria; p__Proteobacteria; c__Gammaproteobacteria; o__Burkholderiales; f__Nitrosomonadaceae; g__MND1; s__uncultured_bacterium_g__MND1
    d__Bacteria; k__norank_d__Bacteria; p__Proteobacteria; c__Gammaproteobacteria; o__Burkholderiales; f__Nitrosomonadaceae; g__MND1; s__uncultured_bacterium_g__MND1
    d__Bacteria; k__norank_d__Bacteria; p__Proteobacteria; c__Gammaproteobacteria; o__Burkholderiales; f__Nitrosomonadaceae; g__MND1; s__uncultured_bacterium_g__MND1
    d__Bacteria; k__norank_d__Bacteria; p__Proteobacteria; c__Gammaproteobacteria; o__Burkholderiales; f__Nitrosomonadaceae; g__MND1; s__uncultured_bacterium_g__MND1
    d__Bacteria; k__norank_d__Bacteria; p__Proteobacteria; c__Gammaproteobacteria; o__Burkholderiales; f__Nitrosomonadaceae; g__MND1; s__uncultured_bacterium_g__MND1
    d__Bacteria; k__norank_d__Bacteria; p__Proteobacteria; c__Gammaproteobacteria; o__Burkholderiales; f__Nitrosomonadaceae; g__MND1; s__uncultured_bacterium_g__MND1
    d__Bacteria; k__norank_d__Bacteria; p__Proteobacteria; c__Gammaproteobacteria; o__Burkholderiales; f__Nitrosomonadaceae; g__MND1; s__uncultured_Burkholderiales_bacterium_g__MND1
    d__Bacteria; k__norank_d__Bacteria; p__Proteobacteria; c__Gammaproteobacteria; o__Burkholderiales; f__Nitrosomonadaceae; g__MND1; s__uncultured_Burkholderiales_bacterium_g__MND1
    d__Bacteria; k__norank_d__Bacteria; p__Proteobacteria; c__Gammaproteobacteria; o__Burkholderiales; f__Nitrosomonadaceae; g__MND1; s__uncultured_Burkholderiales_bacterium_g__MND1
    d__Bacteria; k__norank_d__Bacteria; p__Proteobacteria; c__Gammaproteobacteria; o__Burkholderiales; f__Nitrosomonadaceae; g__MND1; s__uncultured_Burkholderiales_bacterium_g__MND1
    d__Bacteria; k__norank_d__Bacteria; p__Proteobacteria; c__Gammaproteobacteria; o__Burkholderiales; f__Nitrosomonadaceae; g__MND1; s__uncultured_Burkholderiales_bacterium_g__MND1
    d__Bacteria; k__norank_d__Bacteria; p__Proteobacteria; c__Gammaproteobacteria; o__Burkholderiales; f__Nitrosomonadaceae; g__MND1; s__uncultured_Burkholderiales_bacterium_g__MND1
    d__Bacteria; k__norank_d__Bacteria; p__Proteobacteria; c__Gammaproteobacteria; o__Burkholderiales; f__Nitrosomonadaceae; g__MND1; s__uncultured_Methylococcales_bacterium_g__MND1
    d__Bacteria; k__norank_d__Bacteria; p__Proteobacteria; c__Gammaproteobacteria; o__Burkholderiales; f__Nitrosomonadaceae; g__MND1; s__uncultured_Methylococcales_bacterium_g__MND1
    d__Bacteria; k__norank_d__Bacteria; p__Proteobacteria; c__Gammaproteobacteria; o__Burkholderiales; f__Nitrosomonadaceae; g__MND1; s__uncultured_Methylococcales_bacterium_g__MND1
    d__Bacteria; k__norank_d__Bacteria; p__Proteobacteria; c__Gammaproteobacteria; o__Burkholderiales; f__Nitrosomonadaceae; g__MND1; s__uncultured_Methylococcales_bacterium_g__MND1
    d__Bacteria; k__norank_d__Bacteria; p__Proteobacteria; c__Gammaproteobacteria; o__Burkholderiales; f__Nitrosomonadaceae; g__MND1; s__uncultured_Methylococcales_bacterium_g__MND1
    d__Bacteria; k__norank_d__Bacteria; p__Proteobacteria; c__Gammaproteobacteria; o__Burkholderiales; f__Nitrosomonadaceae; g__MND1; s__uncultured_Methylococcales_bacterium_g__MND1
    d__Bacteria; k__norank_d__Bacteria; p__Proteobacteria; c__Gammaproteobacteria; o__Burkholderiales; f__Nitrosomonadaceae; g__MND1; s__uncultured_Methylococcales_bacterium_g__MND1
    d__Bacteria; k__norank_d__Bacteria; p__Proteobacteria; c__Gammaproteobacteria; o__Burkholderiales; f__Nitrosomonadaceae; g__MND1; s__uncultured_Methylococcales_bacterium_g__MND1
    d__Bacteria; k__norank_d__Bacteria; p__Proteobacteria; c__Gammaproteobacteria; o__Burkholderiales; f__Nitrosomonadaceae; g__MND1; s__uncultured_Nitrosomonadales_bacterium_g__MND1
    d__Bacteria; k__norank_d__Bacteria; p__Proteobacteria; c__Gammaproteobacteria; o__Burkholderiales; f__Nitrosomonadaceae; g__MND1; s__uncultured_Rhodocyclaceae_bacterium_g__MND1
    d__Bacteria; k__norank_d__Bacteria; p__Proteobacteria; c__Gammaproteobacteria; o__Burkholderiales; f__Nitrosomonadaceae; g__Nitrosospira; s__uncultured_bacterium_g__Nitrosospira
    d__Bacteria; k__norank_d__Bacteria; p__Proteobacteria; c__Gammaproteobacteria; o__Burkholderiales; f__Nitrosomonadaceae; g__oc32; s__uncultured_bacterium_g__oc32
    d__Bacteria; k__norank_d__Bacteria; p__Proteobacteria; c__Gammaproteobacteria; o__Burkholderiales; f__Nitrosomonadaceae; g__oc32; s__uncultured_bacterium_g__oc32
    d__Bacteria; k__norank_d__Bacteria; p__Proteobacteria; c__Gammaproteobacteria; o__Burkholderiales; f__Nitrosomonadaceae; g__oc32; s__uncultured_bacterium_g__oc32
    d__Bacteria; k__norank_d__Bacteria; p__Proteobacteria; c__Gammaproteobacteria; o__Burkholderiales; f__norank_o__Burkholderiales; g__norank_f__norank_o__Burkholderiales; s__uncultured_bacterium_g__norank_f__norank_o__Burkholderiales
    d__Bacteria; k__norank_d__Bacteria; p__Proteobacteria; c__Gammaproteobacteria; o__Burkholderiales; f__Oxalobacteraceae; g__norank_f__Oxalobacteraceae; s__uncultured_bacterium_g__norank_f__Oxalobacteraceae
    d__Bacteria; k__norank_d__Bacteria; p__Proteobacteria; c__Gammaproteobacteria; o__Burkholderiales; f__Oxalobacteraceae; g__Noviherbaspirillum; s__uncultured_bacterium_g__Noviherbaspirillum
    d__Bacteria; k__norank_d__Bacteria; p__Proteobacteria; c__Gammaproteobacteria; o__Burkholderiales; f__Oxalobacteraceae; g__Noviherbaspirillum; s__uncultured_bacterium_g__Noviherbaspirillum
    d__Bacteria; k__norank_d__Bacteria; p__Proteobacteria; c__Gammaproteobacteria; o__Burkholderiales; f__Oxalobacteraceae; g__Noviherbaspirillum; s__uncultured_bacterium_g__Noviherbaspirillum
    d__Bacteria; k__norank_d__Bacteria; p__Proteobacteria; c__Gammaproteobacteria; o__Burkholderiales; f__Oxalobacteraceae; g__Noviherbaspirillum; s__uncultured_bacterium_g__Noviherbaspirillum
    d__Bacteria; k__norank_d__Bacteria; p__Proteobacteria; c__Gammaproteobacteria; o__Burkholderiales; f__Oxalobacteraceae; g__Undibacterium; s__uncultured_Oxalobacteraceae_bacterium_g__Undibacterium
    d__Bacteria; k__norank_d__Bacteria; p__Proteobacteria; c__Gammaproteobacteria; o__Burkholderiales; f__Rhodocyclaceae; g__Azovibrio; s__uncultured_bacterium_g__Azovibrio
    d__Bacteria; k__norank_d__Bacteria; p__Proteobacteria; c__Gammaproteobacteria; o__Burkholderiales; f__Rhodocyclaceae; g__Azovibrio; s__uncultured_bacterium_g__Azovibrio
    d__Bacteria; k__norank_d__Bacteria; p__Proteobacteria; c__Gammaproteobacteria; o__Burkholderiales; f__Rhodocyclaceae; g__Georgfuchsia; s__uncultured_bacterium_g__Georgfuchsia
    d__Bacteria; k__norank_d__Bacteria; p__Proteobacteria; c__Gammaproteobacteria; o__Burkholderiales; f__Rhodocyclaceae; g__Uliginosibacterium; s__uncultured_bacterium_g__Uliginosibacterium
    d__Bacteria; k__norank_d__Bacteria; p__Proteobacteria; c__Gammaproteobacteria; o__Burkholderiales; f__Rhodocyclaceae; g__Uliginosibacterium; s__uncultured_bacterium_g__Uliginosibacterium
    d__Bacteria; k__norank_d__Bacteria; p__Proteobacteria; c__Gammaproteobacteria; o__Burkholderiales; f__SC-I-84; g__norank_f__SC-I-84; s__uncultured_Acidobacteria_bacterium_g__norank_f__SC-I-84
    d__Bacteria; k__norank_d__Bacteria; p__Proteobacteria; c__Gammaproteobacteria; o__Burkholderiales; f__SC-I-84; g__norank_f__SC-I-84; s__uncultured_Acidobacteria_bacterium_g__norank_f__SC-I-84
    d__Bacteria; k__norank_d__Bacteria; p__Proteobacteria; c__Gammaproteobacteria; o__Burkholderiales; f__SC-I-84; g__norank_f__SC-I-84; s__uncultured_Acidobacteria_bacterium_g__norank_f__SC-I-84
    d__Bacteria; k__norank_d__Bacteria; p__Proteobacteria; c__Gammaproteobacteria; o__Burkholderiales; f__SC-I-84; g__norank_f__SC-I-84; s__uncultured_Acidobacteria_bacterium_g__norank_f__SC-I-84
    d__Bacteria; k__norank_d__Bacteria; p__Proteobacteria; c__Gammaproteobacteria; o__Burkholderiales; f__SC-I-84; g__norank_f__SC-I-84; s__uncultured_Acidobacteria_bacterium_g__norank_f__SC-I-84
    d__Bacteria; k__norank_d__Bacteria; p__Proteobacteria; c__Gammaproteobacteria; o__Burkholderiales; f__SC-I-84; g__norank_f__SC-I-84; s__uncultured_bacterium_g__norank_f__SC-I-84
    d__Bacteria; k__norank_d__Bacteria; p__Proteobacteria; c__Gammaproteobacteria; o__Burkholderiales; f__SC-I-84; g__norank_f__SC-I-84; s__uncultured_bacterium_g__norank_f__SC-I-84
    d__Bacteria; k__norank_d__Bacteria; p__Proteobacteria; c__Gammaproteobacteria; o__Burkholderiales; f__SC-I-84; g__norank_f__SC-I-84; s__uncultured_bacterium_g__norank_f__SC-I-84
    d__Bacteria; k__norank_d__Bacteria; p__Proteobacteria; c__Gammaproteobacteria; o__Burkholderiales; f__SC-I-84; g__norank_f__SC-I-84; s__uncultured_bacterium_g__norank_f__SC-I-84
    d__Bacteria; k__norank_d__Bacteria; p__Proteobacteria; c__Gammaproteobacteria; o__Burkholderiales; f__SC-I-84; g__norank_f__SC-I-84; s__uncultured_bacterium_g__norank_f__SC-I-84
    d__Bacteria; k__norank_d__Bacteria; p__Proteobacteria; c__Gammaproteobacteria; o__Burkholderiales; f__SC-I-84; g__norank_f__SC-I-84; s__uncultured_bacterium_g__norank_f__SC-I-84
    d__Bacteria; k__norank_d__Bacteria; p__Proteobacteria; c__Gammaproteobacteria; o__Burkholderiales; f__SC-I-84; g__norank_f__SC-I-84; s__uncultured_bacterium_g__norank_f__SC-I-84
    d__Bacteria; k__norank_d__Bacteria; p__Proteobacteria; c__Gammaproteobacteria; o__Burkholderiales; f__SC-I-84; g__norank_f__SC-I-84; s__uncultured_bacterium_g__norank_f__SC-I-84
    d__Bacteria; k__norank_d__Bacteria; p__Proteobacteria; c__Gammaproteobacteria; o__Burkholderiales; f__SC-I-84; g__norank_f__SC-I-84; s__uncultured_bacterium_g__norank_f__SC-I-84
    d__Bacteria; k__norank_d__Bacteria; p__Proteobacteria; c__Gammaproteobacteria; o__Burkholderiales; f__SC-I-84; g__norank_f__SC-I-84; s__uncultured_bacterium_g__norank_f__SC-I-84
    d__Bacteria; k__norank_d__Bacteria; p__Proteobacteria; c__Gammaproteobacteria; o__Burkholderiales; f__SC-I-84; g__norank_f__SC-I-84; s__uncultured_bacterium_g__norank_f__SC-I-84
    d__Bacteria; k__norank_d__Bacteria; p__Proteobacteria; c__Gammaproteobacteria; o__Burkholderiales; f__SC-I-84; g__norank_f__SC-I-84; s__uncultured_Burkholderiales_bacterium_g__norank_f__SC-I-84
    d__Bacteria; k__norank_d__Bacteria; p__Proteobacteria; c__Gammaproteobacteria; o__Burkholderiales; f__SC-I-84; g__norank_f__SC-I-84; s__uncultured_Rhodocyclaceae_bacterium_g__norank
    d__Bacteria; k__norank_d__Bacteria; p__Proteobacteria; c__Gammaproteobacteria; o__Burkholderiales; f__SC-I-84; g__norank_f__SC-I-84; s__uncultured_soil_bacterium_g__norank_f__SC-I-84
    d__Bacteria; k__norank_d__Bacteria; p__Proteobacteria; c__Gammaproteobacteria; o__Burkholderiales; f__Sutterellaceae; g__norank_f__Sutterellaceae; s__uncultured_bacterium_g__norank_f__Sutterellaceae
    d__Bacteria; k__norank_d__Bacteria; p__Proteobacteria; c__Gammaproteobacteria; o__Burkholderiales; f__Sutterellaceae; g__norank_f__Sutterellaceae; s__uncultured_bacterium_g__norank_f__Sutterellaceae
    d__Bacteria; k__norank_d__Bacteria; p__Proteobacteria; c__Gammaproteobacteria; o__Burkholderiales; f__Sutterellaceae; g__norank_f__Sutterellaceae; s__uncultured_bacterium_g__norank_f__Sutterellaceae
    d__Bacteria; k__norank_d__Bacteria; p__Proteobacteria; c__Gammaproteobacteria; o__Burkholderiales; f__TRA3-20; g__norank_f__TRA3-20; s__uncultured_bacterium_g__norank_f__TRA3-20
    d__Bacteria; k__norank_d__Bacteria; p__Proteobacteria; c__Gammaproteobacteria; o__Burkholderiales; f__TRA3-20; g__norank_f__TRA3-20; s__uncultured_bacterium_g__norank_f__TRA3-20
    d__Bacteria; k__norank_d__Bacteria; p__Proteobacteria; c__Gammaproteobacteria; o__Burkholderiales; f__TRA3-20; g__norank_f__TRA3-20; s__uncultured_bacterium_g__norank_f__TRA3-20
    d__Bacteria; k__norank_d__Bacteria; p__Proteobacteria; c__Gammaproteobacteria; o__Burkholderiales; f__TRA3-20; g__norank_f__TRA3-20; s__uncultured_Burkholderiaceae_bacterium_g__norank_f__TRA3-20
    d__Bacteria; k__norank_d__Bacteria; p__Proteobacteria; c__Gammaproteobacteria; o__Burkholderiales; f__TRA3-20; g__norank_f__TRA3-20; s__uncultured_Nitrosomonadales_bacterium_g__norank
    d__Bacteria; k__norank_d__Bacteria; p__Proteobacteria; c__Gammaproteobacteria; o__Coxiellales; f__Coxiellaceae; g__Coxiella; s__metagenome_g__Coxiella
    d__Bacteria; k__norank_d__Bacteria; p__Proteobacteria; c__Gammaproteobacteria; o__Coxiellales; f__Coxiellaceae; g__Coxiella; s__metagenome_g__Coxiella
    d__Bacteria; k__norank_d__Bacteria; p__Proteobacteria; c__Gammaproteobacteria; o__Coxiellales; f__Coxiellaceae; g__Coxiella; s__unclassified_g__Coxiella
    d__Bacteria; k__norank_d__Bacteria; p__Proteobacteria; c__Gammaproteobacteria; o__Coxiellales; f__Coxiellaceae; g__Coxiella; s__unclassified_g__Coxiella
    d__Bacteria; k__norank_d__Bacteria; p__Proteobacteria; c__Gammaproteobacteria; o__Coxiellales; f__Coxiellaceae; g__Coxiella; s__unclassified_g__Coxiella
    d__Bacteria; k__norank_d__Bacteria; p__Proteobacteria; c__Gammaproteobacteria; o__Coxiellales; f__Coxiellaceae; g__Coxiella; s__unclassified_g__Coxiella
    d__Bacteria; k__norank_d__Bacteria; p__Proteobacteria; c__Gammaproteobacteria; o__Coxiellales; f__Coxiellaceae; g__Coxiella; s__unclassified_g__Coxiella
    d__Bacteria; k__norank_d__Bacteria; p__Proteobacteria; c__Gammaproteobacteria; o__Coxiellales; f__Coxiellaceae; g__Coxiella; s__unclassified_g__Coxiella
    d__Bacteria; k__norank_d__Bacteria; p__Proteobacteria; c__Gammaproteobacteria; o__Coxiellales; f__Coxiellaceae; g__Coxiella; s__unclassified_g__Coxiella
    d__Bacteria; k__norank_d__Bacteria; p__Proteobacteria; c__Gammaproteobacteria; o__Coxiellales; f__Coxiellaceae; g__Coxiella; s__unclassified_g__Coxiella
    d__Bacteria; k__norank_d__Bacteria; p__Proteobacteria; c__Gammaproteobacteria; o__Coxiellales; f__Coxiellaceae; g__Coxiella; s__unclassified_g__Coxiella
[truncated: 606,033 more chars]
