# Supplementary material for: Gynoecious and monoecious cucumbers drive the assembly of different rhizosphere microbial communities
Source: Front Plant Sci. 2026 Mar 6;17:1786995. doi: 10.3389/fpls.2026.1786995 (PMC13002568; doi:10.3389/fpls.2026.1786995)
Supplement: Supplementary file 1 [file DataSheet1.zip › FUNGuild/Funguild.txt]

OTU ID	Gynoecious	Monoecious	taxonomy	Taxon	Taxon Level	Trophic Mode	Guild	Growth Morphology	Trait	Confidence Ranking	Notes	Citation/Source
OTU1181	7740.33333333	6741.66666667	d__Fungi; k__Fungi; p__Ascomycota; c__Sordariomycetes; o__Sordariales; f__Chaetomiaceae; g__Condenascus; s__Condenascus_tortuosus	Chaetomiaceae	9	Pathotroph-Saprotroph-Symbiotroph	Animal Pathogen-Dung Saprotroph-Endophyte-Epiphyte-Plant Saprotroph-Wood Saprotroph	Microfungus	Soft Rot	Possible	Saprobic, acting as key decay organisms of plant materials and plant-derived commodities (Cannon & Kirk 2007); Epiphyte detection method-culture (Massimo et al. 2015); Endophyte detection method-culture (Busby et al. 2016, David et al. 2016); Likely opportunistic human pathogen (Irinyi et al. 2015)	Seehann G, et al. 1975. List of Fungi in Soft-Rot Tissue Tests. Institute fur Holzbiologie und Holzschutz, Bundesforschungsanstalt fur Forst - und Holzwirtshaft, Hamburg - Lohbrugge, Germany; Cannon PF, Kirk PM. 2007. Fungal Families of the World. CAB International, Cambridge; Bills GF, et al. 2013. Current Opinion in microbiology, 16:549-565; Tedersoo L, et al. 2014. Science 346:1256688; Irinyi …
OTU1310	2607.22222222	4295.77777778	d__Fungi; k__Fungi; p__Ascomycota; c__Eurotiomycetes; o__Eurotiales; f__Aspergillaceae; g__Talaromyces; s__Talaromyces_oumae-annae	Talaromyces	13	Saprotroph	Undefined Saprotroph	NULL	NULL	Probable	NULL	Tedersoo L, et al. 2014. Science 346:1256688
OTU1417	4269.55555556	1648.44444444	d__Fungi; k__Fungi; p__Ascomycota; c__Sordariomycetes; o__Glomerellales; f__Plectosphaerellaceae; g__Plectosphaerella; s__Plectosphaerella_niemeijerarum	Plectosphaerella	13	Pathotroph	Plant Pathogen	NULL	NULL	Probable	NULL	Tedersoo L, et al. 2014. Science 346:1256688
OTU1592	2766.44444444	2440.44444444	d__Fungi; k__Fungi; p__Ascomycota; c__Sordariomycetes; o__Hypocreales; f__Nectriaceae; g__Fusarium; s__unclassified_g__Fusarium	Fusarium	13	Pathotroph-Saprotroph-Symbiotroph	Animal Pathogen-Endophyte-Lichen Parasite-Plant Pathogen-Soil Saprotroph-Wood Saprotroph	Microfungus	NULL	Possible	Likely opportunistic human pathogen (Irinyi et al. 2015)	Duncan CG, Eslyn WE. 1966. Mycologia 58:642-664; Seehann G, et al. 1975. List of Fungi in Soft-Rot Tissue Tests. Institute fur Holzbiologie und Holzschutz, Bundesforschungsanstalt fur Forst - und Holzwirtshaft, Hamburg - Lohbrugge, Germany; Costa IPMW, et al. 2012. Mycotaxon 119:26; Tedersoo L, et al. 2014. Science 346:1256688; Irinyi L, et al. 2015. Medical Mycology 53:313-337; Schroers et al. 2…
OTU1234	14.0	4130.44444444	d__Fungi; k__Fungi; p__unclassified_k__Fungi; c__unclassified_k__Fungi; o__unclassified_k__Fungi; f__unclassified_k__Fungi; g__unclassified_k__Fungi; s__unclassified_k__Fungi	-	-	-	-	-	-	-	Unassigned	-
OTU1422	2172.77777778	1773.55555556	d__Fungi; k__Fungi; p__Ascomycota; c__Sordariomycetes; o__Hypocreales; f__Nectriaceae; g__Neocosmospora; s__Neocosmospora_rubicola	Neocosmospora	13	Saprotroph	Undefined Saprotroph	NULL	NULL	Probable	NULL	Tedersoo L, et al. 2014. Science 346:1256688
OTU1208	2741.66666667	1193.55555556	d__Fungi; k__Fungi; p__Ascomycota; c__Sordariomycetes; o__Glomerellales; f__Plectosphaerellaceae; g__Gibellulopsis; s__Gibellulopsis_nigrescens	Gibellulopsis	13	Pathotroph	Plant Pathogen	NULL	NULL	Probable	NULL	Tedersoo L, et al. 2014. Science 346:1256688
OTU1062	2529.55555556	1342.44444444	d__Fungi; k__Fungi; p__Ascomycota; c__Eurotiomycetes; o__Eurotiales; f__Aspergillaceae; g__Penicillium; s__Penicillium_raperi	Eurotiales	7	Saprotroph	Undefined Saprotroph	Microfungus	NULL	Possible	NULL	Sterkenburg E, et al. 2015. New Phytologist 207:1145-1158
OTU1504	2584.33333333	1093.88888889	d__Fungi; k__Fungi; p__Ascomycota; c__Sordariomycetes; o__Microascales; f__Microascaceae; g__Lophotrichus; s__Lophotrichus_sp	Lophotrichus	13	Saprotroph	Undefined Saprotroph	NULL	NULL	Probable	NULL	Tedersoo L, et al. 2014. Science 346:1256688
OTU1295	1074.11111111	2592.88888889	d__Fungi; k__Fungi; p__Ascomycota; c__Sordariomycetes; o__Hypocreales; f__Hypocreaceae; g__Trichoderma; s__unclassified_g__Trichoderma	Hypocreales	7	Saprotroph	Undefined Saprotroph	Microfungus	NULL	Possible	NULL	Sterkenburg E, et al. 2015. New Phytologist 207:1145-1158
OTU1147	752.222222222	2803.55555556	d__Fungi; k__Fungi; p__Ascomycota; c__Eurotiomycetes; o__Eurotiales; f__Aspergillaceae; g__Penicillium; s__Penicillium_oxalicum	Eurotiales	7	Saprotroph	Undefined Saprotroph	Microfungus	NULL	Possible	NULL	Sterkenburg E, et al. 2015. New Phytologist 207:1145-1158
OTU1434	3004.55555556	436.222222222	d__Fungi; k__Fungi; p__Ascomycota; c__Leotiomycetes; o__Helotiales; f__Chaetomellaceae; g__Chaetomella; s__Chaetomella_raphigera	Chaetomella	13	Saprotroph	Undefined Saprotroph	NULL	NULL	Probable	NULL	Tedersoo L, et al. 2014. Science 346:1256688
OTU1260	1210.22222222	2179.55555556	d__Fungi; k__Fungi; p__Ascomycota; c__Sordariomycetes; o__Hypocreales; f__Hypocreales_fam_Incertae_sedis; g__Emericellopsis; s__Emericellopsis_terricola	Emericellopsis	13	Saprotroph	Undefined Saprotroph	NULL	NULL	Probable	NULL	Tedersoo L, et al. 2014. Science 346:1256688
OTU2885	0.0	3250.88888889	d__Fungi; k__Fungi; p__Basidiomycota; c__Agaricomycetes; o__Agaricales; f__Porotheleaceae; g__Porotheleum; s__Porotheleum_omphaliiforme	-	-	-	-	-	-	-	Unassigned	-
OTU1315	1902.0	907.0	d__Fungi; k__Fungi; p__Ascomycota; c__Eurotiomycetes; o__Eurotiales; f__Trichocomaceae; g__Sagenomella; s__Sagenomella_oligospora	Sagenomella	13	Saprotroph	Undefined Saprotroph	NULL	NULL	Probable	NULL	Tedersoo L, et al. 2014. Science 346:1256688
OTU1250	1686.77777778	1047.0	d__Fungi; k__Fungi; p__Ascomycota; c__Eurotiomycetes; o__Eurotiales; f__Aspergillaceae; g__Penicillium; s__Penicillium_menonorum	Eurotiales	7	Saprotroph	Undefined Saprotroph	Microfungus	NULL	Possible	NULL	Sterkenburg E, et al. 2015. New Phytologist 207:1145-1158
OTU1657	1347.66666667	1293.66666667	d__Fungi; k__Fungi; p__Basidiomycota; c__unclassified_p__Basidiomycota; o__unclassified_p__Basidiomycota; f__unclassified_p__Basidiomycota; g__unclassified_p__Basidiomycota; s__unclassified_p__Basidiomycota	-	-	-	-	-	-	-	Unassigned	-
OTU1073	575.0	1600.11111111	d__Fungi; k__Fungi; p__Ascomycota; c__Sordariomycetes; o__Hypocreales; f__Nectriaceae; g__Fusarium; s__Fusarium_flagelliforme	Fusarium	13	Pathotroph-Saprotroph-Symbiotroph	Animal Pathogen-Endophyte-Lichen Parasite-Plant Pathogen-Soil Saprotroph-Wood Saprotroph	Microfungus	NULL	Possible	Likely opportunistic human pathogen (Irinyi et al. 2015)	Duncan CG, Eslyn WE. 1966. Mycologia 58:642-664; Seehann G, et al. 1975. List of Fungi in Soft-Rot Tissue Tests. Institute fur Holzbiologie und Holzschutz, Bundesforschungsanstalt fur Forst - und Holzwirtshaft, Hamburg - Lohbrugge, Germany; Costa IPMW, et al. 2012. Mycotaxon 119:26; Tedersoo L, et al. 2014. Science 346:1256688; Irinyi L, et al. 2015. Medical Mycology 53:313-337; Schroers et al. 2…
OTU1277	1228.77777778	760.666666667	d__Fungi; k__Fungi; p__Ascomycota; c__Dothideomycetes; o__unclassified_c__Dothideomycetes; f__unclassified_c__Dothideomycetes; g__unclassified_c__Dothideomycetes; s__unclassified_c__Dothideomycetes	-	-	-	-	-	-	-	Unassigned	-
OTU1596	1082.33333333	615.888888889	d__Fungi; k__Fungi; p__Ascomycota; c__Sordariomycetes; o__Sordariales; f__Chaetomiaceae; g__unclassified_f__Chaetomiaceae; s__unclassified_f__Chaetomiaceae	Chaetomiaceae	9	Pathotroph-Saprotroph-Symbiotroph	Animal Pathogen-Dung Saprotroph-Endophyte-Epiphyte-Plant Saprotroph-Wood Saprotroph	Microfungus	Soft Rot	Possible	Saprobic, acting as key decay organisms of plant materials and plant-derived commodities (Cannon & Kirk 2007); Epiphyte detection method-culture (Massimo et al. 2015); Endophyte detection method-culture (Busby et al. 2016, David et al. 2016); Likely opportunistic human pathogen (Irinyi et al. 2015)	Seehann G, et al. 1975. List of Fungi in Soft-Rot Tissue Tests. Institute fur Holzbiologie und Holzschutz, Bundesforschungsanstalt fur Forst - und Holzwirtshaft, Hamburg - Lohbrugge, Germany; Cannon PF, Kirk PM. 2007. Fungal Families of the World. CAB International, Cambridge; Bills GF, et al. 2013. Current Opinion in microbiology, 16:549-565; Tedersoo L, et al. 2014. Science 346:1256688; Irinyi …
OTU1137	1154.88888889	514.111111111	d__Fungi; k__Fungi; p__Ascomycota; c__Sordariomycetes; o__Sordariales; f__Chaetomiaceae; g__unclassified_f__Chaetomiaceae; s__unclassified_f__Chaetomiaceae	Chaetomiaceae	9	Pathotroph-Saprotroph-Symbiotroph	Animal Pathogen-Dung Saprotroph-Endophyte-Epiphyte-Plant Saprotroph-Wood Saprotroph	Microfungus	Soft Rot	Possible	Saprobic, acting as key decay organisms of plant materials and plant-derived commodities (Cannon & Kirk 2007); Epiphyte detection method-culture (Massimo et al. 2015); Endophyte detection method-culture (Busby et al. 2016, David et al. 2016); Likely opportunistic human pathogen (Irinyi et al. 2015)	Seehann G, et al. 1975. List of Fungi in Soft-Rot Tissue Tests. Institute fur Holzbiologie und Holzschutz, Bundesforschungsanstalt fur Forst - und Holzwirtshaft, Hamburg - Lohbrugge, Germany; Cannon PF, Kirk PM. 2007. Fungal Families of the World. CAB International, Cambridge; Bills GF, et al. 2013. Current Opinion in microbiology, 16:549-565; Tedersoo L, et al. 2014. Science 346:1256688; Irinyi …
OTU1093	1061.11111111	605.111111111	d__Fungi; k__Fungi; p__Ascomycota; c__Sordariomycetes; o__Sordariales; f__Chaetomiaceae; g__Trichocladium; s__Trichocladium_seminis-citrulli	Trichocladium	13	Saprotroph	Undefined Saprotroph	NULL	NULL	Probable	NULL	Tedersoo L, et al. 2014. Science 346:1256688
OTU1650	834.777777778	822.444444444	d__Fungi; k__Fungi; p__Mortierellomycota; c__Mortierellomycetes; o__Mortierellales; f__Mortierellaceae; g__Mortierella; s__Mortierella_alpina	Mortierellaceae	9	Saprotroph-Symbiotroph	Endophyte-Litter Saprotroph-Soil Saprotroph-Undefined Saprotroph	Microfungus	NULL	Possible	Saprobic in soil and thus frequenctly isolated from soil and material contaminated with soil such as hay or rotten silage and spoil tips (Cannon & Kirk 2007)	Cannon PF, Kirk PM. 2007. Fungal Families of the World. CAB International, Cambridge; Purahong W, et al. 2016. Molecular Ecology 25:4059-4074
OTU1217	833.0	724.333333333	d__Fungi; k__Fungi; p__Ascomycota; c__Sordariomycetes; o__Hypocreales; f__Ophiocordycipitaceae; g__Purpureocillium; s__Purpureocillium_lilacinum	Purpureocillium	13	Pathotroph	Fungal Parasite	NULL	NULL	Probable	NULL	Tedersoo L, et al. 2014. Science 346:1256688
OTU1307	857.444444444	549.333333333	d__Fungi; k__Fungi; p__Ascomycota; c__Eurotiomycetes; o__Eurotiales; f__Aspergillaceae; g__Aspergillus; s__Aspergillus_hortae	Eurotiales	7	Saprotroph	Undefined Saprotroph	Microfungus	NULL	Possible	NULL	Sterkenburg E, et al. 2015. New Phytologist 207:1145-1158
OTU7	1.44444444444	1339.55555556	d__Fungi; k__Fungi; p__Ascomycota; c__Sordariomycetes; o__Sordariales; f__Chaetomiaceae; g__Collariella; s__unclassified_g__Collariella	Chaetomiaceae	9	Pathotroph-Saprotroph-Symbiotroph	Animal Pathogen-Dung Saprotroph-Endophyte-Epiphyte-Plant Saprotroph-Wood Saprotroph	Microfungus	Soft Rot	Possible	Saprobic, acting as key decay organisms of plant materials and plant-derived commodities (Cannon & Kirk 2007); Epiphyte detection method-culture (Massimo et al. 2015); Endophyte detection method-culture (Busby et al. 2016, David et al. 2016); Likely opportunistic human pathogen (Irinyi et al. 2015)	Seehann G, et al. 1975. List of Fungi in Soft-Rot Tissue Tests. Institute fur Holzbiologie und Holzschutz, Bundesforschungsanstalt fur Forst - und Holzwirtshaft, Hamburg - Lohbrugge, Germany; Cannon PF, Kirk PM. 2007. Fungal Families of the World. CAB International, Cambridge; Bills GF, et al. 2013. Current Opinion in microbiology, 16:549-565; Tedersoo L, et al. 2014. Science 346:1256688; Irinyi …
OTU1123	715.111111111	600.444444444	d__Fungi; k__Fungi; p__unclassified_k__Fungi; c__unclassified_k__Fungi; o__unclassified_k__Fungi; f__unclassified_k__Fungi; g__unclassified_k__Fungi; s__unclassified_k__Fungi	-	-	-	-	-	-	-	Unassigned	-
OTU1252	842.666666667	451.0	d__Fungi; k__Fungi; p__Ascomycota; c__Eurotiomycetes; o__Eurotiales; f__Aspergillaceae; g__Aspergillus; s__Aspergillus_chlamydosporus	Eurotiales	7	Saprotroph	Undefined Saprotroph	Microfungus	NULL	Possible	NULL	Sterkenburg E, et al. 2015. New Phytologist 207:1145-1158
OTU1569	833.333333333	452.333333333	d__Fungi; k__Fungi; p__Ascomycota; c__Eurotiomycetes; o__Eurotiales; f__Aspergillaceae; g__Aspergillus; s__unclassified_g__Aspergillus	Eurotiales	7	Saprotroph	Undefined Saprotroph	Microfungus	NULL	Possible	NULL	Sterkenburg E, et al. 2015. New Phytologist 207:1145-1158
OTU2901	0.0	1252.55555556	d__Fungi; k__Fungi; p__Basidiomycota; c__Agaricomycetes; o__Agaricales; f__Bolbitiaceae; g__Conocybe; s__Conocybe_tetrasporoides	Conocybe	13	Saprotroph	Undefined Saprotroph	NULL	NULL	Probable	NULL	Tedersoo L, et al. 2014. Science 346:1256688
OTU1433	277.111111111	891.888888889	d__Fungi; k__Fungi; p__Ascomycota; c__Sordariomycetes; o__Sordariales; f__Cephalothecaceae; g__Phialemonium; s__Phialemonium_inflatum	Phialemonium	13	Saprotroph	Undefined Saprotroph	NULL	NULL	Probable	NULL	Tedersoo L, et al. 2014. Science 346:1256688
OTU1126	733.333333333	373.333333333	d__Fungi; k__Fungi; p__Ascomycota; c__Eurotiomycetes; o__Eurotiales; f__Aspergillaceae; g__Aspergillus; s__Aspergillus_chlamydosporus	Eurotiales	7	Saprotroph	Undefined Saprotroph	Microfungus	NULL	Possible	NULL	Sterkenburg E, et al. 2015. New Phytologist 207:1145-1158
OTU1573	569.555555556	483.222222222	d__Fungi; k__Fungi; p__Ascomycota; c__Sordariomycetes; o__Hypocreales; f__Nectriaceae; g__Bisifusarium; s__unclassified_g__Bisifusarium	Hypocreales	7	Saprotroph	Undefined Saprotroph	Microfungus	NULL	Possible	NULL	Sterkenburg E, et al. 2015. New Phytologist 207:1145-1158
OTU1623	749.555555556	270.555555556	d__Fungi; k__Fungi; p__Ascomycota; c__Eurotiomycetes; o__Eurotiales; f__Aspergillaceae; g__Aspergillus; s__unclassified_g__Aspergillus	Eurotiales	7	Saprotroph	Undefined Saprotroph	Microfungus	NULL	Possible	NULL	Sterkenburg E, et al. 2015. New Phytologist 207:1145-1158
OTU1581	685.777777778	316.111111111	d__Fungi; k__Fungi; p__Ascomycota; c__Dothideomycetes; o__Pleosporales; f__unclassified_o__Pleosporales; g__unclassified_o__Pleosporales; s__unclassified_o__Pleosporales	-	-	-	-	-	-	-	Unassigned	-
OTU1483	461.444444444	536.0	d__Fungi; k__Fungi; p__Mortierellomycota; c__Mortierellomycetes; o__Mortierellales; f__Mortierellaceae; g__Actinomortierella; s__unclassified_g__Actinomortierella	Mortierellaceae	9	Saprotroph-Symbiotroph	Endophyte-Litter Saprotroph-Soil Saprotroph-Undefined Saprotroph	Microfungus	NULL	Possible	Saprobic in soil and thus frequenctly isolated from soil and material contaminated with soil such as hay or rotten silage and spoil tips (Cannon & Kirk 2007)	Cannon PF, Kirk PM. 2007. Fungal Families of the World. CAB International, Cambridge; Purahong W, et al. 2016. Molecular Ecology 25:4059-4074
OTU1403	431.666666667	534.777777778	d__Fungi; k__Fungi; p__Mortierellomycota; c__Mortierellomycetes; o__Mortierellales; f__Mortierellaceae; g__Actinomortierella; s__Actinomortierella_ambigua	Mortierellaceae	9	Saprotroph-Symbiotroph	Endophyte-Litter Saprotroph-Soil Saprotroph-Undefined Saprotroph	Microfungus	NULL	Possible	Saprobic in soil and thus frequenctly isolated from soil and material contaminated with soil such as hay or rotten silage and spoil tips (Cannon & Kirk 2007)	Cannon PF, Kirk PM. 2007. Fungal Families of the World. CAB International, Cambridge; Purahong W, et al. 2016. Molecular Ecology 25:4059-4074
OTU1606	516.222222222	448.777777778	d__Fungi; k__Fungi; p__Ascomycota; c__Sordariomycetes; o__Hypocreales; f__Nectriaceae; g__Fusicolla; s__Fusicolla_acetilerea	Hypocreales	7	Saprotroph	Undefined Saprotroph	Microfungus	NULL	Possible	NULL	Sterkenburg E, et al. 2015. New Phytologist 207:1145-1158
OTU1564	567.0	378.555555556	d__Fungi; k__Fungi; p__Ascomycota; c__Sordariomycetes; o__Hypocreales; f__Nectriaceae; g__Fusarium; s__unclassified_g__Fusarium	Fusarium	13	Pathotroph-Saprotroph-Symbiotroph	Animal Pathogen-Endophyte-Lichen Parasite-Plant Pathogen-Soil Saprotroph-Wood Saprotroph	Microfungus	NULL	Possible	Likely opportunistic human pathogen (Irinyi et al. 2015)	Duncan CG, Eslyn WE. 1966. Mycologia 58:642-664; Seehann G, et al. 1975. List of Fungi in Soft-Rot Tissue Tests. Institute fur Holzbiologie und Holzschutz, Bundesforschungsanstalt fur Forst - und Holzwirtshaft, Hamburg - Lohbrugge, Germany; Costa IPMW, et al. 2012. Mycotaxon 119:26; Tedersoo L, et al. 2014. Science 346:1256688; Irinyi L, et al. 2015. Medical Mycology 53:313-337; Schroers et al. 2…
OTU1129	123.444444444	810.555555556	d__Fungi; k__Fungi; p__Ascomycota; c__Sordariomycetes; o__Sordariales; f__Chaetomiaceae; g__Chaetomium; s__Chaetomium_convolutum	Chaetomium	13	Pathotroph-Saprotroph-Symbiotroph	Animal Pathogen-Dung Saprotroph-Endophyte-Epiphyte-Plant Saprotroph-Wood Saprotroph	Microfungus	Soft Rot	Possible	Saprobic, acting as key decay organisms of plant materials and plant-derived commodities (Cannon & Kirk 2007); Epiphyte detection method-culture (Massimo et al. 2015); Endophyte detection method-culture (Busby et al. 2016, David et al. 2016); Likely opportunistic human pathogen (Irinyi et al. 2015)	Seehann G, et al. 1975. List of Fungi in Soft-Rot Tissue Tests. Institute fur Holzbiologie und Holzschutz, Bundesforschungsanstalt fur Forst - und Holzwirtshaft, Hamburg - Lohbrugge, Germany; Cannon PF, Kirk PM. 2007. Fungal Families of the World. CAB International, Cambridge; Bills GF, et al. 2013. Current Opinion in microbiology, 16:549-565; Tedersoo L, et al. 2014. Science 346:1256688; Irinyi …
OTU1133	399.666666667	531.777777778	d__Fungi; k__Fungi; p__Ascomycota; c__Eurotiomycetes; o__Eurotiales; f__Aspergillaceae; g__Aspergillus; s__Aspergillus_chlamydosporus	Eurotiales	7	Saprotroph	Undefined Saprotroph	Microfungus	NULL	Possible	NULL	Sterkenburg E, et al. 2015. New Phytologist 207:1145-1158
OTU1471	775.333333333	153.333333333	d__Fungi; k__Fungi; p__Ascomycota; c__Eurotiomycetes; o__Eurotiales; f__Aspergillaceae; g__Penicillium; s__Penicillium_rubidurum	Eurotiales	7	Saprotroph	Undefined Saprotroph	Microfungus	NULL	Possible	NULL	Sterkenburg E, et al. 2015. New Phytologist 207:1145-1158
OTU1164	334.111111111	502.333333333	d__Fungi; k__Fungi; p__Ascomycota; c__Sordariomycetes; o__Sordariales; f__Chaetomiaceae; g__Humicola; s__Humicola_phialophoroides	Humicola	13	Saprotroph	Undefined Saprotroph-Wood Saprotroph	NULL	Soft Rot	Probable	NULL	Seehann G, et al. 1975. List of Fungi in Soft-Rot Tissue Tests. Institute fur Holzbiologie und Holzschutz, Bundesforschungsanstalt fur Forst - und Holzwirtshaft, Hamburg - Lohbrugge, Germany; Costa IPMW, et al. 2012. Mycotaxon 119:26; Tedersoo L, et al. 2014. Science 346:1256688
OTU1071	81.5555555556	744.888888889	d__Fungi; k__Fungi; p__unclassified_k__Fungi; c__unclassified_k__Fungi; o__unclassified_k__Fungi; f__unclassified_k__Fungi; g__unclassified_k__Fungi; s__unclassified_k__Fungi	-	-	-	-	-	-	-	Unassigned	-
OTU1515	440.555555556	367.0	d__Fungi; k__Fungi; p__Ascomycota; c__Eurotiomycetes; o__Eurotiales; f__Trichocomaceae; g__Sagenomella; s__Sagenomella_oligospora	Sagenomella	13	Saprotroph	Undefined Saprotroph	NULL	NULL	Probable	NULL	Tedersoo L, et al. 2014. Science 346:1256688
OTU1656	104.555555556	669.222222222	d__Fungi; k__Fungi; p__Ascomycota; c__Sordariomycetes; o__Hypocreales; f__unclassified_o__Hypocreales; g__unclassified_o__Hypocreales; s__unclassified_o__Hypocreales	Hypocreales	7	Saprotroph	Undefined Saprotroph	Microfungus	NULL	Possible	NULL	Sterkenburg E, et al. 2015. New Phytologist 207:1145-1158
OTU1368	406.777777778	305.666666667	d__Fungi; k__Fungi; p__Olpidiomycota; c__Olpidiomycetes; o__Olpidiales; f__Olpidiaceae; g__Olpidium; s__Olpidium_bornovanus	Olpidiaceae	9	Pathotroph	Animal Parasite-Fungal Parasite	NULL	NULL	Probable	Parasitic on algae, fungi, mosses, pollen grains and vegetative tissues of flowering and crop plants	Devasahayam HL, Henry LDC. 2009. Illustrated Plant Pathology: Basic Concepts, New India Publishing, New Delhi
OTU1632	72.5555555556	633.333333333	d__Fungi; k__Fungi; p__unclassified_k__Fungi; c__unclassified_k__Fungi; o__unclassified_k__Fungi; f__unclassified_k__Fungi; g__unclassified_k__Fungi; s__unclassified_k__Fungi	-	-	-	-	-	-	-	Unassigned	-
OTU1225	543.0	161.111111111	d__Fungi; k__Fungi; p__Ascomycota; c__Dothideomycetes; o__Capnodiales; f__Cladosporiaceae; g__Cladosporium; s__Cladosporium_sphaerospermum	Cladosporium	13	Pathotroph-Saprotroph-Symbiotroph	Animal Pathogen-Endophyte-Lichen Parasite-Plant Pathogen-Wood Saprotroph	Microfungus	NULL	Possible	NULL	Seehann G, et al. 1975. List of Fungi in Soft-Rot Tissue Tests. Institute fur Holzbiologie und Holzschutz, Bundesforschungsanstalt fur Forst - und Holzwirtshaft, Hamburg - Lohbrugge, Germany; Lawrey JD, Diederich P. 2016. URL: http://www.lichenicolous.net [24 May 2017]; http://www.apsnet.org/publications/commonnames/Pages/default.aspx
OTU1631	129.333333333	545.444444444	d__Fungi; k__Fungi; p__Ascomycota; c__Sordariomycetes; o__Hypocreales; f__Hypocreaceae; g__Trichoderma; s__Trichoderma_crassum	Hypocreales	7	Saprotroph	Undefined Saprotroph	Microfungus	NULL	Possible	NULL	Sterkenburg E, et al. 2015. New Phytologist 207:1145-1158
OTU1611	335.888888889	338.222222222	d__Fungi; k__Fungi; p__Ascomycota; c__Eurotiomycetes; o__Eurotiales; f__Aspergillaceae; g__Penicillium; s__unclassified_g__Penicillium	Eurotiales	7	Saprotroph	Undefined Saprotroph	Microfungus	NULL	Possible	NULL	Sterkenburg E, et al. 2015. New Phytologist 207:1145-1158
OTU1331	591.777777778	27.4444444444	d__Fungi; k__Fungi; p__Ascomycota; c__Eurotiomycetes; o__Eurotiales; f__Aspergillaceae; g__Aspergillus; s__Aspergillus_ochraceopetaliformis	Eurotiales	7	Saprotroph	Undefined Saprotroph	Microfungus	NULL	Possible	NULL	Sterkenburg E, et al. 2015. New Phytologist 207:1145-1158
OTU1542	231.555555556	355.888888889	d__Fungi; k__Fungi; p__Ascomycota; c__Sordariomycetes; o__Hypocreales; f__Stachybotryaceae; g__Albifimbria; s__unclassified_g__Albifimbria	Hypocreales	7	Saprotroph	Undefined Saprotroph	Microfungus	NULL	Possible	NULL	Sterkenburg E, et al. 2015. New Phytologist 207:1145-1158
OTU2826	0.444444444444	584.0	d__Fungi; k__Fungi; p__Basidiomycota; c__Agaricomycetes; o__Agaricales; f__Bolbitiaceae; g__Conocybe; s__Conocybe_moseri	Conocybe	13	Saprotroph	Undefined Saprotroph	NULL	NULL	Probable	NULL	Tedersoo L, et al. 2014. Science 346:1256688
OTU1674	499.777777778	47.4444444444	d__Fungi; k__Fungi; p__Ascomycota; c__Sordariomycetes; o__Sordariales; f__Chaetomiaceae; g__Chaetomium; s__Chaetomium_fuscum	Chaetomium	13	Pathotroph-Saprotroph-Symbiotroph	Animal Pathogen-Dung Saprotroph-Endophyte-Epiphyte-Plant Saprotroph-Wood Saprotroph	Microfungus	Soft Rot	Possible	Saprobic, acting as key decay organisms of plant materials and plant-derived commodities (Cannon & Kirk 2007); Epiphyte detection method-culture (Massimo et al. 2015); Endophyte detection method-culture (Busby et al. 2016, David et al. 2016); Likely opportunistic human pathogen (Irinyi et al. 2015)	Seehann G, et al. 1975. List of Fungi in Soft-Rot Tissue Tests. Institute fur Holzbiologie und Holzschutz, Bundesforschungsanstalt fur Forst - und Holzwirtshaft, Hamburg - Lohbrugge, Germany; Cannon PF, Kirk PM. 2007. Fungal Families of the World. CAB International, Cambridge; Bills GF, et al. 2013. Current Opinion in microbiology, 16:549-565; Tedersoo L, et al. 2014. Science 346:1256688; Irinyi …
OTU1432	0.777777777778	507.888888889	d__Fungi; k__Fungi; p__Ascomycota; c__Sordariomycetes; o__Cordanales; f__Cordanaceae; g__Cordana; s__Cordana_bisbyi	Cordana	13	Pathotroph-Saprotroph	NULL	NULL	NULL	Probable	NULL	Tedersoo L, et al. 2014. Science 346:1256688
OTU2040	337.888888889	167.777777778	d__Fungi; k__Fungi; p__Ascomycota; c__Eurotiomycetes; o__Eurotiales; f__Aspergillaceae; g__Aspergillus; s__Aspergillus_piperis	Eurotiales	7	Saprotroph	Undefined Saprotroph	Microfungus	NULL	Possible	NULL	Sterkenburg E, et al. 2015. New Phytologist 207:1145-1158
OTU1194	311.555555556	171.333333333	d__Fungi; k__Fungi; p__Ascomycota; c__Sordariomycetes; o__Hypocreales; f__Nectriaceae; g__Neocosmospora; s__Neocosmospora_rubicola	Neocosmospora	13	Saprotroph	Undefined Saprotroph	NULL	NULL	Probable	NULL	Tedersoo L, et al. 2014. Science 346:1256688
OTU1514	251.555555556	226.333333333	d__Fungi; k__Fungi; p__Ascomycota; c__Eurotiomycetes; o__Onygenales; f__Gymnoascaceae; g__Arachniotus; s__Arachniotus_dankaliensis	Arachniotus	13	Saprotroph	Undefined Saprotroph	NULL	NULL	Probable	NULL	Tedersoo L, et al. 2014. Science 346:1256688
OTU1563	427.111111111	43.6666666667	d__Fungi; k__Fungi; p__Ascomycota; c__Sordariomycetes; o__Hypocreales; f__Stachybotryaceae; g__Striaticonidium; s__Striaticonidium_brachysporum	Hypocreales	7	Saprotroph	Undefined Saprotroph	Microfungus	NULL	Possible	NULL	Sterkenburg E, et al. 2015. New Phytologist 207:1145-1158
OTU1661	212.666666667	256.111111111	d__Fungi; k__Fungi; p__Ascomycota; c__Sordariomycetes; o__Sordariales; f__Chaetomiaceae; g__Chaetomium; s__Chaetomium_grande	Chaetomium	13	Pathotroph-Saprotroph-Symbiotroph	Animal Pathogen-Dung Saprotroph-Endophyte-Epiphyte-Plant Saprotroph-Wood Saprotroph	Microfungus	Soft Rot	Possible	Saprobic, acting as key decay organisms of plant materials and plant-derived commodities (Cannon & Kirk 2007); Epiphyte detection method-culture (Massimo et al. 2015); Endophyte detection method-culture (Busby et al. 2016, David et al. 2016); Likely opportunistic human pathogen (Irinyi et al. 2015)	Seehann G, et al. 1975. List of Fungi in Soft-Rot Tissue Tests. Institute fur Holzbiologie und Holzschutz, Bundesforschungsanstalt fur Forst - und Holzwirtshaft, Hamburg - Lohbrugge, Germany; Cannon PF, Kirk PM. 2007. Fungal Families of the World. CAB International, Cambridge; Bills GF, et al. 2013. Current Opinion in microbiology, 16:549-565; Tedersoo L, et al. 2014. Science 346:1256688; Irinyi …
OTU2304	317.0	143.444444444	d__Fungi; k__Fungi; p__Chytridiomycota; c__Spizellomycetes; o__Spizellomycetales; f__unclassified_o__Spizellomycetales; g__unclassified_o__Spizellomycetales; s__unclassified_o__Spizellomycetales	-	-	-	-	-	-	-	Unassigned	-
OTU122	3.33333333333	454.0	d__Fungi; k__Fungi; p__Chytridiomycota; c__Rhizophlyctidomycetes; o__Rhizophlyctidales; f__Rhizophlyctidaceae; g__unclassified_f__Rhizophlyctidaceae; s__unclassified_f__Rhizophlyctidaceae	-	-	-	-	-	-	-	Unassigned	-
OTU1618	314.666666667	132.666666667	d__Fungi; k__Fungi; p__Ascomycota; c__Eurotiomycetes; o__Eurotiales; f__Aspergillaceae; g__Aspergillus; s__Aspergillus_caninus	Eurotiales	7	Saprotroph	Undefined Saprotroph	Microfungus	NULL	Possible	NULL	Sterkenburg E, et al. 2015. New Phytologist 207:1145-1158
OTU1140	290.222222222	143.0	d__Fungi; k__Fungi; p__Ascomycota; c__Eurotiomycetes; o__Eurotiales; f__Aspergillaceae; g__Aspergillus; s__Aspergillus_aflatoxiformans	Eurotiales	7	Saprotroph	Undefined Saprotroph	Microfungus	NULL	Possible	NULL	Sterkenburg E, et al. 2015. New Phytologist 207:1145-1158
OTU1255	369.444444444	54.4444444444	d__Fungi; k__Fungi; p__Ascomycota; c__Sordariomycetes; o__Sordariales; f__unclassified_o__Sordariales; g__unclassified_o__Sordariales; s__unclassified_o__Sordariales	-	-	-	-	-	-	-	Unassigned	-
OTU1669	278.333333333	138.555555556	d__Fungi; k__Fungi; p__Ascomycota; c__Sordariomycetes; o__Xylariales; f__Apiosporaceae; g__Apiospora; s__Apiospora_paraphaeosperma	Apiospora	13	Pathotroph-Saprotroph	Plant Pathogen	NULL	NULL	Probable	NULL	Tedersoo L, et al. 2014. Science 346:1256688
OTU1626	287.777777778	126.555555556	d__Fungi; k__Fungi; p__Ascomycota; c__Eurotiomycetes; o__Onygenales; f__Arachnomycetaceae; g__Arachnomyces; s__Arachnomyces_sp	Arachnomyces	13	Saprotroph	Dung Saprotroph	NULL	NULL	Highly Probable	NULL	Bills GF, et al. 2013. Current Opinion in microbiology, 16:549-565
OTU1393	275.111111111	129.222222222	d__Fungi; k__Fungi; p__Ascomycota; c__Dothideomycetes; o__Capnodiales; f__Cladosporiaceae; g__Cladosporium; s__Cladosporium_delicatulum	Cladosporium	13	Pathotroph-Saprotroph-Symbiotroph	Animal Pathogen-Endophyte-Lichen Parasite-Plant Pathogen-Wood Saprotroph	Microfungus	NULL	Possible	NULL	Seehann G, et al. 1975. List of Fungi in Soft-Rot Tissue Tests. Institute fur Holzbiologie und Holzschutz, Bundesforschungsanstalt fur Forst - und Holzwirtshaft, Hamburg - Lohbrugge, Germany; Lawrey JD, Diederich P. 2016. URL: http://www.lichenicolous.net [24 May 2017]; http://www.apsnet.org/publications/commonnames/Pages/default.aspx
OTU1202	203.555555556	170.555555556	d__Fungi; k__Fungi; p__Ascomycota; c__Eurotiomycetes; o__Eurotiales; f__Aspergillaceae; g__Aspergillus; s__Aspergillus_chlamydosporus	Eurotiales	7	Saprotroph	Undefined Saprotroph	Microfungus	NULL	Possible	NULL	Sterkenburg E, et al. 2015. New Phytologist 207:1145-1158
OTU2615	0.0	373.444444444	d__Fungi; k__Fungi; p__Ascomycota; c__Pezizomycetes; o__Pezizales; f__Pyronemataceae; g__Pyronemataceae_gen_Incertae_sedis; s__Pyronemataceae_sp	Pyronemataceae	9	Saprotroph-Symbiotroph	Dung Saprotroph-Ectomycorrhizal-Soil Saprotroph-Wood Saprotroph	Gasteroid-Pezizoid	NULL	Possible	Saprobic on soil, dung or rotten wood or mycorrhizal, some species hypogeous, others associated with fire sites (Cannon & Kirk 2007)	Cannon PF, Kirk PM. 2007. Fungal Families of the World. CAB International, Cambridge
OTU1480	184.777777778	181.444444444	d__Fungi; k__Fungi; p__Ascomycota; c__Eurotiomycetes; o__Eurotiales; f__Aspergillaceae; g__Talaromyces; s__Talaromyces_minioluteus	Talaromyces	13	Saprotroph	Undefined Saprotroph	NULL	NULL	Probable	NULL	Tedersoo L, et al. 2014. Science 346:1256688
OTU1558	235.888888889	130.111111111	d__Fungi; k__Fungi; p__Ascomycota; c__Sordariomycetes; o__Sordariales; f__unclassified_o__Sordariales; g__unclassified_o__Sordariales; s__unclassified_o__Sordariales	-	-	-	-	-	-	-	Unassigned	-
OTU1646	190.0	170.111111111	d__Fungi; k__Fungi; p__Ascomycota; c__Sordariomycetes; o__Microascales; f__Microascaceae; g__Microascus; s__Microascus_croci	Microascaceae	9	Pathotroph-Saprotroph-Symbiotroph	Animal Pathogen-Endophyte-Plant Pathogen-Undefined Saprotroph	Microfungus	NULL	Possible	Saprobic in soil or rotting vegetation, some species heat-tolerant and associatated with silage and compost, a few associated with humans and animals (Cannon & Kirk 2007)	Cannon PF, Kirk PM. 2007. Fungal Families of the World. CAB International, Cambridge
OTU1153	116.333333333	240.444444444	d__Fungi; k__Fungi; p__Ascomycota; c__Sordariomycetes; o__Hypocreales; f__Stachybotryaceae; g__Myrothecium; s__Myrothecium_inundatum	Myrothecium	13	Saprotroph	Undefined Saprotroph	NULL	NULL	Probable	NULL	Tedersoo L, et al. 2014. Science 346:1256688
OTU1394	283.777777778	68.0	d__Fungi; k__Fungi; p__Ascomycota; c__Eurotiomycetes; o__Chaetothyriales; f__Trichomeriaceae; g__Knufia; s__unclassified_g__Knufia	Knufia	13	Pathotroph-Saprotroph	Animal Pathogen-Plant Pathogen-Soil Saprotroph-Undefined Saprotroph	Microfungus	NULL	Possible	Species isolated from tumour-like stem and branch deformities of Populus tremuloides, bark of Populus, rocks, and clinical samples, with one species causes opportunistic skin infections in humans (Crous et al. 2013)	Li DM, et al. 2008. Studies in Mycology 61:131-136; Crous PW, et al. 2013. Persoonia 31:188-296; Irinyi L, et al. 2015. Medical Mycology 53:313-337
OTU1263	288.333333333	63.0	d__Fungi; k__Fungi; p__Basidiomycota; c__Tremellomycetes; o__Tremellales; f__Trimorphomycetaceae; g__Saitozyma; s__Saitozyma_podzolica	Tremellales	7	Pathotroph-Saprotroph-Symbiotroph	Fungal Parasite-Undefined Saprotroph	Tremelloid-Yeast	NULL	Possible	The order contains both teleomorphic and anamorphic species, most of the latter being yeasts	Sterkenburg E, et al. 2015. New Phytologist 207:1145-1158
OTU1235	39.8888888889	300.0	d__Fungi; k__Fungi; p__Ascomycota; c__Sordariomycetes; o__Sordariales; f__Bombardiaceae; g__Ramophialophora; s__Ramophialophora_sp	-	-	-	-	-	-	-	Unassigned	-
OTU1302	328.111111111	11.0	d__Fungi; k__Fungi; p__Ascomycota; c__Sordariomycetes; o__Hypocreales; f__Bionectriaceae; g__Clonostachys; s__Clonostachys_buxi	Clonostachys	13	Pathotroph	Plant Pathogen	NULL	NULL	Probable	NULL	Tedersoo L, et al. 2014. Science 346:1256688
OTU1783	243.0	88.2222222222	d__Fungi; k__Fungi; p__Ascomycota; c__Sordariomycetes; o__Sordariales; f__Chaetomiaceae; g__Humicola; s__unclassified_g__Humicola	Humicola	13	Saprotroph	Undefined Saprotroph-Wood Saprotroph	NULL	Soft Rot	Probable	NULL	Seehann G, et al. 1975. List of Fungi in Soft-Rot Tissue Tests. Institute fur Holzbiologie und Holzschutz, Bundesforschungsanstalt fur Forst - und Holzwirtshaft, Hamburg - Lohbrugge, Germany; Costa IPMW, et al. 2012. Mycotaxon 119:26; Tedersoo L, et al. 2014. Science 346:1256688
OTU1442	213.222222222	113.0	d__Fungi; k__Fungi; p__Ascomycota; c__Sordariomycetes; o__Sordariales; f__Sordariales_fam_Incertae_sedis; g__Staphylotrichum; s__Staphylotrichum_coccosporum	Staphylotrichum	13	Saprotroph	Undefined Saprotroph	NULL	NULL	Probable	NULL	Tedersoo L, et al. 2014. Science 346:1256688
OTU1240	104.222222222	192.888888889	d__Fungi; k__Fungi; p__Ascomycota; c__Sordariomycetes; o__Myrmecridiales; f__Myrmecridiaceae; g__Myrmecridium; s__Myrmecridium_schulzeri	Myrmecridium	13	Saprotroph	Undefined Saprotroph	NULL	NULL	Probable	NULL	Tedersoo L, et al. 2014. Science 346:1256688
OTU1398	70.1111111111	214.111111111	d__Fungi; k__Fungi; p__Mortierellomycota; c__Mortierellomycetes; o__Mortierellales; f__Mortierellaceae; g__Mortierella; s__Mortierella_elongata	Mortierellaceae	9	Saprotroph-Symbiotroph	Endophyte-Litter Saprotroph-Soil Saprotroph-Undefined Saprotroph	Microfungus	NULL	Possible	Saprobic in soil and thus frequenctly isolated from soil and material contaminated with soil such as hay or rotten silage and spoil tips (Cannon & Kirk 2007)	Cannon PF, Kirk PM. 2007. Fungal Families of the World. CAB International, Cambridge; Purahong W, et al. 2016. Molecular Ecology 25:4059-4074
OTU1428	137.555555556	143.111111111	d__Fungi; k__Fungi; p__Mortierellomycota; c__Mortierellomycetes; o__Mortierellales; f__Mortierellaceae; g__Actinomortierella; s__Actinomortierella_capitata	Mortierellaceae	9	Saprotroph-Symbiotroph	Endophyte-Litter Saprotroph-Soil Saprotroph-Undefined Saprotroph	Microfungus	NULL	Possible	Saprobic in soil and thus frequenctly isolated from soil and material contaminated with soil such as hay or rotten silage and spoil tips (Cannon & Kirk 2007)	Cannon PF, Kirk PM. 2007. Fungal Families of the World. CAB International, Cambridge; Purahong W, et al. 2016. Molecular Ecology 25:4059-4074
OTU1414	26.7777777778	253.222222222	d__Fungi; k__Fungi; p__Basidiomycota; c__Agaricomycetes; o__Cantharellales; f__Ceratobasidiaceae; g__unclassified_f__Ceratobasidiaceae; s__unclassified_f__Ceratobasidiaceae	Ceratobasidiaceae	9	Pathotroph-Saprotroph-Symbiotroph	Endomycorrhizal-Plant Pathogen-Undefined Saprotroph	Microfungus	NULL	Possible	Best known as plant pathogens, but also saprobic. Species are endomycorrhizal with a wide range of plant roots - especially of Orchidaceae but also even bryophytes (Cannon & Kirk 2007)	Cannon PF, Kirk PM. 2007. Fungal Families of the World. CAB International, Cambridge
OTU1186	169.333333333	107.111111111	d__Fungi; k__Fungi; p__Ascomycota; c__Sordariomycetes; o__Xylariales; f__Amphisphaeriaceae; g__Microdochium; s__unclassified_g__Microdochium	Microdochium	13	Pathotroph-Symbiotroph	Endophyte-Plant Pathogen	Dark Septate Endophyte	NULL	Possible	NULL	Tedersoo L, et al. 2014. Science 346:1256688 (as plant pathogen); Mandyam et al. 2012. Mycorrhiza 22:109-119 (as DSE).
OTU1343	0.333333333333	271.444444444	d__Fungi; k__Fungi; p__unclassified_k__Fungi; c__unclassified_k__Fungi; o__unclassified_k__Fungi; f__unclassified_k__Fungi; g__unclassified_k__Fungi; s__unclassified_k__Fungi	-	-	-	-	-	-	-	Unassigned	-
OTU1452	170.666666667	89.6666666667	d__Fungi; k__Fungi; p__Ascomycota; c__Dothideomycetes; o__Dothideomycetes_ord_Incertae_sedis; f__Eremomycetaceae; g__Arthrographis; s__Arthrographis_kalrae	Arthrographis	13	Saprotroph	Undefined Saprotroph	NULL	NULL	Probable	NULL	Tedersoo L, et al. 2014. Science 346:1256688
OTU2132	179.444444444	76.0	d__Fungi; k__Fungi; p__Ascomycota; c__Eurotiomycetes; o__Eurotiales; f__Aspergillaceae; g__Talaromyces; s__Talaromyces_aculeatus	Talaromyces	13	Saprotroph	Undefined Saprotroph	NULL	NULL	Probable	NULL	Tedersoo L, et al. 2014. Science 346:1256688
OTU75	240.777777778	13.0	d__Fungi; k__Fungi; p__Ascomycota; c__unclassified_p__Ascomycota; o__unclassified_p__Ascomycota; f__unclassified_p__Ascomycota; g__unclassified_p__Ascomycota; s__unclassified_p__Ascomycota	-	-	-	-	-	-	-	Unassigned	-
OTU1478	1.11111111111	241.555555556	d__Fungi; k__Fungi; p__unclassified_k__Fungi; c__unclassified_k__Fungi; o__unclassified_k__Fungi; f__unclassified_k__Fungi; g__unclassified_k__Fungi; s__unclassified_k__Fungi	-	-	-	-	-	-	-	Unassigned	-
OTU1431	106.444444444	134.444444444	d__Fungi; k__Fungi; p__Mortierellomycota; c__Mortierellomycetes; o__Mortierellales; f__Mortierellaceae; g__Actinomortierella; s__Actinomortierella_capitata	Mortierellaceae	9	Saprotroph-Symbiotroph	Endophyte-Litter Saprotroph-Soil Saprotroph-Undefined Saprotroph	Microfungus	NULL	Possible	Saprobic in soil and thus frequenctly isolated from soil and material contaminated with soil such as hay or rotten silage and spoil tips (Cannon & Kirk 2007)	Cannon PF, Kirk PM. 2007. Fungal Families of the World. CAB International, Cambridge; Purahong W, et al. 2016. Molecular Ecology 25:4059-4074
OTU1275	204.666666667	29.3333333333	d__Fungi; k__Fungi; p__Ascomycota; c__Dothideomycetes; o__Capnodiales; f__Cladosporiaceae; g__Cladosporium; s__Cladosporium_halotolerans	Cladosporium	13	Pathotroph-Saprotroph-Symbiotroph	Animal Pathogen-Endophyte-Lichen Parasite-Plant Pathogen-Wood Saprotroph	Microfungus	NULL	Possible	NULL	Seehann G, et al. 1975. List of Fungi in Soft-Rot Tissue Tests. Institute fur Holzbiologie und Holzschutz, Bundesforschungsanstalt fur Forst - und Holzwirtshaft, Hamburg - Lohbrugge, Germany; Lawrey JD, Diederich P. 2016. URL: http://www.lichenicolous.net [24 May 2017]; http://www.apsnet.org/publications/commonnames/Pages/default.aspx
OTU2177	224.555555556	5.88888888889	d__Fungi; k__Fungi; p__Ascomycota; c__Dothideomycetes; o__Pleosporales; f__Phaeosphaeriaceae; g__Setophaeosphaeria; s__Setophaeosphaeria_citricola	Phaeosphaeriaceae	9	Pathotroph-Saprotroph	Fungal Parasite-Plant Pathogen-Plant Saprotroph	Microfungus	NULL	Probable	Necrotrophic or saprobic on a wide range of plants, especially monocotyledons; a few species parasitic on other fungi (Cannon & Kirk 2007)	Cannon PF, Kirk PM. 2007. Fungal Families of the World. CAB International, Cambridge
OTU1219	146.222222222	83.0	d__Fungi; k__Fungi; p__Ascomycota; c__Sordariomycetes; o__unclassified_c__Sordariomycetes; f__unclassified_c__Sordariomycetes; g__unclassified_c__Sordariomycetes; s__unclassified_c__Sordariomycetes	-	-	-	-	-	-	-	Unassigned	-
OTU1060	195.444444444	31.5555555556	d__Fungi; k__Fungi; p__Ascomycota; c__Dothideomycetes; o__Pleosporales; f__Torulaceae; g__Torula; s__Torula_deospora	Torula	13	Pathotroph-Saprotroph	Endophyte-Plant Pathogen-Wood Saprotroph	NULL	Soft Rot	Probable	Endophyte Host - Caryophyllacae (Costa et al. 2012)	Duncan CG, Eslyn WE. 1966. Mycologia 58:642-645; Costa IPMW, et al. 2012. Mycotaxon 119:26
OTU1155	82.8888888889	138.666666667	d__Fungi; k__Fungi; p__Ascomycota; c__Dothideomycetes; o__Pleosporales; f__Pleosporaceae; g__Curvularia; s__unclassified_g__Curvularia	Curvularia	13	Pathotroph	Plant Pathogen	NULL	NULL	Probable	NULL	Tedersoo L, et al. 2014. Science 346:1256688
OTU1195	213.111111111	4.33333333333	d__Fungi; k__Fungi; p__Ascomycota; c__Eurotiomycetes; o__Eurotiales; f__Aspergillaceae; g__Penicillium; s__Penicillium_citrinum	Eurotiales	7	Saprotroph	Undefined Saprotroph	Microfungus	NULL	Possible	NULL	Sterkenburg E, et al. 2015. New Phytologist 207:1145-1158
OTU2094	13.4444444444	202.777777778	d__Fungi; k__Fungi; p__Basidiomycota; c__Agaricomycetes; o__unclassified_c__Agaricomycetes; f__unclassified_c__Agaricomycetes; g__unclassified_c__Agaricomycetes; s__unclassified_c__Agaricomycetes	-	-	-	-	-	-	-	Unassigned	-
OTU1418	87.7777777778	118.333333333	d__Fungi; k__Fungi; p__Ascomycota; c__Leotiomycetes; o__Erysiphales; f__Erysiphaceae; g__Podosphaera; s__unclassified_g__Podosphaera	Podosphaera	13	Pathotroph	Plant Pathogen	Microfungus	NULL	Probable	NULL	Tedersoo L, et al. 2014. Science 346:1256688
OTU1184	135.111111111	70.2222222222	d__Fungi; k__Fungi; p__Ascomycota; c__Eurotiomycetes; o__Eurotiales; f__Aspergillaceae; g__Aspergillus; s__Aspergillus_caninus	Eurotiales	7	Saprotroph	Undefined Saprotroph	Microfungus	NULL	Possible	NULL	Sterkenburg E, et al. 2015. New Phytologist 207:1145-1158
OTU2171	0.666666666667	203.777777778	d__Fungi; k__Fungi; p__Ascomycota; c__Sordariomycetes; o__Hypocreales; f__unclassified_o__Hypocreales; g__unclassified_o__Hypocreales; s__unclassified_o__Hypocreales	Hypocreales	7	Saprotroph	Undefined Saprotroph	Microfungus	NULL	Possible	NULL	Sterkenburg E, et al. 2015. New Phytologist 207:1145-1158
OTU1054	88.3333333333	112.444444444	d__Fungi; k__Fungi; p__unclassified_k__Fungi; c__unclassified_k__Fungi; o__unclassified_k__Fungi; f__unclassified_k__Fungi; g__unclassified_k__Fungi; s__unclassified_k__Fungi	-	-	-	-	-	-	-	Unassigned	-
OTU2245	11.0	186.111111111	d__Fungi; k__Fungi; p__Chytridiomycota; c__unclassified_p__Chytridiomycota; o__unclassified_p__Chytridiomycota; f__unclassified_p__Chytridiomycota; g__unclassified_p__Chytridiomycota; s__unclassified_p__Chytridiomycota	-	-	-	-	-	-	-	Unassigned	-
OTU1554	129.222222222	63.5555555556	d__Fungi; k__Fungi; p__Ascomycota; c__Sordariomycetes; o__Microascales; f__Microascaceae; g__Pseudallescheria; s__Pseudallescheria_boydii	Pseudallescheria	13	Saprotroph	Undefined Saprotroph	NULL	NULL	Probable	NULL	Tedersoo L, et al. 2014. Science 346:1256688
OTU1258	114.222222222	77.0	d__Fungi; k__Fungi; p__Ascomycota; c__Sordariomycetes; o__Trichosphaeriales; f__unclassified_o__Trichosphaeriales; g__unclassified_o__Trichosphaeriales; s__unclassified_o__Trichosphaeriales	-	-	-	-	-	-	-	Unassigned	-
OTU1487	157.333333333	27.7777777778	d__Fungi; k__Fungi; p__Ascomycota; c__Eurotiomycetes; o__Eurotiales; f__Aspergillaceae; g__Aspergillus; s__Aspergillus_chlamydosporus	Eurotiales	7	Saprotroph	Undefined Saprotroph	Microfungus	NULL	Possible	NULL	Sterkenburg E, et al. 2015. New Phytologist 207:1145-1158
OTU1149	135.444444444	41.1111111111	d__Fungi; k__Fungi; p__Ascomycota; c__Sordariomycetes; o__Hypocreales; f__Hypocreales_fam_Incertae_sedis; g__Hypocreales_gen_Incertae_sedis; s__Hypocreales_sp	Hypocreales	7	Saprotroph	Undefined Saprotroph	Microfungus	NULL	Possible	NULL	Sterkenburg E, et al. 2015. New Phytologist 207:1145-1158
OTU1497	91.0	84.4444444444	d__Fungi; k__Fungi; p__Ascomycota; c__Sordariomycetes; o__Sordariales; f__Chaetomiaceae; g__Chaetomium; s__unclassified_g__Chaetomium	Chaetomium	13	Pathotroph-Saprotroph-Symbiotroph	Animal Pathogen-Dung Saprotroph-Endophyte-Epiphyte-Plant Saprotroph-Wood Saprotroph	Microfungus	Soft Rot	Possible	Saprobic, acting as key decay organisms of plant materials and plant-derived commodities (Cannon & Kirk 2007); Epiphyte detection method-culture (Massimo et al. 2015); Endophyte detection method-culture (Busby et al. 2016, David et al. 2016); Likely opportunistic human pathogen (Irinyi et al. 2015)	Seehann G, et al. 1975. List of Fungi in Soft-Rot Tissue Tests. Institute fur Holzbiologie und Holzschutz, Bundesforschungsanstalt fur Forst - und Holzwirtshaft, Hamburg - Lohbrugge, Germany; Cannon PF, Kirk PM. 2007. Fungal Families of the World. CAB International, Cambridge; Bills GF, et al. 2013. Current Opinion in microbiology, 16:549-565; Tedersoo L, et al. 2014. Science 346:1256688; Irinyi …
OTU1510	135.222222222	37.0	d__Fungi; k__Fungi; p__Ascomycota; c__Sordariomycetes; o__Microascales; f__Microascaceae; g__Microascus; s__Microascus_brevicaulis	Microascaceae	9	Pathotroph-Saprotroph-Symbiotroph	Animal Pathogen-Endophyte-Plant Pathogen-Undefined Saprotroph	Microfungus	NULL	Possible	Saprobic in soil or rotting vegetation, some species heat-tolerant and associatated with silage and compost, a few associated with humans and animals (Cannon & Kirk 2007)	Cannon PF, Kirk PM. 2007. Fungal Families of the World. CAB International, Cambridge
OTU1628	134.0	36.0	d__Fungi; k__Fungi; p__Ascomycota; c__Eurotiomycetes; o__Eurotiales; f__Aspergillaceae; g__Aspergillus; s__unclassified_g__Aspergillus	Eurotiales	7	Saprotroph	Undefined Saprotroph	Microfungus	NULL	Possible	NULL	Sterkenburg E, et al. 2015. New Phytologist 207:1145-1158
OTU3167	0.777777777778	167.666666667	d__Fungi; k__Fungi; p__Ascomycota; c__Sordariomycetes; o__Sordariales; f__Sordariaceae; g__Sordaria; s__unclassified_g__Sordaria	Sordaria	13	Saprotroph	Dung Saprotroph-Wood Saprotroph	NULL	Soft Rot	Probable	NULL	Duncan CG, Eslyn WE. 1966. Mycologia 58:642-664; Seehann G, et al. 1975. List of Fungi in Soft-Rot Tissue Tests. Institute fur Holzbiologie und Holzschutz, Bundesforschungsanstalt fur Forst - und Holzwirtshaft, Hamburg - Lohbrugge, Germany; Costa IPMW, et al. 2012. Mycotaxon 119:26; Bills GF, et al. 2013. Current Opinion in microbiology, 16:549-565; Tedersoo L, et al. 2014. Science 346:1256688; h…
OTU1304	85.4444444444	82.1111111111	d__Fungi; k__Fungi; p__Ascomycota; c__Sordariomycetes; o__Hypocreales; f__Bionectriaceae; g__Bionectria; s__Bionectria_solani	Bionectria	13	Pathotroph-Saprotroph	Fungal Parasite-Undefined Saprotroph	Microfungus	NULL	Probable	NULL	Tedersoo L, et al. 2014. Science 346:1256688
OTU232	164.444444444	1.55555555556	d__Fungi; k__Fungi; p__Ascomycota; c__Sordariomycetes; o__Hypocreales; f__Nectriaceae; g__Stephanonectria; s__Stephanonectria_keithii	Stephanonectria	13	Saprotroph	Undefined Saprotroph	NULL	NULL	Probable	NULL	Tedersoo L, et al. 2014. Science 346:1256688
OTU1355	58.1111111111	105.0	d__Fungi; k__Fungi; p__Ascomycota; c__Dothideomycetes; o__Pleosporales; f__Pleosporaceae; g__Curvularia; s__Curvularia_hominis	Curvularia	13	Pathotroph	Plant Pathogen	NULL	NULL	Probable	NULL	Tedersoo L, et al. 2014. Science 346:1256688
OTU1482	146.555555556	15.7777777778	d__Fungi; k__Fungi; p__Ascomycota; c__Sordariomycetes; o__Glomerellales; f__Plectosphaerellaceae; g__Furcasterigmium; s__Furcasterigmium_furcatum	Plectosphaerellaceae	13	Pathotroph-Saprotroph-Symbiotroph	Animal Pathogen-Endophyte-Fungal Parasite-Plant Pathogen=Wood Saprotroph	Microfungus	NULL	Possible	NULL	Duncan CG, Eslyn WE. 1966. Mycologia 58:642-64; Nilsson T. 1973. Studies on wood degradation and cellulolytic activity of microfungi. No. 104; Worrall JJ, et al. 1997. Mycologia 89: 199-219; Hanada RE, et al. 2010. Fungal Biology 114:901-910; Del Olmo-Ruiz M, Arnold AE. 2014. Mycologia 106:8-21; Tedersoo L, et al. 2014. Science 346:1256688 (doi:10.1126/science.1256688); Irinyi L, et al. 2015. Med…
OTU156	143.555555556	11.7777777778	d__Fungi; k__Fungi; p__Ascomycota; c__Sordariomycetes; o__Sordariales; f__Podosporaceae; g__Podospora; s__Podospora_bulbillosa	Podospora	13	Saprotroph-Symbiotroph	Dung Saprotroph-Endophyte-Litter Saprotroph-Undefined Saprotroph	Microfungus	NULL	Possible	Endophyte detection method-culture (David et al. 2016)	Bell A. 1983. Dung Fungi: An Illustrated Guide to Coprophilous Fungi in New Zealand. Victoria University Press, Wellington; Tedersoo L, et al. 2014. Science 346:1256688; David AS, et al. 2016. Microbial Ecology 71:912-926; Purahong W, et al. 2016. Molecular Ecology 25:4059-4074 (as litter saprotroph)
OTU1238	68.1111111111	86.5555555556	d__Fungi; k__Fungi; p__Ascomycota; c__Leotiomycetes; o__Helotiales; f__Tricladiaceae; g__Mycofalcella; s__Mycofalcella_calcarata	-	-	-	-	-	-	-	Unassigned	-
OTU692	124.222222222	29.0	d__Fungi; k__Fungi; p__Ascomycota; c__Sordariomycetes; o__Sordariales; f__Lasiosphaeriaceae; g__Cercophora; s__Cercophora_samala	Cercophora	13	Saprotroph	Dung Saprotroph	NULL	NULL	Highly Probable	NULL	Bell A. 1983. Dung Fungi: An Illustrated Guide to Coprophilous Fungi in New Zealand. Victoria University Press, Wellington
OTU1390	103.0	49.2222222222	d__Fungi; k__Fungi; p__Ascomycota; c__Sordariomycetes; o__Glomerellales; f__Plectosphaerellaceae; g__unclassified_f__Plectosphaerellaceae; s__unclassified_f__Plectosphaerellaceae	Plectosphaerellaceae	13	Pathotroph-Saprotroph-Symbiotroph	Animal Pathogen-Endophyte-Fungal Parasite-Plant Pathogen=Wood Saprotroph	Microfungus	NULL	Possible	NULL	Duncan CG, Eslyn WE. 1966. Mycologia 58:642-64; Nilsson T. 1973. Studies on wood degradation and cellulolytic activity of microfungi. No. 104; Worrall JJ, et al. 1997. Mycologia 89: 199-219; Hanada RE, et al. 2010. Fungal Biology 114:901-910; Del Olmo-Ruiz M, Arnold AE. 2014. Mycologia 106:8-21; Tedersoo L, et al. 2014. Science 346:1256688 (doi:10.1126/science.1256688); Irinyi L, et al. 2015. Med…
OTU3114	0.666666666667	150.333333333	d__Fungi; k__Fungi; p__Basidiomycota; c__Agaricomycetes; o__Agaricales; f__Bolbitiaceae; g__Conocybe; s__Conocybe_moseri	Conocybe	13	Saprotroph	Undefined Saprotroph	NULL	NULL	Probable	NULL	Tedersoo L, et al. 2014. Science 346:1256688
OTU1481	64.5555555556	84.2222222222	d__Fungi; k__Fungi; p__Basidiomycota; c__Agaricomycetes; o__Cantharellales; f__Ceratobasidiaceae; g__Ceratorhiza; s__Ceratorhiza_sp	Ceratorhiza	13	Pathotroph	Plant Pathogen	NULL	NULL	Probable	NULL	Tedersoo L, et al. 2014. Science 346:1256688
OTU105	145.333333333	2.88888888889	d__Fungi; k__Fungi; p__Ascomycota; c__Sordariomycetes; o__Sordariales; f__Chaetomiaceae; g__Arxotrichum; s__Arxotrichum_succineum	Chaetomiaceae	9	Pathotroph-Saprotroph-Symbiotroph	Animal Pathogen-Dung Saprotroph-Endophyte-Epiphyte-Plant Saprotroph-Wood Saprotroph	Microfungus	Soft Rot	Possible	Saprobic, acting as key decay organisms of plant materials and plant-derived commodities (Cannon & Kirk 2007); Epiphyte detection method-culture (Massimo et al. 2015); Endophyte detection method-culture (Busby et al. 2016, David et al. 2016); Likely opportunistic human pathogen (Irinyi et al. 2015)	Seehann G, et al. 1975. List of Fungi in Soft-Rot Tissue Tests. Institute fur Holzbiologie und Holzschutz, Bundesforschungsanstalt fur Forst - und Holzwirtshaft, Hamburg - Lohbrugge, Germany; Cannon PF, Kirk PM. 2007. Fungal Families of the World. CAB International, Cambridge; Bills GF, et al. 2013. Current Opinion in microbiology, 16:549-565; Tedersoo L, et al. 2014. Science 346:1256688; Irinyi …
OTU1224	144.222222222	3.88888888889	d__Fungi; k__Fungi; p__Ascomycota; c__Eurotiomycetes; o__Eurotiales; f__Aspergillaceae; g__Talaromyces; s__Talaromyces_diversus	Talaromyces	13	Saprotroph	Undefined Saprotroph	NULL	NULL	Probable	NULL	Tedersoo L, et al. 2014. Science 346:1256688
OTU1291	49.6666666667	98.2222222222	d__Fungi; k__Fungi; p__Ascomycota; c__Sordariomycetes; o__Hypocreales; f__Clavicipitaceae; g__Metacordyceps; s__Metacordyceps_chlamydosporia	Metacordyceps	13	Pathotroph	Animal Pathogen	NULL	NULL	Probable	NULL	Tedersoo L, et al. 2014. Science 346:1256688
OTU2187	12.7777777778	134.444444444	d__Fungi; k__Fungi; p__Mortierellomycota; c__Mortierellomycetes; o__Mortierellales; f__Mortierellaceae; g__Linnemannia; s__unclassified_g__Linnemannia	Mortierellaceae	9	Saprotroph-Symbiotroph	Endophyte-Litter Saprotroph-Soil Saprotroph-Undefined Saprotroph	Microfungus	NULL	Possible	Saprobic in soil and thus frequenctly isolated from soil and material contaminated with soil such as hay or rotten silage and spoil tips (Cannon & Kirk 2007)	Cannon PF, Kirk PM. 2007. Fungal Families of the World. CAB International, Cambridge; Purahong W, et al. 2016. Molecular Ecology 25:4059-4074
OTU1605	67.5555555556	78.4444444444	d__Fungi; k__Fungi; p__Chytridiomycota; c__unclassified_p__Chytridiomycota; o__unclassified_p__Chytridiomycota; f__unclassified_p__Chytridiomycota; g__unclassified_p__Chytridiomycota; s__unclassified_p__Chytridiomycota	-	-	-	-	-	-	-	Unassigned	-
OTU1500	77.4444444444	65.2222222222	d__Fungi; k__Fungi; p__Ascomycota; c__Sordariomycetes; o__Microascales; f__Microascaceae; g__Microascaceae_gen_Incertae_sedis; s__Microascaceae_sp	Microascaceae	9	Pathotroph-Saprotroph-Symbiotroph	Animal Pathogen-Endophyte-Plant Pathogen-Undefined Saprotroph	Microfungus	NULL	Possible	Saprobic in soil or rotting vegetation, some species heat-tolerant and associatated with silage and compost, a few associated with humans and animals (Cannon & Kirk 2007)	Cannon PF, Kirk PM. 2007. Fungal Families of the World. CAB International, Cambridge
OTU1081	66.8888888889	75.3333333333	d__Fungi; k__Fungi; p__Ascomycota; c__Eurotiomycetes; o__Eurotiales; f__Aspergillaceae; g__Aspergillus; s__Aspergillus_oerlinghausenensis	Eurotiales	7	Saprotroph	Undefined Saprotroph	Microfungus	NULL	Possible	NULL	Sterkenburg E, et al. 2015. New Phytologist 207:1145-1158
OTU1130	8.33333333333	132.0	d__Fungi; k__Fungi; p__Basidiomycota; c__Tremellomycetes; o__Trichosporonales; f__Trichosporonaceae; g__Apiotrichum; s__Apiotrichum_scarabaeorum	Apiotrichum	13	Saprotroph	Soil Saprotroph	Microfungus	NULL	Possible	From forest soil (Calduch et al. 2002)	Calduch M, et al. 2002. Mycologia 94:355-361
OTU1408	60.5555555556	78.8888888889	d__Fungi; k__Fungi; p__unclassified_k__Fungi; c__unclassified_k__Fungi; o__unclassified_k__Fungi; f__unclassified_k__Fungi; g__unclassified_k__Fungi; s__unclassified_k__Fungi	-	-	-	-	-	-	-	Unassigned	-
OTU1512	10.1111111111	128.888888889	d__Fungi; k__Fungi; p__Ascomycota; c__Sordariomycetes; o__Glomerellales; f__Plectosphaerellaceae; g__Verticillium; s__Verticillium_biguttatum	Verticillium	13	Pathotroph-Symbiotroph	Endophyte-Fungal Parasite-Plant Pathogen	Microfungus	NULL	Probable	NULL	Costa IPMW, et al. 2012. Mycotaxon 119:26; Tedersoo L, et al. 2014. Science 346:1256688 (doi:10.1126/science.1256688); List compiled by John Plischke III (http://home.comcast.net/~grifola/fungionfungi.pdf)
OTU1437	28.4444444444	110.0	d__Fungi; k__Fungi; p__Ascomycota; c__Sordariomycetes; o__Sordariales; f__Chaetomiaceae; g__Chaetomiaceae_gen_Incertae_sedis; s__Chaetomiaceae_sp	Chaetomiaceae	9	Pathotroph-Saprotroph-Symbiotroph	Animal Pathogen-Dung Saprotroph-Endophyte-Epiphyte-Plant Saprotroph-Wood Saprotroph	Microfungus	Soft Rot	Possible	Saprobic, acting as key decay organisms of plant materials and plant-derived commodities (Cannon & Kirk 2007); Epiphyte detection method-culture (Massimo et al. 2015); Endophyte detection method-culture (Busby et al. 2016, David et al. 2016); Likely opportunistic human pathogen (Irinyi et al. 2015)	Seehann G, et al. 1975. List of Fungi in Soft-Rot Tissue Tests. Institute fur Holzbiologie und Holzschutz, Bundesforschungsanstalt fur Forst - und Holzwirtshaft, Hamburg - Lohbrugge, Germany; Cannon PF, Kirk PM. 2007. Fungal Families of the World. CAB International, Cambridge; Bills GF, et al. 2013. Current Opinion in microbiology, 16:549-565; Tedersoo L, et al. 2014. Science 346:1256688; Irinyi …
OTU1872	135.888888889	1.55555555556	d__Fungi; k__Fungi; p__Ascomycota; c__Eurotiomycetes; o__Eurotiales; f__Aspergillaceae; g__Talaromyces; s__unclassified_g__Talaromyces	Talaromyces	13	Saprotroph	Undefined Saprotroph	NULL	NULL	Probable	NULL	Tedersoo L, et al. 2014. Science 346:1256688
OTU2264	31.0	103.111111111	d__Fungi; k__Fungi; p__Ascomycota; c__Dothideomycetes; o__Pleosporales; f__Leptosphaeriaceae; g__Ampelomyces; s__Ampelomyces_quisqualis	Ampelomyces	13	Saprotroph-Symbiotroph	Endophyte-Undefined Saprotroph	Microfungus	NULL	Probable	Endophyte detection method-culture (Dik et al. 1998)	Dik AJ, et al. 1998. European Journal of Plant Pathology 104:413-423; Tedersoo L, et al. 2014. Science 346:1256688
OTU1384	32.4444444444	100.555555556	d__Fungi; k__Fungi; p__Mortierellomycota; c__Mortierellomycetes; o__Mortierellales; f__Mortierellaceae; g__Mortierella; s__Mortierella_elongata	Mortierellaceae	9	Saprotroph-Symbiotroph	Endophyte-Litter Saprotroph-Soil Saprotroph-Undefined Saprotroph	Microfungus	NULL	Possible	Saprobic in soil and thus frequenctly isolated from soil and material contaminated with soil such as hay or rotten silage and spoil tips (Cannon & Kirk 2007)	Cannon PF, Kirk PM. 2007. Fungal Families of the World. CAB International, Cambridge; Purahong W, et al. 2016. Molecular Ecology 25:4059-4074
OTU1166	103.777777778	26.8888888889	d__Fungi; k__Fungi; p__Ascomycota; c__Sordariomycetes; o__Hypocreales; f__unclassified_o__Hypocreales; g__unclassified_o__Hypocreales; s__unclassified_o__Hypocreales	Hypocreales	7	Saprotroph	Undefined Saprotroph	Microfungus	NULL	Possible	NULL	Sterkenburg E, et al. 2015. New Phytologist 207:1145-1158
OTU123	83.1111111111	47.1111111111	d__Fungi; k__Fungi; p__Basidiomycota; c__Agaricomycetes; o__Sebacinales; f__unclassified_o__Sebacinales; g__unclassified_o__Sebacinales; s__unclassified_o__Sebacinales	-	-	-	-	-	-	-	Unassigned	-
OTU1543	94.1111111111	33.8888888889	d__Fungi; k__Fungi; p__Ascomycota; c__Eurotiomycetes; o__Onygenales; f__Spiromastigoidaceae; g__Spiromastigoides; s__Spiromastigoides_asexualis	-	-	-	-	-	-	-	Unassigned	-
OTU2159	103.777777778	23.4444444444	d__Fungi; k__Fungi; p__Ascomycota; c__Dothideomycetes; o__Pleosporales; f__Pleosporaceae; g__Alternaria; s__Alternaria_destruens	Alternaria	13	Pathotroph-Saprotroph-Symbiotroph	Animal Pathogen-Endophyte-Plant Pathogen-Wood Saprotroph	Microfungus	Soft Rot	Possible	NULL	Duncan CG, Eslyn WE. 1966. Mycologia 58:642-664; Seehann G, et al. 1975. List of Fungi in Soft-Rot Tissue Tests. Institute fur Holzbiologie und Holzschutz, Bundesforschungsanstalt fur Forst - und Holzwirtshaft, Hamburg - Lohbrugge, Germany; Tedersoo L, et al. 2014. Science 346:125688
OTU1665	62.2222222222	64.5555555556	d__Fungi; k__Fungi; p__Ascomycota; c__Sordariomycetes; o__Sordariales; f__Podosporaceae; g__Podospora; s__Podospora_bulbillosa	Podospora	13	Saprotroph-Symbiotroph	Dung Saprotroph-Endophyte-Litter Saprotroph-Undefined Saprotroph	Microfungus	NULL	Possible	Endophyte detection method-culture (David et al. 2016)	Bell A. 1983. Dung Fungi: An Illustrated Guide to Coprophilous Fungi in New Zealand. Victoria University Press, Wellington; Tedersoo L, et al. 2014. Science 346:1256688; David AS, et al. 2016. Microbial Ecology 71:912-926; Purahong W, et al. 2016. Molecular Ecology 25:4059-4074 (as litter saprotroph)
OTU1254	45.2222222222	80.2222222222	d__Fungi; k__Fungi; p__Ascomycota; c__Sordariomycetes; o__Sordariales; f__Chaetomiaceae; g__Trichocladium; s__Trichocladium_asperum	Trichocladium	13	Saprotroph	Undefined Saprotroph	NULL	NULL	Probable	NULL	Tedersoo L, et al. 2014. Science 346:1256688
OTU1410	29.7777777778	95.5555555556	d__Fungi; k__Fungi; p__Ascomycota; c__Sordariomycetes; o__Sordariales; f__Chaetomiaceae; g__Acrophialophora; s__Acrophialophora_fusispora	Acrophialophora	13	Pathotroph	Plant Pathogen	NULL	NULL	Probable	NULL	http://www.apsnet.org/publications/commonnames/Pages/default.aspx
OTU2386	0.0	124.888888889	d__Fungi; k__Fungi; p__Basidiomycota; c__Agaricomycetes; o__Agaricales; f__Bolbitiaceae; g__Conocybe; s__Conocybe_apala	Conocybe	13	Saprotroph	Undefined Saprotroph	NULL	NULL	Probable	NULL	Tedersoo L, et al. 2014. Science 346:1256688
OTU180	16.6666666667	106.777777778	d__Fungi; k__Fungi; p__Ascomycota; c__Eurotiomycetes; o__Chaetothyriales; f__Herpotrichiellaceae; g__unclassified_f__Herpotrichiellaceae; s__unclassified_f__Herpotrichiellaceae	Herpotrichiellaceae	9	Pathotroph-Saprotroph	Animal Pathogen-Fungal Parasite-Undefined Saprotroph	Facultative Yeast-Microfungus	NULL	Probable	Mostly saprobic on plants or other fungi, isolated from soil etc., and from medical sources (Cannon & Kirk 2007)	Cannon PF, Kirk PM. 2007. Fungal Families of the World. CAB International, Cambridge
OTU58	122.555555556	0.666666666667	d__Fungi; k__Fungi; p__Ascomycota; c__Dothideomycetes; o__Pleosporales; f__Torulaceae; g__Torula; s__Torula_deospora	Torula	13	Pathotroph-Saprotroph	Endophyte-Plant Pathogen-Wood Saprotroph	NULL	Soft Rot	Probable	Endophyte Host - Caryophyllacae (Costa et al. 2012)	Duncan CG, Eslyn WE. 1966. Mycologia 58:642-645; Costa IPMW, et al. 2012. Mycotaxon 119:26
OTU1113	96.6666666667	26.2222222222	d__Fungi; k__Fungi; p__Ascomycota; c__Sordariomycetes; o__Sordariales; f__Chaetomiaceae; g__Mycothermus; s__Mycothermus_thermophilus	Chaetomiaceae	9	Pathotroph-Saprotroph-Symbiotroph	Animal Pathogen-Dung Saprotroph-Endophyte-Epiphyte-Plant Saprotroph-Wood Saprotroph	Microfungus	Soft Rot	Possible	Saprobic, acting as key decay organisms of plant materials and plant-derived commodities (Cannon & Kirk 2007); Epiphyte detection method-culture (Massimo et al. 2015); Endophyte detection method-culture (Busby et al. 2016, David et al. 2016); Likely opportunistic human pathogen (Irinyi et al. 2015)	Seehann G, et al. 1975. List of Fungi in Soft-Rot Tissue Tests. Institute fur Holzbiologie und Holzschutz, Bundesforschungsanstalt fur Forst - und Holzwirtshaft, Hamburg - Lohbrugge, Germany; Cannon PF, Kirk PM. 2007. Fungal Families of the World. CAB International, Cambridge; Bills GF, et al. 2013. Current Opinion in microbiology, 16:549-565; Tedersoo L, et al. 2014. Science 346:1256688; Irinyi …
OTU1334	30.7777777778	90.5555555556	d__Fungi; k__Fungi; p__Ascomycota; c__Sordariomycetes; o__Hypocreales; f__Stachybotryaceae; g__Stachybotrys; s__Stachybotrys_limonisporus	Hypocreales	7	Saprotroph	Undefined Saprotroph	Microfungus	NULL	Possible	NULL	Sterkenburg E, et al. 2015. New Phytologist 207:1145-1158
OTU1640	30.3333333333	88.4444444444	d__Fungi; k__Fungi; p__Ascomycota; c__Dothideomycetes; o__Pleosporales; f__Pleosporaceae; g__Curvularia; s__Curvularia_soli	Curvularia	13	Pathotroph	Plant Pathogen	NULL	NULL	Probable	NULL	Tedersoo L, et al. 2014. Science 346:1256688
OTU187	15.4444444444	101.555555556	d__Fungi; k__Fungi; p__Ascomycota; c__Saccharomycetes; o__Saccharomycetales; f__Dipodascaceae; g__Dipodascaceae_gen_Incertae_sedis; s__Dipodascaceae_sp	Saccharomycetales	7	Saprotroph	Undefined Saprotroph	Yeast	NULL	Possible	NULL	Sterkenburg E, et al. 2015. New Phytologist 207:1145-1158
OTU1314	86.4444444444	29.5555555556	d__Fungi; k__Fungi; p__Basidiomycota; c__Tremellomycetes; o__Tremellales; f__Bulleribasidiaceae; g__Vishniacozyma; s__Vishniacozyma_taibaiensis	Tremellales	7	Pathotroph-Saprotroph-Symbiotroph	Fungal Parasite-Undefined Saprotroph	Tremelloid-Yeast	NULL	Possible	The order contains both teleomorphic and anamorphic species, most of the latter being yeasts	Sterkenburg E, et al. 2015. New Phytologist 207:1145-1158
OTU1296	14.1111111111	96.0	d__Fungi; k__Fungi; p__Ascomycota; c__Sordariomycetes; o__Hypocreales; f__Clavicipitaceae; g__Metarhizium; s__unclassified_g__Metarhizium	Metarhizium	13	Pathotroph	Animal Pathogen	NULL	NULL	Probable	NULL	Tedersoo L, et al. 2014. Science 346:1256688
OTU1454	47.0	62.8888888889	d__Fungi; k__Fungi; p__Ascomycota; c__Eurotiomycetes; o__Eurotiales; f__Aspergillaceae; g__unclassified_f__Aspergillaceae; s__unclassified_f__Aspergillaceae	Eurotiales	7	Saprotroph	Undefined Saprotroph	Microfungus	NULL	Possible	NULL	Sterkenburg E, et al. 2015. New Phytologist 207:1145-1158
OTU1216	47.4444444444	61.6666666667	d__Fungi; k__Fungi; p__unclassified_k__Fungi; c__unclassified_k__Fungi; o__unclassified_k__Fungi; f__unclassified_k__Fungi; g__unclassified_k__Fungi; s__unclassified_k__Fungi	-	-	-	-	-	-	-	Unassigned	-
OTU1555	59.6666666667	47.8888888889	d__Fungi; k__Fungi; p__Ascomycota; c__Eurotiomycetes; o__Chaetothyriales; f__unclassified_o__Chaetothyriales; g__unclassified_o__Chaetothyriales; s__unclassified_o__Chaetothyriales	-	-	-	-	-	-	-	Unassigned	-
OTU1530	91.6666666667	15.7777777778	d__Fungi; k__Fungi; p__Ascomycota; c__Eurotiomycetes; o__Eurotiales; f__Aspergillaceae; g__Aspergillus; s__unclassified_g__Aspergillus	Eurotiales	7	Saprotroph	Undefined Saprotroph	Microfungus	NULL	Possible	NULL	Sterkenburg E, et al. 2015. New Phytologist 207:1145-1158
OTU2207	73.8888888889	33.4444444444	d__Fungi; k__Fungi; p__Ascomycota; c__Eurotiomycetes; o__Chaetothyriales; f__Cyphellophoraceae; g__Cyphellophora; s__Cyphellophora_oxyspora	Cyphellophora	13	Pathotroph-Saprotroph	Animal Pathogen-Undefined Saprotroph	Facultative Yeast-Microfungus	NULL	Probable	Consult the current literature for updated names on this group that included the Black Yeasts; Some species are likely opportunistic human pathogen (Irinyi et al. 2015)	Tedersoo L, et al. 2014. Science 346:1256688 (doi:10.1126/science.1256688); Irinyi L, et al. 2015. Medical Mycology 53:313-337
OTU2302	30.3333333333	76.6666666667	d__Fungi; k__Fungi; p__Mortierellomycota; c__Mortierellomycetes; o__Mortierellales; f__Mortierellaceae; g__Mortierella; s__Mortierella_oligospora	Mortierellaceae	9	Saprotroph-Symbiotroph	Endophyte-Litter Saprotroph-Soil Saprotroph-Undefined Saprotroph	Microfungus	NULL	Possible	Saprobic in soil and thus frequenctly isolated from soil and material contaminated with soil such as hay or rotten silage and spoil tips (Cannon & Kirk 2007)	Cannon PF, Kirk PM. 2007. Fungal Families of the World. CAB International, Cambridge; Purahong W, et al. 2016. Molecular Ecology 25:4059-4074
OTU1387	56.8888888889	48.8888888889	d__Fungi; k__Fungi; p__Ascomycota; c__Dothideomycetes; o__Pleosporales; f__Lentitheciaceae; g__Poaceascoma; s__Poaceascoma_helicoides	-	-	-	-	-	-	-	Unassigned	-
OTU1192	89.7777777778	15.7777777778	d__Fungi; k__Fungi; p__Ascomycota; c__unclassified_p__Ascomycota; o__unclassified_p__Ascomycota; f__unclassified_p__Ascomycota; g__unclassified_p__Ascomycota; s__unclassified_p__Ascomycota	-	-	-	-	-	-	-	Unassigned	-
OTU1609	95.6666666667	7.44444444444	d__Fungi; k__Fungi; p__Ascomycota; c__unclassified_p__Ascomycota; o__unclassified_p__Ascomycota; f__unclassified_p__Ascomycota; g__unclassified_p__Ascomycota; s__unclassified_p__Ascomycota	-	-	-	-	-	-	-	Unassigned	-
OTU1190	53.4444444444	49.5555555556	d__Fungi; k__Fungi; p__Ascomycota; c__unclassified_p__Ascomycota; o__unclassified_p__Ascomycota; f__unclassified_p__Ascomycota; g__unclassified_p__Ascomycota; s__unclassified_p__Ascomycota	-	-	-	-	-	-	-	Unassigned	-
OTU1619	89.4444444444	13.3333333333	d__Fungi; k__Fungi; p__Ascomycota; c__Sordariomycetes; o__Sordariales; f__Chaetomiaceae; g__Pseudothielavia; s__Pseudothielavia_terricola	Chaetomiaceae	9	Pathotroph-Saprotroph-Symbiotroph	Animal Pathogen-Dung Saprotroph-Endophyte-Epiphyte-Plant Saprotroph-Wood Saprotroph	Microfungus	Soft Rot	Possible	Saprobic, acting as key decay organisms of plant materials and plant-derived commodities (Cannon & Kirk 2007); Epiphyte detection method-culture (Massimo et al. 2015); Endophyte detection method-culture (Busby et al. 2016, David et al. 2016); Likely opportunistic human pathogen (Irinyi et al. 2015)	Seehann G, et al. 1975. List of Fungi in Soft-Rot Tissue Tests. Institute fur Holzbiologie und Holzschutz, Bundesforschungsanstalt fur Forst - und Holzwirtshaft, Hamburg - Lohbrugge, Germany; Cannon PF, Kirk PM. 2007. Fungal Families of the World. CAB International, Cambridge; Bills GF, et al. 2013. Current Opinion in microbiology, 16:549-565; Tedersoo L, et al. 2014. Science 346:1256688; Irinyi …
OTU1413	53.6666666667	48.4444444444	d__Fungi; k__Fungi; p__Ascomycota; c__Sordariomycetes; o__Lulworthiales; f__Lulworthiaceae; g__Lulworthiaceae_gen_Incertae_sedis; s__Lulworthiaceae_sp	Lulworthiaceae	9	Saprotroph	Undefined Saprotroph	Microfungus	NULL	Probable	Marine, usually on immersed wood or marine algae (Cannon & Kirk 2007)	Cannon PF, Kirk PM. 2007. Fungal Families of the World. CAB International, Cambridge
OTU2109	68.7777777778	32.0	d__Fungi; k__Fungi; p__Ascomycota; c__Sordariomycetes; o__Hypocreales; f__Hypocreaceae; g__Trichoderma; s__unclassified_g__Trichoderma	Hypocreales	7	Saprotroph	Undefined Saprotroph	Microfungus	NULL	Possible	NULL	Sterkenburg E, et al. 2015. New Phytologist 207:1145-1158
OTU1466	95.3333333333	5.44444444444	d__Fungi; k__Fungi; p__Ascomycota; c__Eurotiomycetes; o__Eurotiales; f__Aspergillaceae; g__Aspergillus; s__Aspergillus_occultus	Eurotiales	7	Saprotroph	Undefined Saprotroph	Microfungus	NULL	Possible	NULL	Sterkenburg E, et al. 2015. New Phytologist 207:1145-1158
OTU1229	48.4444444444	52.3333333333	d__Fungi; k__Fungi; p__Ascomycota; c__Leotiomycetes; o__Thelebolales; f__Pseudeurotiaceae; g__Pseudeurotium; s__Pseudeurotium_hygrophilum	Pseudeurotium	13	Saprotroph	Undefined Saprotroph	NULL	NULL	Probable	NULL	Tedersoo L, et al. 2014. Science 346:1256688
OTU1178	94.6666666667	4.66666666667	d__Fungi; k__Fungi; p__Basidiomycota; c__Agaricomycetes; o__Agaricales; f__Bolbitiaceae; g__Conocybe; s__Conocybe_nigrescens	Conocybe	13	Saprotroph	Undefined Saprotroph	NULL	NULL	Probable	NULL	Tedersoo L, et al. 2014. Science 346:1256688
OTU2422	46.0	51.1111111111	d__Fungi; k__Fungi; p__Ascomycota; c__Pezizomycetes; o__Pezizales; f__Ascodesmidaceae; g__Cephaliophora; s__Cephaliophora_tropica	Ascodesmidaceae	9	Saprotroph	Dung Saprotroph-Soil Saprotroph	Microfungus	NULL	Probable	Molecular studies indicate that the family clusters within Pyronomataceae, but the latter family is widely circumscribed and may need division (Cannon & Kirk 2007)	Cannon PF, Kirk PM. 2007. Fungal Families of the World. CAB International, Cambridge
OTU2549	0.555555555556	94.7777777778	d__Fungi; k__Fungi; p__Ascomycota; c__Sordariomycetes; o__Sordariales; f__Chaetomiaceae; g__Stolonocarpus; s__Stolonocarpus_gigasporus	Chaetomiaceae	9	Pathotroph-Saprotroph-Symbiotroph	Animal Pathogen-Dung Saprotroph-Endophyte-Epiphyte-Plant Saprotroph-Wood Saprotroph	Microfungus	Soft Rot	Possible	Saprobic, acting as key decay organisms of plant materials and plant-derived commodities (Cannon & Kirk 2007); Epiphyte detection method-culture (Massimo et al. 2015); Endophyte detection method-culture (Busby et al. 2016, David et al. 2016); Likely opportunistic human pathogen (Irinyi et al. 2015)	Seehann G, et al. 1975. List of Fungi in Soft-Rot Tissue Tests. Institute fur Holzbiologie und Holzschutz, Bundesforschungsanstalt fur Forst - und Holzwirtshaft, Hamburg - Lohbrugge, Germany; Cannon PF, Kirk PM. 2007. Fungal Families of the World. CAB International, Cambridge; Bills GF, et al. 2013. Current Opinion in microbiology, 16:549-565; Tedersoo L, et al. 2014. Science 346:1256688; Irinyi …
OTU1244	50.0	44.2222222222	d__Fungi; k__Fungi; p__Ascomycota; c__Sordariomycetes; o__Coniochaetales; f__Coniochaetaceae; g__Lecythophora; s__Lecythophora_sp	Lecythophora	13	Symbiotroph	Endophyte	NULL	NULL	Highly Probable	Dark Septate Endophyte, known from plant roots.	Taylor DL, et al. 2014. Ecological Monographs 84:3-20
OTU2211	1.88888888889	90.3333333333	d__Fungi; k__Fungi; p__Chytridiomycota; c__Rhizophlyctidomycetes; o__Rhizophlyctidales; f__Rhizophlyctidales_fam_Incertae_sedis; g__Rhizophlyctidales_gen_Incertae_sedis; s__Rhizophlyctidales_sp	-	-	-	-	-	-	-	Unassigned	-
OTU2319	14.0	77.8888888889	d__Fungi; k__Fungi; p__Chytridiomycota; c__unclassified_p__Chytridiomycota; o__unclassified_p__Chytridiomycota; f__unclassified_p__Chytridiomycota; g__unclassified_p__Chytridiomycota; s__unclassified_p__Chytridiomycota	-	-	-	-	-	-	-	Unassigned	-
OTU1425	18.6666666667	73.1111111111	d__Fungi; k__Fungi; p__Ascomycota; c__Dothideomycetes; o__Pleosporales; f__Massarinaceae; g__Neottiosporina; s__Neottiosporina_cylindrica	Massarinaceae	9	Pathotroph-Saprotroph	Plant Pathogen-Undefined Saprotroph	Microfungus	NULL	Probable	NULL	Kirk PM, Cannon PF, Minter DW, Stalpers JA 2008. Dictionary of the Fungi, 10th Ed. CAB International: Wallingford
OTU1439	29.5555555556	61.0	d__Fungi; k__Fungi; p__Basidiomycota; c__Tremellomycetes; o__Tremellales; f__Rhynchogastremataceae; g__Papiliotrema; s__Papiliotrema_laurentii	Tremellales	7	Pathotroph-Saprotroph-Symbiotroph	Fungal Parasite-Undefined Saprotroph	Tremelloid-Yeast	NULL	Possible	The order contains both teleomorphic and anamorphic species, most of the latter being yeasts	Sterkenburg E, et al. 2015. New Phytologist 207:1145-1158
OTU1451	61.8888888889	28.6666666667	d__Fungi; k__Fungi; p__unclassified_k__Fungi; c__unclassified_k__Fungi; o__unclassified_k__Fungi; f__unclassified_k__Fungi; g__unclassified_k__Fungi; s__unclassified_k__Fungi	-	-	-	-	-	-	-	Unassigned	-
OTU1488	11.7777777778	77.7777777778	d__Fungi; k__Fungi; p__Ascomycota; c__Sordariomycetes; o__Hypocreales; f__Nectriaceae; g__Pleiocarpon; s__Pleiocarpon_algeriense	Hypocreales	7	Saprotroph	Undefined Saprotroph	Microfungus	NULL	Possible	NULL	Sterkenburg E, et al. 2015. New Phytologist 207:1145-1158
OTU2247	15.6666666667	73.6666666667	d__Fungi; k__Fungi; p__Chytridiomycota; c__Rhizophlyctidomycetes; o__Rhizophlyctidales; f__Rhizophlyctidaceae; g__Rhizophlyctis; s__Rhizophlyctis_rosea	Rhizophlyctis	13	Saprotroph	Undefined Saprotroph	NULL	NULL	Probable	NULL	James TY, et al. 2006. Nature 443:818-822
OTU1269	20.2222222222	68.8888888889	d__Fungi; k__Fungi; p__Ascomycota; c__Sordariomycetes; o__Hypocreales; f__Nectriaceae; g__unclassified_f__Nectriaceae; s__unclassified_f__Nectriaceae	Hypocreales	7	Saprotroph	Undefined Saprotroph	Microfungus	NULL	Possible	NULL	Sterkenburg E, et al. 2015. New Phytologist 207:1145-1158
OTU1553	59.6666666667	28.6666666667	d__Fungi; k__Fungi; p__Ascomycota; c__Sordariomycetes; o__Microascales; f__Microascaceae; g__Yunnania; s__Yunnania_penicillata	Microascaceae	9	Pathotroph-Saprotroph-Symbiotroph	Animal Pathogen-Endophyte-Plant Pathogen-Undefined Saprotroph	Microfungus	NULL	Possible	Saprobic in soil or rotting vegetation, some species heat-tolerant and associatated with silage and compost, a few associated with humans and animals (Cannon & Kirk 2007)	Cannon PF, Kirk PM. 2007. Fungal Families of the World. CAB International, Cambridge
OTU1548	60.0	28.3333333333	d__Fungi; k__Fungi; p__Ascomycota; c__Sordariomycetes; o__Hypocreales; f__Hypocreales_fam_Incertae_sedis; g__Acremonium; s__Acremonium_pinkertoniae	Acremonium	13	Pathogen-Saprotroph-Symbiotroph	Animal Pathogen-Endophyte-Fungal Parasite-Plant Pathogen-Wood Saprotroph	Microfungus	Soft Rot	Possible	Endophyte detection method-culture (Hanada et al. 2010, Del Olmo-Ruiz & Arnold 2014); Likely opportunistic human pathogen (Irinyi et al. 2015)	Duncan CG, Eslyn WE. 1966. Mycologia 58:642-64; Nilsson T. 1973. Studies on wood degradation and cellulolytic activity of microfungi. No. 104; Worrall JJ, et al. 1997. Mycologia 89: 199-219; Hanada RE, et al. 2010. Fungal Biology 114:901-910; Del Olmo-Ruiz M, Arnold AE. 2014. Mycologia 106:8-21; Tedersoo L, et al. 2014. Science 346:1256688; Irinyi L, et al. 2015. Medical Mycology 53:313-337
OTU2318	34.2222222222	52.5555555556	d__Fungi; k__Fungi; p__unclassified_k__Fungi; c__unclassified_k__Fungi; o__unclassified_k__Fungi; f__unclassified_k__Fungi; g__unclassified_k__Fungi; s__unclassified_k__Fungi	-	-	-	-	-	-	-	Unassigned	-
OTU2183	11.2222222222	75.1111111111	d__Fungi; k__Fungi; p__Ascomycota; c__Pezizomycetes; o__Pezizales; f__Ascodesmidaceae; g__Lasiobolus; s__unclassified_g__Lasiobolus	Lasiobolus	13	Saprotroph	Dung Saprotroph-Undefined Saprotroph	NULL	NULL	Highly Probable	NULL	Bills GF, et al. 2013. Current Opinion in microbiology, 16:549-565; Tedersoo L, et al. 2014. Science 346:1256688
OTU138	85.4444444444	0.444444444444	d__Fungi; k__Fungi; p__Mortierellomycota; c__Mortierellomycetes; o__Mortierellales; f__Mortierellaceae; g__Entomortierella; s__Entomortierella_chlamydospora	Mortierellaceae	9	Saprotroph-Symbiotroph	Endophyte-Litter Saprotroph-Soil Saprotroph-Undefined Saprotroph	Microfungus	NULL	Possible	Saprobic in soil and thus frequenctly isolated from soil and material contaminated with soil such as hay or rotten silage and spoil tips (Cannon & Kirk 2007)	Cannon PF, Kirk PM. 2007. Fungal Families of the World. CAB International, Cambridge; Purahong W, et al. 2016. Molecular Ecology 25:4059-4074
OTU1100	27.3333333333	57.6666666667	d__Fungi; k__Fungi; p__Ascomycota; c__Sordariomycetes; o__Hypocreales; f__Hypocreales_fam_Incertae_sedis; g__Acremonium; s__Acremonium_vitellinum	Acremonium	13	Pathogen-Saprotroph-Symbiotroph	Animal Pathogen-Endophyte-Fungal Parasite-Plant Pathogen-Wood Saprotroph	Microfungus	Soft Rot	Possible	Endophyte detection method-culture (Hanada et al. 2010, Del Olmo-Ruiz & Arnold 2014); Likely opportunistic human pathogen (Irinyi et al. 2015)	Duncan CG, Eslyn WE. 1966. Mycologia 58:642-64; Nilsson T. 1973. Studies on wood degradation and cellulolytic activity of microfungi. No. 104; Worrall JJ, et al. 1997. Mycologia 89: 199-219; Hanada RE, et al. 2010. Fungal Biology 114:901-910; Del Olmo-Ruiz M, Arnold AE. 2014. Mycologia 106:8-21; Tedersoo L, et al. 2014. Science 346:1256688; Irinyi L, et al. 2015. Medical Mycology 53:313-337
OTU2069	16.4444444444	66.8888888889	d__Fungi; k__Fungi; p__Ascomycota; c__Dothideomycetes; o__Pleosporales; f__Didymellaceae; g__unclassified_f__Didymellaceae; s__unclassified_f__Didymellaceae	Didymellaceae	9	Pathotroph-Saprotroph	Animal Pathogen-Plant Pathogen-Undefined Saprotroph	Microfungus	NULL	Possible	NULL	Tedersoo L, et al. 2014. Science 346:1256688 (doi:10.1126/science.1256688)
OTU1663	21.1111111111	62.0	d__Fungi; k__Fungi; p__Ascomycota; c__Sordariomycetes; o__unclassified_c__Sordariomycetes; f__unclassified_c__Sordariomycetes; g__unclassified_c__Sordariomycetes; s__unclassified_c__Sordariomycetes	-	-	-	-	-	-	-	Unassigned	-
OTU1537	27.0	54.6666666667	d__Fungi; k__Fungi; p__Ascomycota; c__Sordariomycetes; o__Sordariales; f__unclassified_o__Sordariales; g__unclassified_o__Sordariales; s__unclassified_o__Sordariales	-	-	-	-	-	-	-	Unassigned	-
OTU1531	24.0	56.4444444444	d__Fungi; k__Fungi; p__Ascomycota; c__Dothideomycetes; o__Venturiales; f__Sympoventuriaceae; g__Scolecobasidium; s__Scolecobasidium_minimum	Sympoventuriaceae	9	Saprotroph	Undefined Saprotroph	Microfungus	NULL	Probable	Sympoventuriaceae is represented by Sympoventuria, and can be distinguished from species of Venturiales by its saprobic life style (Zhang et al. 2011)	Zhang Y, et al. 2011 Fungal Diversity 51:249-277
OTU1493	28.8888888889	49.0	d__Fungi; k__Fungi; p__Ascomycota; c__Sordariomycetes; o__Hypocreales; f__Nectriaceae; g__Campylocarpon; s__Campylocarpon_fasciculare	Hypocreales	7	Saprotroph	Undefined Saprotroph	Microfungus	NULL	Possible	NULL	Sterkenburg E, et al. 2015. New Phytologist 207:1145-1158
OTU1047	6.55555555556	71.1111111111	d__Fungi; k__Fungi; p__Ascomycota; c__Dothideomycetes; o__Pleosporales; f__Pleosporales_fam_Incertae_sedis; g__Polyschema; s__Polyschema_sclerotigenum	-	-	-	-	-	-	-	Unassigned	-
OTU1257	57.7777777778	19.6666666667	d__Fungi; k__Fungi; p__Ascomycota; c__Leotiomycetes; o__Helotiales; f__Helotiaceae; g__Tetracladium_f__Helotiaceae; s__Tetracladium_furcatum_g__Tetracladium_f__Helotiaceae	Tetracladium	13	Saprotroph	Undefined Saprotroph	NULL	NULL	Probable	NULL	Tedersoo L, et al. 2014. Science 346:1256688
OTU1261	27.7777777778	49.5555555556	d__Fungi; k__Fungi; p__Ascomycota; c__Pezizomycetes; o__Pezizales; f__Pezizales_fam_Incertae_sedis; g__Pezizales_gen_Incertae_sedis; s__Pezizales_sp	-	-	-	-	-	-	-	Unassigned	-
OTU102	16.7777777778	60.1111111111	d__Fungi; k__Fungi; p__Ascomycota; c__Dothideomycetes; o__Pleosporales; f__Pleosporaceae; g__Curvularia; s__Curvularia_dactylocteniicola	Curvularia	13	Pathotroph	Plant Pathogen	NULL	NULL	Probable	NULL	Tedersoo L, et al. 2014. Science 346:1256688
OTU1076	31.3333333333	44.7777777778	d__Fungi; k__Fungi; p__unclassified_k__Fungi; c__unclassified_k__Fungi; o__unclassified_k__Fungi; f__unclassified_k__Fungi; g__unclassified_k__Fungi; s__unclassified_k__Fungi	-	-	-	-	-	-	-	Unassigned	-
OTU1412	41.3333333333	34.5555555556	d__Fungi; k__Fungi; p__Ascomycota; c__Eurotiomycetes; o__Eurotiales; f__Aspergillaceae; g__Talaromyces; s__Talaromyces_diversiformis	Talaromyces	13	Saprotroph	Undefined Saprotroph	NULL	NULL	Probable	NULL	Tedersoo L, et al. 2014. Science 346:1256688
OTU632	75.8888888889	0.0	d__Fungi; k__Fungi; p__Basidiomycota; c__Agaricomycetes; o__Agaricales; f__Psathyrellaceae; g__Parasola; s__Parasola_psathyrelloides	Parasola	13	Saprotroph	Undefined Saprotroph	Agaricoid	NULL	Probable	NULL	Tedersoo L, et al. 2014. Science 346:1256688
OTU378	60.3333333333	14.8888888889	d__Fungi; k__Fungi; p__Chytridiomycota; c__unclassified_p__Chytridiomycota; o__unclassified_p__Chytridiomycota; f__unclassified_p__Chytridiomycota; g__unclassified_p__Chytridiomycota; s__unclassified_p__Chytridiomycota	-	-	-	-	-	-	-	Unassigned	-
OTU1529	3.22222222222	70.6666666667	d__Fungi; k__Fungi; p__Ascomycota; c__Dothideomycetes; o__Pleosporales; f__Pleosporales_fam_Incertae_sedis; g__Dokmaia; s__unclassified_g__Dokmaia	-	-	-	-	-	-	-	Unassigned	-
OTU2185	56.7777777778	15.6666666667	d__Fungi; k__Fungi; p__Ascomycota; c__Sordariomycetes; o__Sordariales; f__Chaetomiaceae; g__unclassified_f__Chaetomiaceae; s__unclassified_f__Chaetomiaceae	Chaetomiaceae	9	Pathotroph-Saprotroph-Symbiotroph	Animal Pathogen-Dung Saprotroph-Endophyte-Epiphyte-Plant Saprotroph-Wood Saprotroph	Microfungus	Soft Rot	Possible	Saprobic, acting as key decay organisms of plant materials and plant-derived commodities (Cannon & Kirk 2007); Epiphyte detection method-culture (Massimo et al. 2015); Endophyte detection method-culture (Busby et al. 2016, David et al. 2016); Likely opportunistic human pathogen (Irinyi et al. 2015)	Seehann G, et al. 1975. List of Fungi in Soft-Rot Tissue Tests. Institute fur Holzbiologie und Holzschutz, Bundesforschungsanstalt fur Forst - und Holzwirtshaft, Hamburg - Lohbrugge, Germany; Cannon PF, Kirk PM. 2007. Fungal Families of the World. CAB International, Cambridge; Bills GF, et al. 2013. Current Opinion in microbiology, 16:549-565; Tedersoo L, et al. 2014. Science 346:1256688; Irinyi …
OTU1311	63.8888888889	8.44444444444	d__Fungi; k__Fungi; p__Ascomycota; c__Sordariomycetes; o__Sordariomycetes_ord_Incertae_sedis; f__Thyridiaceae; g__Thyridium; s__Thyridium_punctulatum	Thyridium	13	Saprotroph	Wood Saprotroph	Microfungus	NULL	Probable	NULL	Tedersoo L, et al. 2014. Science 346:1256688
OTU1415	35.4444444444	36.8888888889	d__Fungi; k__Fungi; p__Chytridiomycota; c__unclassified_p__Chytridiomycota; o__unclassified_p__Chytridiomycota; f__unclassified_p__Chytridiomycota; g__unclassified_p__Chytridiomycota; s__unclassified_p__Chytridiomycota	-	-	-	-	-	-	-	Unassigned	-
OTU1289	38.7777777778	33.1111111111	d__Fungi; k__Fungi; p__Mortierellomycota; c__Mortierellomycota_cls_Incertae_sedis; o__Mortierellomycota_ord_Incertae_sedis; f__Mortierellomycota_fam_Incertae_sedis; g__Mortierellomycota_gen_Incertae_sedis; s__Mortierellomycota_sp	-	-	-	-	-	-	-	Unassigned	-
OTU1338	38.3333333333	32.8888888889	d__Fungi; k__Fungi; p__Ascomycota; c__Sordariomycetes; o__Hypocreales; f__Hypocreales_fam_Incertae_sedis; g__Sarocladium; s__Sarocladium_kiliense	Sarocladium	13	Saprotroph	Undefined Saprotroph	NULL	NULL	Probable	NULL	Tedersoo L, et al. 2014. Science 346:1256688
OTU1639	34.7777777778	36.3333333333	d__Fungi; k__Fungi; p__Ascomycota; c__Dothideomycetes; o__Pleosporales; f__Neopyrenochaetaceae; g__Neopyrenochaeta; s__Neopyrenochaeta_telephoni	-	-	-	-	-	-	-	Unassigned	-
OTU1498	5.0	65.5555555556	d__Fungi; k__Fungi; p__Ascomycota; c__Sordariomycetes; o__Sordariales; f__Chaetomiaceae; g__Collariella; s__Collariella_robusta	Chaetomiaceae	9	Pathotroph-Saprotroph-Symbiotroph	Animal Pathogen-Dung Saprotroph-Endophyte-Epiphyte-Plant Saprotroph-Wood Saprotroph	Microfungus	Soft Rot	Possible	Saprobic, acting as key decay organisms of plant materials and plant-derived commodities (Cannon & Kirk 2007); Epiphyte detection method-culture (Massimo et al. 2015); Endophyte detection method-culture (Busby et al. 2016, David et al. 2016); Likely opportunistic human pathogen (Irinyi et al. 2015)	Seehann G, et al. 1975. List of Fungi in Soft-Rot Tissue Tests. Institute fur Holzbiologie und Holzschutz, Bundesforschungsanstalt fur Forst - und Holzwirtshaft, Hamburg - Lohbrugge, Germany; Cannon PF, Kirk PM. 2007. Fungal Families of the World. CAB International, Cambridge; Bills GF, et al. 2013. Current Opinion in microbiology, 16:549-565; Tedersoo L, et al. 2014. Science 346:1256688; Irinyi …
OTU1385	65.1111111111	4.33333333333	d__Fungi; k__Fungi; p__Basidiomycota; c__Agaricomycetes; o__Agaricales; f__Psathyrellaceae; g__Psathyrella; s__Psathyrella_kellermanii	Psathyrella	13	Saprotroph	Wood Saprotroph	Agaricoid	NULL	Probable	NULL	Tedersoo L, et al. 2014. Science 346:1256688
OTU2324	0.666666666667	68.2222222222	d__Fungi; k__Fungi; p__Basidiomycota; c__Agaricomycetes; o__Agaricales; f__Hygrophoraceae; g__Arrhenia; s__unclassified_g__Arrhenia	Arrhenia	13	Saprotroph	Undefined Saprotroph	NULL	NULL	Probable	NULL	Tedersoo L, et al. 2014. Science 346:1256688
OTU1104	53.8888888889	14.7777777778	d__Fungi; k__Fungi; p__Ascomycota; c__Dothideomycetes; o__Mycosphaerellales; f__Mycosphaerellaceae; g__Pseudocercospora; s__unclassified_g__Pseudocercospora	Pseudocercospora	13	Pathotroph	Plant Pathogen	Microfungus	NULL	Probable	NULL	Tedersoo L, et al. 2014. Science 346:1256688
OTU1509	20.6666666667	47.1111111111	d__Fungi; k__Fungi; p__unclassified_k__Fungi; c__unclassified_k__Fungi; o__unclassified_k__Fungi; f__unclassified_k__Fungi; g__unclassified_k__Fungi; s__unclassified_k__Fungi	-	-	-	-	-	-	-	Unassigned	-
OTU1268	16.1111111111	51.1111111111	d__Fungi; k__Fungi; p__Ascomycota; c__Sordariomycetes; o__Myrmecridiales; f__Myrmecridiaceae; g__Myrmecridium; s__Myrmecridium_schulzeri	Myrmecridium	13	Saprotroph	Undefined Saprotroph	NULL	NULL	Probable	NULL	Tedersoo L, et al. 2014. Science 346:1256688
OTU1851	66.6666666667	0.0	d__Fungi; k__Fungi; p__Ascomycota; c__Dothideomycetes; o__Pleosporales; f__Sporormiaceae; g__Preussia; s__Preussia_terricola	Sporormiaceae	9	Saprotroph	Dung Saprotroph-Plant Saprotroph	Microfungus	NULL	Probable	Saprobic, associated with dung and rotting vegetation (Cannon & Kirk 2007)	Cannon PF, Kirk PM. 2007. Fungal Families of the World. CAB International, Cambridge
OTU1118	35.4444444444	31.1111111111	d__Fungi; k__Fungi; p__Ascomycota; c__Eurotiomycetes; o__Chaetothyriales; f__Cyphellophoraceae; g__Cyphellophora; s__Cyphellophora_europaea	Cyphellophora	13	Pathotroph-Saprotroph	Animal Pathogen-Undefined Saprotroph	Facultative Yeast-Microfungus	NULL	Probable	Consult the current literature for updated names on this group that included the Black Yeasts; Some species are likely opportunistic human pathogen (Irinyi et al. 2015)	Tedersoo L, et al. 2014. Science 346:1256688 (doi:10.1126/science.1256688); Irinyi L, et al. 2015. Medical Mycology 53:313-337
OTU1293	56.2222222222	8.66666666667	d__Fungi; k__Fungi; p__Ascomycota; c__Sordariomycetes; o__Microascales; f__Microascaceae; g__Microascus; s__Microascus_verrucosus	Microascaceae	9	Pathotroph-Saprotroph-Symbiotroph	Animal Pathogen-Endophyte-Plant Pathogen-Undefined Saprotroph	Microfungus	NULL	Possible	Saprobic in soil or rotting vegetation, some species heat-tolerant and associatated with silage and compost, a few associated with humans and animals (Cannon & Kirk 2007)	Cannon PF, Kirk PM. 2007. Fungal Families of the World. CAB International, Cambridge
OTU1180	15.5555555556	48.8888888889	d__Fungi; k__Fungi; p__Ascomycota; c__Sordariomycetes; o__Hypocreales; f__Nectriaceae; g__Thelonectria; s__Thelonectria_blackeriella	Thelonectria	13	Saprotroph	Leaf Saprotroph	NULL	NULL	Highly Probable	NULL	Tedersoo L, et al. 2014. Science 346:1256688; Salgado-Salazar et al. 2013. PLoS ONE 8,e76737
OTU1058	32.8888888889	30.6666666667	d__Fungi; k__Fungi; p__Ascomycota; c__Orbiliomycetes; o__Orbiliales; f__unclassified_o__Orbiliales; g__unclassified_o__Orbiliales; s__unclassified_o__Orbiliales	-	-	-	-	-	-	-	Unassigned	-
OTU1333	23.6666666667	39.6666666667	d__Fungi; k__Fungi; p__Ascomycota; c__Sordariomycetes; o__Sordariales; f__Chaetomiaceae; g__Melanocarpus; s__unclassified_g__Melanocarpus	Chaetomiaceae	9	Pathotroph-Saprotroph-Symbiotroph	Animal Pathogen-Dung Saprotroph-Endophyte-Epiphyte-Plant Saprotroph-Wood Saprotroph	Microfungus	Soft Rot	Possible	Saprobic, acting as key decay organisms of plant materials and plant-derived commodities (Cannon & Kirk 2007); Epiphyte detection method-culture (Massimo et al. 2015); Endophyte detection method-culture (Busby et al. 2016, David et al. 2016); Likely opportunistic human pathogen (Irinyi et al. 2015)	Seehann G, et al. 1975. List of Fungi in Soft-Rot Tissue Tests. Institute fur Holzbiologie und Holzschutz, Bundesforschungsanstalt fur Forst - und Holzwirtshaft, Hamburg - Lohbrugge, Germany; Cannon PF, Kirk PM. 2007. Fungal Families of the World. CAB International, Cambridge; Bills GF, et al. 2013. Current Opinion in microbiology, 16:549-565; Tedersoo L, et al. 2014. Science 346:1256688; Irinyi …
OTU1339	60.5555555556	1.77777777778	d__Fungi; k__Fungi; p__unclassified_k__Fungi; c__unclassified_k__Fungi; o__unclassified_k__Fungi; f__unclassified_k__Fungi; g__unclassified_k__Fungi; s__unclassified_k__Fungi	-	-	-	-	-	-	-	Unassigned	-
OTU1567	47.6666666667	14.1111111111	d__Fungi; k__Fungi; p__Ascomycota; c__Dothideomycetes; o__Pleosporales; f__Roussoellaceae; g__Neoroussoella; s__Neoroussoella_solani	-	-	-	-	-	-	-	Unassigned	-
OTU806	28.5555555556	32.3333333333	d__Fungi; k__Fungi; p__unclassified_k__Fungi; c__unclassified_k__Fungi; o__unclassified_k__Fungi; f__unclassified_k__Fungi; g__unclassified_k__Fungi; s__unclassified_k__Fungi	-	-	-	-	-	-	-	Unassigned	-
OTU1588	22.2222222222	35.8888888889	d__Fungi; k__Fungi; p__Basidiomycota; c__Agaricomycetes; o__Cantharellales; f__Ceratobasidiaceae; g__unclassified_f__Ceratobasidiaceae; s__unclassified_f__Ceratobasidiaceae	Ceratobasidiaceae	9	Pathotroph-Saprotroph-Symbiotroph	Endomycorrhizal-Plant Pathogen-Undefined Saprotroph	Microfungus	NULL	Possible	Best known as plant pathogens, but also saprobic. Species are endomycorrhizal with a wide range of plant roots - especially of Orchidaceae but also even bryophytes (Cannon & Kirk 2007)	Cannon PF, Kirk PM. 2007. Fungal Families of the World. CAB International, Cambridge
OTU1436	19.4444444444	38.5555555556	d__Fungi; k__Fungi; p__unclassified_k__Fungi; c__unclassified_k__Fungi; o__unclassified_k__Fungi; f__unclassified_k__Fungi; g__unclassified_k__Fungi; s__unclassified_k__Fungi	-	-	-	-	-	-	-	Unassigned	-
OTU1218	33.1111111111	24.7777777778	d__Fungi; k__Fungi; p__unclassified_k__Fungi; c__unclassified_k__Fungi; o__unclassified_k__Fungi; f__unclassified_k__Fungi; g__unclassified_k__Fungi; s__unclassified_k__Fungi	-	-	-	-	-	-	-	Unassigned	-
OTU1110	36.3333333333	21.1111111111	d__Fungi; k__Fungi; p__unclassified_k__Fungi; c__unclassified_k__Fungi; o__unclassified_k__Fungi; f__unclassified_k__Fungi; g__unclassified_k__Fungi; s__unclassified_k__Fungi	-	-	-	-	-	-	-	Unassigned	-
OTU2283	18.6666666667	38.6666666667	d__Fungi; k__Fungi; p__Ascomycota; c__unclassified_p__Ascomycota; o__unclassified_p__Ascomycota; f__unclassified_p__Ascomycota; g__unclassified_p__Ascomycota; s__unclassified_p__Ascomycota	-	-	-	-	-	-	-	Unassigned	-
OTU2195	26.7777777778	29.7777777778	d__Fungi; k__Fungi; p__Ascomycota; c__Eurotiomycetes; o__Eurotiales; f__Aspergillaceae; g__Penicillium; s__unclassified_g__Penicillium	Eurotiales	7	Saprotroph	Undefined Saprotroph	Microfungus	NULL	Possible	NULL	Sterkenburg E, et al. 2015. New Phytologist 207:1145-1158
OTU3221	13.8888888889	42.4444444444	d__Fungi; k__Fungi; p__Ascomycota; c__Sordariomycetes; o__Hypocreales; f__Nectriaceae; g__unclassified_f__Nectriaceae; s__unclassified_f__Nectriaceae	Hypocreales	7	Saprotroph	Undefined Saprotroph	Microfungus	NULL	Possible	NULL	Sterkenburg E, et al. 2015. New Phytologist 207:1145-1158
OTU1382	22.4444444444	33.6666666667	d__Fungi; k__Fungi; p__unclassified_k__Fungi; c__unclassified_k__Fungi; o__unclassified_k__Fungi; f__unclassified_k__Fungi; g__unclassified_k__Fungi; s__unclassified_k__Fungi	-	-	-	-	-	-	-	Unassigned	-
OTU1070	23.8888888889	32.0	d__Fungi; k__Fungi; p__Basidiomycota; c__Agaricomycetes; o__unclassified_c__Agaricomycetes; f__unclassified_c__Agaricomycetes; g__unclassified_c__Agaricomycetes; s__unclassified_c__Agaricomycetes	-	-	-	-	-	-	-	Unassigned	-
OTU1508	20.7777777778	34.7777777778	d__Fungi; k__Fungi; p__Ascomycota; c__Sordariomycetes; o__Glomerellales; f__Glomerellaceae; g__Colletotrichum; s__Colletotrichum_chlorophyti	Colletotrichum	13	Pathotroph-Symbiotroph	Endophyte-Plant Pathogen	Microfungus	NULL	Probable	NULL	Costa IPMW, et al. 2012. Mycotaxon 119:26; Tedersoo L, et al. 2014. Science 346:1256688; http://www.apsnet.org/publications/commonnames/Pages/default.aspx
OTU1305	15.1111111111	40.2222222222	d__Fungi; k__Fungi; p__Basidiomycota; c__Ustilaginomycetes; o__Ustilaginales; f__Ustilaginaceae; g__Moesziomyces; s__Moesziomyces_antarcticus	Moesziomyces	13	Pathotroph	Plant Pathogen	Facultative Yeast	NULL	Probable	NULL	Tedersoo L, et al. 2014. Science 346:1256688
OTU1227	24.1111111111	30.6666666667	d__Fungi; k__Fungi; p__Ascomycota; c__Sordariomycetes; o__Sordariales; f__Chaetomiaceae; g__Acrophialophora; s__Acrophialophora_levis	Acrophialophora	13	Pathotroph	Plant Pathogen	NULL	NULL	Probable	NULL	http://www.apsnet.org/publications/commonnames/Pages/default.aspx
OTU52	9.0	45.7777777778	d__Fungi; k__Fungi; p__Ascomycota; c__Sordariomycetes; o__Hypocreales; f__Ophiocordycipitaceae; g__unclassified_f__Ophiocordycipitaceae; s__unclassified_f__Ophiocordycipitaceae	Hypocreales	7	Saprotroph	Undefined Saprotroph	Microfungus	NULL	Possible	NULL	Sterkenburg E, et al. 2015. New Phytologist 207:1145-1158
OTU1550	33.4444444444	20.7777777778	d__Fungi; k__Fungi; p__Ascomycota; c__Orbiliomycetes; o__Orbiliales; f__Orbiliaceae; g__Arthrobotrys; s__Arthrobotrys_amerosporus	Arthrobotrys	13	Saprotroph	Undefined Saprotroph	NULL	NULL	Probable	NULL	Tedersoo L, et al. 2014. Science 346:1256688
OTU1231	53.1111111111	0.888888888889	d__Fungi; k__Fungi; p__Ascomycota; c__Dothideomycetes; o__Pleosporales; f__Torulaceae; g__Torula; s__Torula_fici	Torula	13	Pathotroph-Saprotroph	Endophyte-Plant Pathogen-Wood Saprotroph	NULL	Soft Rot	Probable	Endophyte Host - Caryophyllacae (Costa et al. 2012)	Duncan CG, Eslyn WE. 1966. Mycologia 58:642-645; Costa IPMW, et al. 2012. Mycotaxon 119:26
OTU470	7.88888888889	46.0	d__Fungi; k__Fungi; p__Ascomycota; c__Saccharomycetes; o__Saccharomycetales; f__Dipodascaceae; g__unclassified_f__Dipodascaceae; s__unclassified_f__Dipodascaceae	Saccharomycetales	7	Saprotroph	Undefined Saprotroph	Yeast	NULL	Possible	NULL	Sterkenburg E, et al. 2015. New Phytologist 207:1145-1158
OTU1499	19.0	34.1111111111	d__Fungi; k__Fungi; p__unclassified_k__Fungi; c__unclassified_k__Fungi; o__unclassified_k__Fungi; f__unclassified_k__Fungi; g__unclassified_k__Fungi; s__unclassified_k__Fungi	-	-	-	-	-	-	-	Unassigned	-
OTU1341	15.7777777778	37.0	d__Fungi; k__Fungi; p__unclassified_k__Fungi; c__unclassified_k__Fungi; o__unclassified_k__Fungi; f__unclassified_k__Fungi; g__unclassified_k__Fungi; s__unclassified_k__Fungi	-	-	-	-	-	-	-	Unassigned	-
OTU1292	24.2222222222	28.3333333333	d__Fungi; k__Fungi; p__unclassified_k__Fungi; c__unclassified_k__Fungi; o__unclassified_k__Fungi; f__unclassified_k__Fungi; g__unclassified_k__Fungi; s__unclassified_k__Fungi	-	-	-	-	-	-	-	Unassigned	-
OTU590	36.5555555556	15.4444444444	d__Fungi; k__Fungi; p__Basidiomycota; c__Agaricomycetes; o__Sebacinales; f__Sebacinales_fam_Incertae_sedis; g__Sebacinales_gen_Incertae_sedis; s__Sebacinales_sp	-	-	-	-	-	-	-	Unassigned	-
OTU88	23.8888888889	28.0	d__Fungi; k__Fungi; p__Ascomycota; c__Sordariomycetes; o__Trichosphaeriales; f__Trichosphaeriaceae; g__Nigrospora; s__unclassified_g__Nigrospora	Nigrospora	13	Saprotroph	Undefined Saprotroph	NULL	NULL	Probable	NULL	Tedersoo L, et al. 2014. Science 346:1256688
OTU1521	11.6666666667	40.1111111111	d__Fungi; k__Fungi; p__Basidiomycota; c__Agaricomycetes; o__Cantharellales; f__Ceratobasidiaceae; g__unclassified_f__Ceratobasidiaceae; s__unclassified_f__Ceratobasidiaceae	Ceratobasidiaceae	9	Pathotroph-Saprotroph-Symbiotroph	Endomycorrhizal-Plant Pathogen-Undefined Saprotroph	Microfungus	NULL	Possible	Best known as plant pathogens, but also saprobic. Species are endomycorrhizal with a wide range of plant roots - especially of Orchidaceae but also even bryophytes (Cannon & Kirk 2007)	Cannon PF, Kirk PM. 2007. Fungal Families of the World. CAB International, Cambridge
OTU282	33.2222222222	17.6666666667	d__Fungi; k__Fungi; p__Ascomycota; c__Sordariomycetes; o__Hypocreales; f__Hypocreaceae; g__Trichoderma; s__Trichoderma_longibrachiatum	Hypocreales	7	Saprotroph	Undefined Saprotroph	Microfungus	NULL	Possible	NULL	Sterkenburg E, et al. 2015. New Phytologist 207:1145-1158
OTU1440	32.1111111111	18.7777777778	d__Fungi; k__Fungi; p__Basidiomycota; c__Agaricomycetes; o__Sebacinales; f__unclassified_o__Sebacinales; g__unclassified_o__Sebacinales; s__unclassified_o__Sebacinales	-	-	-	-	-	-	-	Unassigned	-
OTU1340	30.4444444444	20.3333333333	d__Fungi; k__Fungi; p__Ascomycota; c__Sordariomycetes; o__Branch06; f__Branch06_fam_Incertae_sedis; g__Branch06_gen_Incertae_sedis; s__Branch06_sp	-	-	-	-	-	-	-	Unassigned	-
OTU1177	25.5555555556	25.0	d__Fungi; k__Fungi; p__Basidiomycota; c__Ustilaginomycetes; o__Ustilaginales; f__Ustilaginaceae; g__Moesziomyces; s__Moesziomyces_sp	Moesziomyces	13	Pathotroph	Plant Pathogen	Facultative Yeast	NULL	Probable	NULL	Tedersoo L, et al. 2014. Science 346:1256688
OTU3031	46.1111111111	4.44444444444	d__Fungi; k__Fungi; p__Ascomycota; c__Sordariomycetes; o__Sordariales; f__Chaetomiaceae; g__Chaetomium; s__unclassified_g__Chaetomium	Chaetomium	13	Pathotroph-Saprotroph-Symbiotroph	Animal Pathogen-Dung Saprotroph-Endophyte-Epiphyte-Plant Saprotroph-Wood Saprotroph	Microfungus	Soft Rot	Possible	Saprobic, acting as key decay organisms of plant materials and plant-derived commodities (Cannon & Kirk 2007); Epiphyte detection method-culture (Massimo et al. 2015); Endophyte detection method-culture (Busby et al. 2016, David et al. 2016); Likely opportunistic human pathogen (Irinyi et al. 2015)	Seehann G, et al. 1975. List of Fungi in Soft-Rot Tissue Tests. Institute fur Holzbiologie und Holzschutz, Bundesforschungsanstalt fur Forst - und Holzwirtshaft, Hamburg - Lohbrugge, Germany; Cannon PF, Kirk PM. 2007. Fungal Families of the World. CAB International, Cambridge; Bills GF, et al. 2013. Current Opinion in microbiology, 16:549-565; Tedersoo L, et al. 2014. Science 346:1256688; Irinyi …
OTU1459	41.5555555556	8.88888888889	d__Fungi; k__Fungi; p__Ascomycota; c__Eurotiomycetes; o__Eurotiales; f__Aspergillaceae; g__Penicillium; s__unclassified_g__Penicillium	Eurotiales	7	Saprotroph	Undefined Saprotroph	Microfungus	NULL	Possible	NULL	Sterkenburg E, et al. 2015. New Phytologist 207:1145-1158
OTU1494	27.0	23.3333333333	d__Fungi; k__Fungi; p__unclassified_k__Fungi; c__unclassified_k__Fungi; o__unclassified_k__Fungi; f__unclassified_k__Fungi; g__unclassified_k__Fungi; s__unclassified_k__Fungi	-	-	-	-	-	-	-	Unassigned	-
OTU1536	22.2222222222	27.7777777778	d__Fungi; k__Fungi; p__Ascomycota; c__Eurotiomycetes; o__Eurotiales; f__Aspergillaceae; g__Aspergillus; s__Aspergillus_chlamydosporus	Eurotiales	7	Saprotroph	Undefined Saprotroph	Microfungus	NULL	Possible	NULL	Sterkenburg E, et al. 2015. New Phytologist 207:1145-1158
OTU1380	33.7777777778	16.1111111111	d__Fungi; k__Fungi; p__Mortierellomycota; c__unclassified_p__Mortierellomycota; o__unclassified_p__Mortierellomycota; f__unclassified_p__Mortierellomycota; g__unclassified_p__Mortierellomycota; s__unclassified_p__Mortierellomycota	-	-	-	-	-	-	-	Unassigned	-
OTU960	27.1111111111	22.5555555556	d__Fungi; k__Fungi; p__Ascomycota; c__Dothideomycetes; o__Pleosporales; f__Leptosphaeriaceae; g__Ampelomyces; s__Ampelomyces_quisqualis	Ampelomyces	13	Saprotroph-Symbiotroph	Endophyte-Undefined Saprotroph	Microfungus	NULL	Probable	Endophyte detection method-culture (Dik et al. 1998)	Dik AJ, et al. 1998. European Journal of Plant Pathology 104:413-423; Tedersoo L, et al. 2014. Science 346:1256688
OTU1287	35.8888888889	13.6666666667	d__Fungi; k__Fungi; p__unclassified_k__Fungi; c__unclassified_k__Fungi; o__unclassified_k__Fungi; f__unclassified_k__Fungi; g__unclassified_k__Fungi; s__unclassified_k__Fungi	-	-	-	-	-	-	-	Unassigned	-
OTU245	29.3333333333	20.2222222222	d__Fungi; k__Fungi; p__Ascomycota; c__Sordariomycetes; o__Glomerellales; f__Plectosphaerellaceae; g__unclassified_f__Plectosphaerellaceae; s__unclassified_f__Plectosphaerellaceae	Plectosphaerellaceae	13	Pathotroph-Saprotroph-Symbiotroph	Animal Pathogen-Endophyte-Fungal Parasite-Plant Pathogen=Wood Saprotroph	Microfungus	NULL	Possible	NULL	Duncan CG, Eslyn WE. 1966. Mycologia 58:642-64; Nilsson T. 1973. Studies on wood degradation and cellulolytic activity of microfungi. No. 104; Worrall JJ, et al. 1997. Mycologia 89: 199-219; Hanada RE, et al. 2010. Fungal Biology 114:901-910; Del Olmo-Ruiz M, Arnold AE. 2014. Mycologia 106:8-21; Tedersoo L, et al. 2014. Science 346:1256688 (doi:10.1126/science.1256688); Irinyi L, et al. 2015. Med…
OTU1652	41.5555555556	7.88888888889	d__Fungi; k__Fungi; p__Basidiomycota; c__Geminibasidiomycetes; o__Geminibasidiales; f__Geminibasidiales_fam_Incertae_sedis; g__Geminibasidiales_gen_Incertae_sedis; s__Geminibasidiales_sp	-	-	-	-	-	-	-	Unassigned	-
OTU1327	21.1111111111	28.2222222222	d__Fungi; k__Fungi; p__Ascomycota; c__Sordariomycetes; o__Microascales; f__Microascales_fam_Incertae_sedis; g__Microascales_gen_Incertae_sedis; s__Microascales_sp	-	-	-	-	-	-	-	Unassigned	-
OTU2295	24.0	25.1111111111	d__Fungi; k__Fungi; p__Ascomycota; c__Sordariomycetes; o__Sordariales; f__Chaetomiaceae; g__unclassified_f__Chaetomiaceae; s__unclassified_f__Chaetomiaceae	Chaetomiaceae	9	Pathotroph-Saprotroph-Symbiotroph	Animal Pathogen-Dung Saprotroph-Endophyte-Epiphyte-Plant Saprotroph-Wood Saprotroph	Microfungus	Soft Rot	Possible	Saprobic, acting as key decay organisms of plant materials and plant-derived commodities (Cannon & Kirk 2007); Epiphyte detection method-culture (Massimo et al. 2015); Endophyte detection method-culture (Busby et al. 2016, David et al. 2016); Likely opportunistic human pathogen (Irinyi et al. 2015)	Seehann G, et al. 1975. List of Fungi in Soft-Rot Tissue Tests. Institute fur Holzbiologie und Holzschutz, Bundesforschungsanstalt fur Forst - und Holzwirtshaft, Hamburg - Lohbrugge, Germany; Cannon PF, Kirk PM. 2007. Fungal Families of the World. CAB International, Cambridge; Bills GF, et al. 2013. Current Opinion in microbiology, 16:549-565; Tedersoo L, et al. 2014. Science 346:1256688; Irinyi …
OTU2192	5.11111111111	43.5555555556	d__Fungi; k__Fungi; p__Ascomycota; c__Sordariomycetes; o__Sordariales; f__Chaetomiaceae; g__Chrysanthotrichum; s__Chrysanthotrichum_lentum	Chaetomiaceae	9	Pathotroph-Saprotroph-Symbiotroph	Animal Pathogen-Dung Saprotroph-Endophyte-Epiphyte-Plant Saprotroph-Wood Saprotroph	Microfungus	Soft Rot	Possible	Saprobic, acting as key decay organisms of plant materials and plant-derived commodities (Cannon & Kirk 2007); Epiphyte detection method-culture (Massimo et al. 2015); Endophyte detection method-culture (Busby et al. 2016, David et al. 2016); Likely opportunistic human pathogen (Irinyi et al. 2015)	Seehann G, et al. 1975. List of Fungi in Soft-Rot Tissue Tests. Institute fur Holzbiologie und Holzschutz, Bundesforschungsanstalt fur Forst - und Holzwirtshaft, Hamburg - Lohbrugge, Germany; Cannon PF, Kirk PM. 2007. Fungal Families of the World. CAB International, Cambridge; Bills GF, et al. 2013. Current Opinion in microbiology, 16:549-565; Tedersoo L, et al. 2014. Science 346:1256688; Irinyi …
OTU1176	19.4444444444	29.2222222222	d__Fungi; k__Fungi; p__Ascomycota; c__Sordariomycetes; o__unclassified_c__Sordariomycetes; f__unclassified_c__Sordariomycetes; g__unclassified_c__Sordariomycetes; s__unclassified_c__Sordariomycetes	-	-	-	-	-	-	-	Unassigned	-
OTU1388	10.1111111111	37.0	d__Fungi; k__Fungi; p__Ascomycota; c__Sordariomycetes; o__Sordariales; f__Schizotheciaceae; g__Lundqvistomyces; s__Lundqvistomyces_tanzaniensis	-	-	-	-	-	-	-	Unassigned	-
OTU2212	10.0	37.0	d__Fungi; k__Fungi; p__Ascomycota; c__Eurotiomycetes; o__Chaetothyriales; f__Cyphellophoraceae; g__Cyphellophora; s__Cyphellophora_musae	Cyphellophora	13	Pathotroph-Saprotroph	Animal Pathogen-Undefined Saprotroph	Facultative Yeast-Microfungus	NULL	Probable	Consult the current literature for updated names on this group that included the Black Yeasts; Some species are likely opportunistic human pathogen (Irinyi et al. 2015)	Tedersoo L, et al. 2014. Science 346:1256688 (doi:10.1126/science.1256688); Irinyi L, et al. 2015. Medical Mycology 53:313-337
OTU1456	24.8888888889	21.5555555556	d__Fungi; k__Fungi; p__Ascomycota; c__Sordariomycetes; o__Xylariales; f__Apiosporaceae; g__Apiospora; s__Apiospora_montagnei	Apiospora	13	Pathotroph-Saprotroph	Plant Pathogen	NULL	NULL	Probable	NULL	Tedersoo L, et al. 2014. Science 346:1256688
OTU1507	20.3333333333	25.7777777778	d__Fungi; k__Fungi; p__Ascomycota; c__Dothideomycetes; o__Pleosporales; f__Acrocalymmaceae; g__Acrocalymma; s__unclassified_g__Acrocalymma	Acrocalymma	13	Saprotroph	Undefined Saprotroph	NULL	NULL	Probable	NULL	Tedersoo L, et al. 2014. Science 346:1256688
OTU1438	36.6666666667	8.55555555556	d__Fungi; k__Fungi; p__Ascomycota; c__unclassified_p__Ascomycota; o__unclassified_p__Ascomycota; f__unclassified_p__Ascomycota; g__unclassified_p__Ascomycota; s__unclassified_p__Ascomycota	-	-	-	-	-	-	-	Unassigned	-
OTU236	38.0	7.22222222222	d__Fungi; k__Fungi; p__Ascomycota; c__Sordariomycetes; o__unclassified_c__Sordariomycetes; f__unclassified_c__Sordariomycetes; g__unclassified_c__Sordariomycetes; s__unclassified_c__Sordariomycetes	-	-	-	-	-	-	-	Unassigned	-
OTU1576	21.0	24.2222222222	d__Fungi; k__Fungi; p__Ascomycota; c__Dothideomycetes; o__Botryosphaeriales; f__Botryosphaeriaceae; g__Macrophomina; s__Macrophomina_tecta	Macrophomina	13	Pathotroph	Plant Pathogen	Microfungus	NULL	Probable	NULL	Tedersoo L, et al. 2014. Science 346:1256688
OTU2266	0.0	45.2222222222	d__Fungi; k__Fungi; p__unclassified_k__Fungi; c__unclassified_k__Fungi; o__unclassified_k__Fungi; f__unclassified_k__Fungi; g__unclassified_k__Fungi; s__unclassified_k__Fungi	-	-	-	-	-	-	-	Unassigned	-
OTU889	37.6666666667	7.22222222222	d__Fungi; k__Fungi; p__Ascomycota; c__Dothideomycetes; o__Pleosporales; f__unclassified_o__Pleosporales; g__unclassified_o__Pleosporales; s__unclassified_o__Pleosporales	-	-	-	-	-	-	-	Unassigned	-
OTU2362	9.0	35.7777777778	d__Fungi; k__Fungi; p__unclassified_k__Fungi; c__unclassified_k__Fungi; o__unclassified_k__Fungi; f__unclassified_k__Fungi; g__unclassified_k__Fungi; s__unclassified_k__Fungi	-	-	-	-	-	-	-	Unassigned	-
OTU1099	39.3333333333	5.44444444444	d__Fungi; k__Fungi; p__Ascomycota; c__Sordariomycetes; o__Sordariales; f__unclassified_o__Sordariales; g__unclassified_o__Sordariales; s__unclassified_o__Sordariales	-	-	-	-	-	-	-	Unassigned	-
OTU229	42.6666666667	1.66666666667	d__Fungi; k__Fungi; p__Ascomycota; c__Sordariomycetes; o__Hypocreales; f__Stachybotryaceae; g__Stachybotrys; s__Stachybotrys_chlorohalonatus	Hypocreales	7	Saprotroph	Undefined Saprotroph	Microfungus	NULL	Possible	NULL	Sterkenburg E, et al. 2015. New Phytologist 207:1145-1158
OTU2589	0.0	44.2222222222	d__Fungi; k__Fungi; p__Basidiomycota; c__Agaricomycetes; o__Agaricales; f__Entolomataceae; g__Clitopilus; s__Clitopilus_scyphoides	Clitopilus	13	Saprotroph	Undefined Saprotroph	Agaricoid	NULL	Probable	NULL	Tedersoo L, et al. 2014. Science 346:1256688
OTU1671	28.4444444444	15.6666666667	d__Fungi; k__Fungi; p__Ascomycota; c__Sordariomycetes; o__Diaporthales; f__Melanconidaceae; g__Melanconiella; s__Melanconiella_sp	Melanconiella	13	Saprotroph	Undefined Saprotroph	Microfungus	NULL	Probable	NULL	Tedersoo L, et al. 2014. Science 346:1256688
OTU1075	7.33333333333	36.6666666667	d__Fungi; k__Fungi; p__Ascomycota; c__Sordariomycetes; o__Microascales; f__Microascaceae; g__Lophotrichus; s__Lophotrichus_sp	Lophotrichus	13	Saprotroph	Undefined Saprotroph	NULL	NULL	Probable	NULL	Tedersoo L, et al. 2014. Science 346:1256688
OTU1590	43.7777777778	0.222222222222	d__Fungi; k__Fungi; p__Ascomycota; c__Dothideomycetes; o__Botryosphaeriales; f__Botryosphaeriaceae; g__Botryosphaeria; s__Botryosphaeria_sp	Botryosphaeria	13	Pathotroph-Symbiotroph	Endophyte-Plant Pathogen	Microfungus	NULL	Probable	NULL	Tedersoo L, et al. 2014. Science 346:1256688; Christian N, et al. 2016. Microbial Ecology 72:621-632; http://www.apsnet.org/publications/commonnames/Pages/default.aspx
OTU92	43.4444444444	0.0	d__Fungi; k__Fungi; p__Basidiomycota; c__Agaricomycetes; o__Corticiales; f__Corticiaceae; g__Waitea; s__Waitea_circinata	Waitea	13	Pathotroph	Plant Pathogen	NULL	NULL	Probable	NULL	Tedersoo L, et al. 2014. Science 346:1256688 (doi:10.1126/science.1256688)
OTU2872	1.11111111111	41.8888888889	d__Fungi; k__Fungi; p__Chytridiomycota; c__Rhizophlyctidomycetes; o__Rhizophlyctidales; f__Rhizophlyctidaceae; g__Rhizophlyctis; s__Rhizophlyctis_rosea	Rhizophlyctis	13	Saprotroph	Undefined Saprotroph	NULL	NULL	Probable	NULL	James TY, et al. 2006. Nature 443:818-822
OTU1066	33.3333333333	9.66666666667	d__Fungi; k__Fungi; p__Ascomycota; c__Dothideomycetes; o__Pleosporales; f__Didymellaceae; g__Stagonosporopsis; s__Stagonosporopsis_cucurbitacearum	Stagonosporopsis	13	Pathotroph	Plant Pathogen	NULL	NULL	Probable	NULL	http://www.apsnet.org/publications/commonnames/Pages/default.aspx
OTU1105	38.0	4.33333333333	d__Fungi; k__Fungi; p__Ascomycota; c__Eurotiomycetes; o__Eurotiales; f__Aspergillaceae; g__Penicillium; s__Penicillium_aeneum	Eurotiales	7	Saprotroph	Undefined Saprotroph	Microfungus	NULL	Possible	NULL	Sterkenburg E, et al. 2015. New Phytologist 207:1145-1158
OTU1519	19.8888888889	22.1111111111	d__Fungi; k__Fungi; p__Ascomycota; c__Dothideomycetes; o__Dothideomycetes_ord_Incertae_sedis; f__Eremomycetaceae; g__Arthrographis; s__Arthrographis_sp	Arthrographis	13	Saprotroph	Undefined Saprotroph	NULL	NULL	Probable	NULL	Tedersoo L, et al. 2014. Science 346:1256688
OTU2084	11.4444444444	30.5555555556	d__Fungi; k__Fungi; p__Mortierellomycota; c__Mortierellomycetes; o__Mortierellales; f__Mortierellaceae; g__Gamsiella; s__Gamsiella_stylospora	Gamsiella	13	Saprotroph	Undefined Saprotroph	NULL	NULL	Probable	NULL	Tedersoo L, et al. 2014. Science 346:1256688
OTU1316	8.66666666667	32.8888888889	d__Fungi; k__Fungi; p__unclassified_k__Fungi; c__unclassified_k__Fungi; o__unclassified_k__Fungi; f__unclassified_k__Fungi; g__unclassified_k__Fungi; s__unclassified_k__Fungi	-	-	-	-	-	-	-	Unassigned	-
OTU1538	40.2222222222	1.11111111111	d__Fungi; k__Fungi; p__Ascomycota; c__Eurotiomycetes; o__Onygenales; f__Onygenaceae; g__unclassified_f__Onygenaceae; s__unclassified_f__Onygenaceae	Onygenaceae	9	Saprotroph	Dung Saprotroph-Soil Saprotroph	Microfungus	NULL	Probable	Generally saprobic and keratinophilic, in soil or coprophilous, occasionally found on hair or horn (Cannon & Kirk 2007)	Cannon PF, Kirk PM. 2007. Fungal Families of the World. CAB International, Cambridge
OTU1819	41.0	0.111111111111	d__Fungi; k__Fungi; p__Basidiomycota; c__Agaricomycetes; o__Corticiales; f__Corticiaceae; g__Waitea; s__Waitea_circinata	Waitea	13	Pathotroph	Plant Pathogen	NULL	NULL	Probable	NULL	Tedersoo L, et al. 2014. Science 346:1256688 (doi:10.1126/science.1256688)
OTU2116	20.8888888889	19.8888888889	d__Fungi; k__Fungi; p__Ascomycota; c__Sordariomycetes; o__Sordariales; f__Podosporaceae; g__Cladorrhinum; s__unclassified_g__Cladorrhinum	Cladorrhinum	13	Pathotroph-Saprotroph-Symbiotroph	Animal Pathogen-Dung Saprotroph-Endophyte-Plant Saprotroph-Soil Saprotroph-Wood Saprotroph	Microfungus	Soft Rot	Probable	Reported in soils (including agricultural) as saprotrophs on dung or plant material, or in roots as endophytes, while some species are associated with human and animal opportunistic diseases (Carmaran et al.2015)	Seehann G, et al. 1975. List of Fungi in Soft-Rot Tissue Tests. Institute fur Holzbiologie und Holzschutz, Bundesforschungsanstalt fur Forst - und Holzwirtshaft, Hamburg - Lohbrugge, Germany; Carmaran CC, et al.2015. Mycological Progress 14:94; Irinyi L, et al. 2015. Medical Mycology 53:313-337
OTU1248	20.0	20.6666666667	d__Fungi; k__Fungi; p__Ascomycota; c__Dothideomycetes; o__Pleosporales; f__Lophiotremataceae; g__Atrocalyx; s__Atrocalyx_bambusae	-	-	-	-	-	-	-	Unassigned	-
OTU1312	31.2222222222	9.44444444444	d__Fungi; k__Fungi; p__Ascomycota; c__Sordariomycetes; o__Microascales; f__Microascaceae; g__Scedosporium; s__Scedosporium_aurantiacum	Scedosporium	13	Saprotroph	Undefined Saprotroph	NULL	NULL	Probable	NULL	Tedersoo L, et al. 2014. Science 346:1256688
OTU29	40.3333333333	0.0	d__Fungi; k__Fungi; p__Ascomycota; c__Sordariomycetes; o__Glomerellales; f__Plectosphaerellaceae; g__Stachylidium; s__Stachylidium_bicolor	Plectosphaerellaceae	13	Pathotroph-Saprotroph-Symbiotroph	Animal Pathogen-Endophyte-Fungal Parasite-Plant Pathogen=Wood Saprotroph	Microfungus	NULL	Possible	NULL	Duncan CG, Eslyn WE. 1966. Mycologia 58:642-64; Nilsson T. 1973. Studies on wood degradation and cellulolytic activity of microfungi. No. 104; Worrall JJ, et al. 1997. Mycologia 89: 199-219; Hanada RE, et al. 2010. Fungal Biology 114:901-910; Del Olmo-Ruiz M, Arnold AE. 2014. Mycologia 106:8-21; Tedersoo L, et al. 2014. Science 346:1256688 (doi:10.1126/science.1256688); Irinyi L, et al. 2015. Med…
OTU203	40.2222222222	0.0	d__Fungi; k__Fungi; p__Ascomycota; c__Sordariomycetes; o__unclassified_c__Sordariomycetes; f__unclassified_c__Sordariomycetes; g__unclassified_c__Sordariomycetes; s__unclassified_c__Sordariomycetes	-	-	-	-	-	-	-	Unassigned	-
OTU1325	22.7777777778	17.3333333333	d__Fungi; k__Fungi; p__Ascomycota; c__Sordariomycetes; o__Hypocreales; f__Nectriaceae; g__Corallomycetella; s__Corallomycetella_elegans	Hypocreales	7	Saprotroph	Undefined Saprotroph	Microfungus	NULL	Possible	NULL	Sterkenburg E, et al. 2015. New Phytologist 207:1145-1158
OTU661	26.6666666667	13.4444444444	d__Fungi; k__Fungi; p__Basidiomycota; c__Agaricomycetes; o__Sebacinales; f__unclassified_o__Sebacinales; g__unclassified_o__Sebacinales; s__unclassified_o__Sebacinales	-	-	-	-	-	-	-	Unassigned	-
OTU2091	12.3333333333	27.5555555556	d__Fungi; k__Fungi; p__Ascomycota; c__Dothideomycetes; o__Pleosporales; f__Didymellaceae; g__Neodidymella; s__Neodidymella_thailandica	Didymellaceae	9	Pathotroph-Saprotroph	Animal Pathogen-Plant Pathogen-Undefined Saprotroph	Microfungus	NULL	Possible	NULL	Tedersoo L, et al. 2014. Science 346:1256688 (doi:10.1126/science.1256688)
OTU1300	13.6666666667	26.1111111111	d__Fungi; k__Fungi; p__Ascomycota; c__Sordariomycetes; o__Sordariales; f__unclassified_o__Sordariales; g__unclassified_o__Sordariales; s__unclassified_o__Sordariales	-	-	-	-	-	-	-	Unassigned	-
OTU2385	21.8888888889	17.2222222222	d__Fungi; k__Fungi; p__Ascomycota; c__Sordariomycetes; o__Hypocreales; f__Hypocreaceae; g__Trichoderma; s__unclassified_g__Trichoderma	Hypocreales	7	Saprotroph	Undefined Saprotroph	Microfungus	NULL	Possible	NULL	Sterkenburg E, et al. 2015. New Phytologist 207:1145-1158
OTU1142	20.7777777778	17.8888888889	d__Fungi; k__Fungi; p__Ascomycota; c__Sordariomycetes; o__Microascales; f__Microascaceae; g__Cephalotrichum; s__Cephalotrichum_purpureofuscum	Cephalotrichum	13	Saprotroph	Undefined Saprotroph	NULL	NULL	Probable	NULL	http://www.apsnet.org/publications/commonnames/Pages/default.aspx
OTU2213	1.44444444444	36.8888888889	d__Fungi; k__Fungi; p__unclassified_k__Fungi; c__unclassified_k__Fungi; o__unclassified_k__Fungi; f__unclassified_k__Fungi; g__unclassified_k__Fungi; s__unclassified_k__Fungi	-	-	-	-	-	-	-	Unassigned	-
OTU1349	31.5555555556	6.44444444444	d__Fungi; k__Fungi; p__Ascomycota; c__Sordariomycetes; o__unclassified_c__Sordariomycetes; f__unclassified_c__Sordariomycetes; g__unclassified_c__Sordariomycetes; s__unclassified_c__Sordariomycetes	-	-	-	-	-	-	-	Unassigned	-
OTU1587	2.44444444444	35.4444444444	d__Fungi; k__Fungi; p__Ascomycota; c__Sordariomycetes; o__unclassified_c__Sordariomycetes; f__unclassified_c__Sordariomycetes; g__unclassified_c__Sordariomycetes; s__unclassified_c__Sordariomycetes	-	-	-	-	-	-	-	Unassigned	-
OTU1535	13.5555555556	24.2222222222	d__Fungi; k__Fungi; p__unclassified_k__Fungi; c__unclassified_k__Fungi; o__unclassified_k__Fungi; f__unclassified_k__Fungi; g__unclassified_k__Fungi; s__unclassified_k__Fungi	-	-	-	-	-	-	-	Unassigned	-
OTU1589	9.77777777778	27.8888888889	d__Fungi; k__Fungi; p__Ascomycota; c__Sordariomycetes; o__Hypocreales; f__Hypocreales_fam_Incertae_sedis; g__Hypocreales_gen_Incertae_sedis; s__Hypocreales_sp	Hypocreales	7	Saprotroph	Undefined Saprotroph	Microfungus	NULL	Possible	NULL	Sterkenburg E, et al. 2015. New Phytologist 207:1145-1158
OTU2275	0.888888888889	36.5555555556	d__Fungi; k__Fungi; p__Ascomycota; c__Sordariomycetes; o__Hypocreales; f__Cordycipitaceae; g__Beauveria; s__Beauveria_gryllotalpidicola	Beauveria	13	Pathotroph	Animal Pathogen	NULL	NULL	Probable	NULL	Tedersoo L, et al. 2014. Science 346:1256688
OTU1645	36.0	1.22222222222	d__Fungi; k__Fungi; p__Mortierellomycota; c__Mortierellomycetes; o__Mortierellales; f__Mortierellaceae; g__Lunasporangiospora; s__Lunasporangiospora_selenospora	Mortierellaceae	9	Saprotroph-Symbiotroph	Endophyte-Litter Saprotroph-Soil Saprotroph-Undefined Saprotroph	Microfungus	NULL	Possible	Saprobic in soil and thus frequenctly isolated from soil and material contaminated with soil such as hay or rotten silage and spoil tips (Cannon & Kirk 2007)	Cannon PF, Kirk PM. 2007. Fungal Families of the World. CAB International, Cambridge; Purahong W, et al. 2016. Molecular Ecology 25:4059-4074
OTU2490	15.3333333333	21.4444444444	d__Fungi; k__Fungi; p__Ascomycota; c__Eurotiomycetes; o__Eurotiales; f__Aspergillaceae; g__Penicillium; s__unclassified_g__Penicillium	Eurotiales	7	Saprotroph	Undefined Saprotroph	Microfungus	NULL	Possible	NULL	Sterkenburg E, et al. 2015. New Phytologist 207:1145-1158
OTU835	30.1111111111	6.33333333333	d__Fungi; k__Fungi; p__Ascomycota; c__Sordariomycetes; o__Trichosphaeriales; f__unclassified_o__Trichosphaeriales; g__unclassified_o__Trichosphaeriales; s__unclassified_o__Trichosphaeriales	-	-	-	-	-	-	-	Unassigned	-
OTU1552	36.2222222222	0.222222222222	d__Fungi; k__Fungi; p__Ascomycota; c__Eurotiomycetes; o__Eurotiales; f__Aspergillaceae; g__Aspergillus; s__unclassified_g__Aspergillus	Eurotiales	7	Saprotroph	Undefined Saprotroph	Microfungus	NULL	Possible	NULL	Sterkenburg E, et al. 2015. New Phytologist 207:1145-1158
OTU1322	22.1111111111	13.8888888889	d__Fungi; k__Fungi; p__Ascomycota; c__Dothideomycetes; o__Pleosporales; f__Roussoellaceae; g__Roussoella; s__unclassified_g__Roussoella	Roussoella	13	Saprotroph	Undefined Saprotroph	NULL	NULL	Probable	NULL	Tedersoo L, et al. 2014. Science 346:1256688
OTU1615	25.0	10.8888888889	d__Fungi; k__Fungi; p__unclassified_k__Fungi; c__unclassified_k__Fungi; o__unclassified_k__Fungi; f__unclassified_k__Fungi; g__unclassified_k__Fungi; s__unclassified_k__Fungi	-	-	-	-	-	-	-	Unassigned	-
OTU1996	25.7777777778	10.0	d__Fungi; k__Fungi; p__Ascomycota; c__Eurotiomycetes; o__Eurotiales; f__Aspergillaceae; g__Aspergillus; s__unclassified_g__Aspergillus	Eurotiales	7	Saprotroph	Undefined Saprotroph	Microfungus	NULL	Possible	NULL	Sterkenburg E, et al. 2015. New Phytologist 207:1145-1158
OTU1050	24.8888888889	10.7777777778	d__Fungi; k__Fungi; p__Ascomycota; c__Sordariomycetes; o__Hypocreales; f__Clavicipitaceae; g__Keithomyces; s__Keithomyces_indicus	Hypocreales	7	Saprotroph	Undefined Saprotroph	Microfungus	NULL	Possible	NULL	Sterkenburg E, et al. 2015. New Phytologist 207:1145-1158
OTU413	0.555555555556	34.5555555556	d__Fungi; k__Fungi; p__unclassified_k__Fungi; c__unclassified_k__Fungi; o__unclassified_k__Fungi; f__unclassified_k__Fungi; g__unclassified_k__Fungi; s__unclassified_k__Fungi	-	-	-	-	-	-	-	Unassigned	-
OTU2230	31.7777777778	3.11111111111	d__Fungi; k__Fungi; p__Ascomycota; c__Eurotiomycetes; o__Eurotiales; f__Aspergillaceae; g__Aspergillus; s__unclassified_g__Aspergillus	Eurotiales	7	Saprotroph	Undefined Saprotroph	Microfungus	NULL	Possible	NULL	Sterkenburg E, et al. 2015. New Phytologist 207:1145-1158
OTU456	5.0	29.7777777778	d__Fungi; k__Fungi; p__Basidiomycota; c__Atractiellomycetes; o__Atractiellales; f__Hoehnelomycetaceae; g__Atractiella; s__Atractiella_rhizophila	Atractiella	13	Saprotroph	Undefined Saprotroph	NULL	NULL	Probable	NULL	Tedersoo L, et al. 2014. Science 346:1256688
OTU1636	21.0	13.5555555556	d__Fungi; k__Fungi; p__Ascomycota; c__Eurotiomycetes; o__Onygenales; f__Ajellomycetaceae; g__Emmonsiellopsis; s__unclassified_g__Emmonsiellopsis	Ajellomycetaceae	9	Pathotroph-Saprotroph	Animal Pathogen-Undefined Saprotroph	NULL	NULL	Probable	Facultative pathogens of human and other mammals, with saprobic phases colonizing soil, dung, dead wood etc., especially in arid conditions (Cannon & Kirk 2007); This family contains most of the serious (non-opportunistic) human pathogenic fungi, sometimes affecting healthy as well as immunocompromised people especially in the netropics (Cannon & Kirk 2007)	Cannon PF, Kirk PM. 2007. Fungal Families of the World. CAB International, Cambridge
OTU1242	21.1111111111	12.7777777778	d__Fungi; k__Fungi; p__Ascomycota; c__Pezizomycetes; o__Pezizales; f__Ascobolaceae; g__Ascobolus; s__Ascobolus_sp	Ascobolus	13	Saprotroph	Dung Saprotroph-Wood Saprotroph	NULL	Soft Rot	Probable	NULL	Duncan CG, Eslyn WE. 1966. Mycologia 58:642-645; Bell A.��1983. Dung Fungi: An Illustrated Guide to Coprophilous Fungi in New Zealand. Victoria University Press, Wellington; Tedersoo L, et al. 2014. Science 346:1256691
OTU250	8.0	25.6666666667	d__Fungi; k__Fungi; p__Ascomycota; c__Sordariomycetes; o__Hypocreales; f__Nectriaceae; g__Paracremonium; s__Paracremonium_binnewijzendii	Hypocreales	7	Saprotroph	Undefined Saprotroph	Microfungus	NULL	Possible	NULL	Sterkenburg E, et al. 2015. New Phytologist 207:1145-1158
OTU1337	22.8888888889	10.7777777778	d__Fungi; k__Fungi; p__Ascomycota; c__Dothideomycetes; o__Pleosporales; f__unclassified_o__Pleosporales; g__unclassified_o__Pleosporales; s__unclassified_o__Pleosporales	-	-	-	-	-	-	-	Unassigned	-
OTU1469	15.6666666667	17.8888888889	d__Fungi; k__Fungi; p__Basidiomycota; c__Agaricomycetes; o__Agaricales; f__Psathyrellaceae; g__Coprinellus; s__Coprinellus_radians	Psathyrellaceae	9	Saprotroph	Dung Saprotroph-Plant Saprotroph-Wood Saprotroph	Agaricoid	NULL	Probable	Saprobic, in grass, on dung, rotten wood and similar substrata (Cannon & Kirk 2007)	Cannon PF, Kirk PM. 2007. Fungal Families of the World. CAB International, Cambridge
OTU1662	10.5555555556	22.8888888889	d__Fungi; k__Fungi; p__Basidiomycota; c__Tremellomycetes; o__Filobasidiales; f__Filobasidiaceae; g__Naganishia; s__Naganishia_randhawae	-	-	-	-	-	-	-	Unassigned	-
OTU1159	32.1111111111	1.22222222222	d__Fungi; k__Fungi; p__Ascomycota; c__Sordariomycetes; o__Sordariales; f__unclassified_o__Sordariales; g__unclassified_o__Sordariales; s__unclassified_o__Sordariales	-	-	-	-	-	-	-	Unassigned	-
OTU1443	6.77777777778	25.7777777778	d__Fungi; k__Fungi; p__Ascomycota; c__Sordariomycetes; o__Hypocreales; f__unclassified_o__Hypocreales; g__unclassified_o__Hypocreales; s__unclassified_o__Hypocreales	Hypocreales	7	Saprotroph	Undefined Saprotroph	Microfungus	NULL	Possible	NULL	Sterkenburg E, et al. 2015. New Phytologist 207:1145-1158
OTU1267	22.4444444444	9.77777777778	d__Fungi; k__Fungi; p__unclassified_k__Fungi; c__unclassified_k__Fungi; o__unclassified_k__Fungi; f__unclassified_k__Fungi; g__unclassified_k__Fungi; s__unclassified_k__Fungi	-	-	-	-	-	-	-	Unassigned	-
OTU1160	20.6666666667	11.4444444444	d__Fungi; k__Fungi; p__Ascomycota; c__Sordariomycetes; o__Distoseptisporales; f__Distoseptisporaceae; g__Distoseptispora; s__Distoseptispora_bambusae	-	-	-	-	-	-	-	Unassigned	-
OTU111	7.66666666667	24.3333333333	d__Fungi; k__Fungi; p__Ascomycota; c__Leotiomycetes; o__Helotiales; f__Helotiaceae; g__Scytalidium; s__Scytalidium_sphaerosporum	Scytalidium	13	Saprotroph	Wood Saprotroph	NULL	Soft Rot	Probable	NULL	Nilsson T. 1973. Studies on wood degradation and cellulolytic activity of microfungi. No. 104; Costa IPMW, et al. 2012. Mycotaxon 119:26; Tedersoo L, et al. 2014. Science 346:1256688; http://www.apsnet.org/publications/commonnames/Pages/default.aspx
OTU1239	16.8888888889	15.0	d__Fungi; k__Fungi; p__unclassified_k__Fungi; c__unclassified_k__Fungi; o__unclassified_k__Fungi; f__unclassified_k__Fungi; g__unclassified_k__Fungi; s__unclassified_k__Fungi	-	-	-	-	-	-	-	Unassigned	-
OTU1409	15.8888888889	15.7777777778	d__Fungi; k__Fungi; p__Ascomycota; c__Sordariomycetes; o__Sordariales; f__Chaetomiaceae; g__Chaetomiaceae_gen_Incertae_sedis; s__Chaetomiaceae_sp	Chaetomiaceae	9	Pathotroph-Saprotroph-Symbiotroph	Animal Pathogen-Dung Saprotroph-Endophyte-Epiphyte-Plant Saprotroph-Wood Saprotroph	Microfungus	Soft Rot	Possible	Saprobic, acting as key decay organisms of plant materials and plant-derived commodities (Cannon & Kirk 2007); Epiphyte detection method-culture (Massimo et al. 2015); Endophyte detection method-culture (Busby et al. 2016, David et al. 2016); Likely opportunistic human pathogen (Irinyi et al. 2015)	Seehann G, et al. 1975. List of Fungi in Soft-Rot Tissue Tests. Institute fur Holzbiologie und Holzschutz, Bundesforschungsanstalt fur Forst - und Holzwirtshaft, Hamburg - Lohbrugge, Germany; Cannon PF, Kirk PM. 2007. Fungal Families of the World. CAB International, Cambridge; Bills GF, et al. 2013. Current Opinion in microbiology, 16:549-565; Tedersoo L, et al. 2014. Science 346:1256688; Irinyi …
OTU2380	0.0	31.6666666667	d__Fungi; k__Fungi; p__Basidiomycota; c__Tremellomycetes; o__Trichosporonales; f__Trichosporonaceae; g__Trichosporon; s__unclassified_g__Trichosporon	Trichosporon	13	Pathotroph	Animal Pathogen	NULL	NULL	Probable	Likely opportunistic human pathogen (Irinyi et al. 2015)	Irinyi L, et al. 2015. Medical Mycology 53:313-337; http://www.cdc.gov
OTU1392	17.7777777778	13.7777777778	d__Fungi; k__Fungi; p__Ascomycota; c__Eurotiomycetes; o__Eurotiales; f__Aspergillaceae; g__unclassified_f__Aspergillaceae; s__unclassified_f__Aspergillaceae	Eurotiales	7	Saprotroph	Undefined Saprotroph	Microfungus	NULL	Possible	NULL	Sterkenburg E, et al. 2015. New Phytologist 207:1145-1158
OTU1463	13.1111111111	18.1111111111	d__Fungi; k__Fungi; p__unclassified_k__Fungi; c__unclassified_k__Fungi; o__unclassified_k__Fungi; f__unclassified_k__Fungi; g__unclassified_k__Fungi; s__unclassified_k__Fungi	-	-	-	-	-	-	-	Unassigned	-
OTU1495	16.0	15.0	d__Fungi; k__Fungi; p__Ascomycota; c__Dothideomycetes; o__Mycosphaerellales; f__Mycosphaerellaceae; g__unclassified_f__Mycosphaerellaceae; s__unclassified_f__Mycosphaerellaceae	Mycosphaerellaceae	9	Pathotroph-Saprotroph	Plant Pathogen-Undefined Saprotroph	Microfungus	NULL	Probable	Biotrophic, necrotrophic or saprobic on various plant tissues (Cannon & Kirk 2007)	Cannon PF, Kirk PM. 2007. Fungal Families of the World. CAB International, Cambridge
OTU186	10.3333333333	20.5555555556	d__Fungi; k__Fungi; p__Ascomycota; c__Sordariomycetes; o__Amphisphaeriales; f__Pestalotiopsidaceae; g__Neopestalotiopsis; s__Neopestalotiopsis_protearum	-	-	-	-	-	-	-	Unassigned	-
OTU1207	19.8888888889	10.8888888889	d__Fungi; k__Fungi; p__Ascomycota; c__Eurotiomycetes; o__Eurotiales; f__Aspergillaceae; g__Aspergillus; s__unclassified_g__Aspergillus	Eurotiales	7	Saprotroph	Undefined Saprotroph	Microfungus	NULL	Possible	NULL	Sterkenburg E, et al. 2015. New Phytologist 207:1145-1158
OTU1132	4.77777777778	26.0	d__Fungi; k__Fungi; p__Ascomycota; c__Eurotiomycetes; o__Chaetothyriales; f__Cyphellophoraceae; g__Cyphellophora; s__Cyphellophora_fusarioides	Cyphellophora	13	Pathotroph-Saprotroph	Animal Pathogen-Undefined Saprotroph	Facultative Yeast-Microfungus	NULL	Probable	Consult the current literature for updated names on this group that included the Black Yeasts; Some species are likely opportunistic human pathogen (Irinyi et al. 2015)	Tedersoo L, et al. 2014. Science 346:1256688 (doi:10.1126/science.1256688); Irinyi L, et al. 2015. Medical Mycology 53:313-337
OTU1346	29.0	1.55555555556	d__Fungi; k__Fungi; p__Ascomycota; c__Sordariomycetes; o__Microascales; f__Microascaceae; g__Acaulium; s__Acaulium_acremonium	Microascaceae	9	Pathotroph-Saprotroph-Symbiotroph	Animal Pathogen-Endophyte-Plant Pathogen-Undefined Saprotroph	Microfungus	NULL	Possible	Saprobic in soil or rotting vegetation, some species heat-tolerant and associatated with silage and compost, a few associated with humans and animals (Cannon & Kirk 2007)	Cannon PF, Kirk PM. 2007. Fungal Families of the World. CAB International, Cambridge
OTU2400	23.3333333333	7.22222222222	d__Fungi; k__Fungi; p__Ascomycota; c__Sordariomycetes; o__Sordariales; f__Lasiosphaeriaceae; g__Cercophora; s__Cercophora_fici	Cercophora	13	Saprotroph	Dung Saprotroph	NULL	NULL	Highly Probable	NULL	Bell A. 1983. Dung Fungi: An Illustrated Guide to Coprophilous Fungi in New Zealand. Victoria University Press, Wellington
OTU2133	6.77777777778	23.5555555556	d__Fungi; k__Fungi; p__unclassified_k__Fungi; c__unclassified_k__Fungi; o__unclassified_k__Fungi; f__unclassified_k__Fungi; g__unclassified_k__Fungi; s__unclassified_k__Fungi	-	-	-	-	-	-	-	Unassigned	-
OTU1486	11.3333333333	18.6666666667	d__Fungi; k__Fungi; p__Ascomycota; c__Eurotiomycetes; o__Chaetothyriales; f__unclassified_o__Chaetothyriales; g__unclassified_o__Chaetothyriales; s__unclassified_o__Chaetothyriales	-	-	-	-	-	-	-	Unassigned	-
OTU1610	29.8888888889	0.0	d__Fungi; k__Fungi; p__Ascomycota; c__Sordariomycetes; o__Glomerellales; f__Plectosphaerellaceae; g__Plectosphaerellaceae_gen_Incertae_sedis; s__Plectosphaerellaceae_sp	Plectosphaerellaceae	13	Pathotroph-Saprotroph-Symbiotroph	Animal Pathogen-Endophyte-Fungal Parasite-Plant Pathogen=Wood Saprotroph	Microfungus	NULL	Possible	NULL	Duncan CG, Eslyn WE. 1966. Mycologia 58:642-64; Nilsson T. 1973. Studies on wood degradation and cellulolytic activity of microfungi. No. 104; Worrall JJ, et al. 1997. Mycologia 89: 199-219; Hanada RE, et al. 2010. Fungal Biology 114:901-910; Del Olmo-Ruiz M, Arnold AE. 2014. Mycologia 106:8-21; Tedersoo L, et al. 2014. Science 346:1256688 (doi:10.1126/science.1256688); Irinyi L, et al. 2015. Med…
OTU1086	14.1111111111	15.6666666667	d__Fungi; k__Fungi; p__unclassified_k__Fungi; c__unclassified_k__Fungi; o__unclassified_k__Fungi; f__unclassified_k__Fungi; g__unclassified_k__Fungi; s__unclassified_k__Fungi	-	-	-	-	-	-	-	Unassigned	-
OTU472	11.1111111111	18.4444444444	d__Fungi; k__Fungi; p__Ascomycota; c__Sordariomycetes; o__Sordariales; f__Lasiosphaeriaceae; g__Cercophora; s__Cercophora_striata	Cercophora	13	Saprotroph	Dung Saprotroph	NULL	NULL	Highly Probable	NULL	Bell A. 1983. Dung Fungi: An Illustrated Guide to Coprophilous Fungi in New Zealand. Victoria University Press, Wellington
OTU1082	16.4444444444	13.0	d__Fungi; k__Fungi; p__unclassified_k__Fungi; c__unclassified_k__Fungi; o__unclassified_k__Fungi; f__unclassified_k__Fungi; g__unclassified_k__Fungi; s__unclassified_k__Fungi	-	-	-	-	-	-	-	Unassigned	-
OTU1214	11.6666666667	17.1111111111	d__Fungi; k__Fungi; p__Ascomycota; c__Dothideomycetes; o__Venturiales; f__Sympoventuriaceae; g__Scolecobasidium; s__Scolecobasidium_terreum	Sympoventuriaceae	9	Saprotroph	Undefined Saprotroph	Microfungus	NULL	Probable	Sympoventuriaceae is represented by Sympoventuria, and can be distinguished from species of Venturiales by its saprobic life style (Zhang et al. 2011)	Zhang Y, et al. 2011 Fungal Diversity 51:249-277
OTU1450	8.11111111111	20.5555555556	d__Fungi; k__Fungi; p__Ascomycota; c__Sordariomycetes; o__Hypocreales; f__Nectriaceae; g__Paracremonium; s__Paracremonium_inflatum	Hypocreales	7	Saprotroph	Undefined Saprotroph	Microfungus	NULL	Possible	NULL	Sterkenburg E, et al. 2015. New Phytologist 207:1145-1158
OTU274	28.2222222222	0.0	d__Fungi; k__Fungi; p__Basidiomycota; c__Agaricomycetes; o__Russulales; f__Peniophoraceae; g__Peniophora; s__Peniophora_sp	Peniophora	13	Pathotroph-Saprotroph	Plant Pathogen-Wood Saprotroph	Corticioid	White Rot	Probable	NULL	Tedersoo L, et al. 2014. Science 346:1256688
OTU2587	0.444444444444	27.4444444444	d__Fungi; k__Fungi; p__Chytridiomycota; c__Spizellomycetes; o__Spizellomycetales; f__Spizellomycetales_fam_Incertae_sedis; g__Spizellomycetales_gen_Incertae_sedis; s__Spizellomycetales_sp	-	-	-	-	-	-	-	Unassigned	-
OTU1367	3.22222222222	24.5555555556	d__Fungi; k__Fungi; p__unclassified_k__Fungi; c__unclassified_k__Fungi; o__unclassified_k__Fungi; f__unclassified_k__Fungi; g__unclassified_k__Fungi; s__unclassified_k__Fungi	-	-	-	-	-	-	-	Unassigned	-
OTU404	27.7777777778	0.0	d__Fungi; k__Fungi; p__Mortierellomycota; c__Mortierellomycetes; o__Mortierellales; f__Mortierellaceae; g__Mortierella; s__Mortierella_indohii	Mortierellaceae	9	Saprotroph-Symbiotroph	Endophyte-Litter Saprotroph-Soil Saprotroph-Undefined Saprotroph	Microfungus	NULL	Possible	Saprobic in soil and thus frequenctly isolated from soil and material contaminated with soil such as hay or rotten silage and spoil tips (Cannon & Kirk 2007)	Cannon PF, Kirk PM. 2007. Fungal Families of the World. CAB International, Cambridge; Purahong W, et al. 2016. Molecular Ecology 25:4059-4074
OTU1087	17.1111111111	10.2222222222	d__Fungi; k__Fungi; p__Ascomycota; c__Sordariomycetes; o__Savoryellales; f__Savoryellaceae; g__Aquabispora; s__Aquabispora_websteri	-	-	-	-	-	-	-	Unassigned	-
OTU1173	19.8888888889	7.22222222222	d__Fungi; k__Fungi; p__unclassified_k__Fungi; c__unclassified_k__Fungi; o__unclassified_k__Fungi; f__unclassified_k__Fungi; g__unclassified_k__Fungi; s__unclassified_k__Fungi	-	-	-	-	-	-	-	Unassigned	-
OTU1198	11.6666666667	15.2222222222	d__Fungi; k__Fungi; p__Ascomycota; c__Dothideomycetes; o__Pleosporales; f__Lentitheciaceae; g__Poaceascoma; s__Poaceascoma_filiforme	-	-	-	-	-	-	-	Unassigned	-
OTU2236	7.22222222222	19.5555555556	d__Fungi; k__Fungi; p__unclassified_k__Fungi; c__unclassified_k__Fungi; o__unclassified_k__Fungi; f__unclassified_k__Fungi; g__unclassified_k__Fungi; s__unclassified_k__Fungi	-	-	-	-	-	-	-	Unassigned	-
OTU2373	25.2222222222	1.55555555556	d__Fungi; k__Fungi; p__Ascomycota; c__Sordariomycetes; o__Coniochaetales; f__Coniochaetaceae; g__Coniochaeta; s__Coniochaeta_verticillata	Coniochaeta	13	Pathotroph-Saprotroph-Symbiotroph	Animal Pathogen-Dung Saprotroph-Endophyte-Lichen Parasite-Plant Pathogen-Undefined Saprotroph	Microfungus	NULL	Possible	NULL	Bell A. 1983. Dung Fungi: An Illustrated Guide to Coprophilous Fungi in New Zealand. Victoria University Press, Wellington; Damm U, et al. 2010. Persoonia 24:60-80; Costa IPMW, et al. 2012. Mycotaxon 119:26; Tedersoo L, et al. 2014. Science 346:1256688 (doi:10.1126/science.1256688); Irinyi L, et al. 2015. Medical Mycology 53:313-337; Lawrey JD, Diederich P. 2016. URL: http://www.lichenicolous.net…
OTU2144	2.77777777778	23.7777777778	d__Fungi; k__Fungi; p__Ascomycota; c__Sordariomycetes; o__Sordariales; f__Chaetomiaceae; g__Corynascella; s__Corynascella_humicola	Corynascella	13	Saprotroph	Undefined Saprotroph	NULL	NULL	Probable	NULL	Tedersoo L, et al. 2014. Science 346:1256688
OTU1152	17.7777777778	8.77777777778	d__Fungi; k__Fungi; p__unclassified_k__Fungi; c__unclassified_k__Fungi; o__unclassified_k__Fungi; f__unclassified_k__Fungi; g__unclassified_k__Fungi; s__unclassified_k__Fungi	-	-	-	-	-	-	-	Unassigned	-
OTU2847	20.1111111111	6.33333333333	d__Fungi; k__Fungi; p__unclassified_k__Fungi; c__unclassified_k__Fungi; o__unclassified_k__Fungi; f__unclassified_k__Fungi; g__unclassified_k__Fungi; s__unclassified_k__Fungi	-	-	-	-	-	-	-	Unassigned	-
OTU1460	5.22222222222	21.2222222222	d__Fungi; k__Fungi; p__Ascomycota; c__Sordariomycetes; o__Xylariales; f__Xylariales_fam_Incertae_sedis; g__Neoidriella; s__unclassified_g__Neoidriella	-	-	-	-	-	-	-	Unassigned	-
OTU1262	15.2222222222	11.2222222222	d__Fungi; k__Fungi; p__Ascomycota; c__Sordariomycetes; o__Phomatosporales; f__Phomatosporaceae; g__Phomatospora; s__Phomatospora_biseriata	Phomatospora	13	Saprotroph	Dung Saprotroph	Microfungus	NULL	Highly Probable	NULL	Richardson MJ. 1972. Transactions of the British Mycological Society 58:37-48
OTU1072	21.6666666667	4.55555555556	d__Fungi; k__Fungi; p__Ascomycota; c__Sordariomycetes; o__Hypocreales; f__Bionectriaceae; g__Clonostachys; s__unclassified_g__Clonostachys	Clonostachys	13	Pathotroph	Plant Pathogen	NULL	NULL	Probable	NULL	Tedersoo L, et al. 2014. Science 346:1256688
OTU1151	12.2222222222	14.0	d__Fungi; k__Fungi; p__Ascomycota; c__Orbiliomycetes; o__Orbiliales; f__unclassified_o__Orbiliales; g__unclassified_o__Orbiliales; s__unclassified_o__Orbiliales	-	-	-	-	-	-	-	Unassigned	-
OTU114	19.1111111111	7.0	d__Fungi; k__Fungi; p__Basidiomycota; c__Agaricomycetes; o__Cantharellales; f__Ceratobasidiaceae; g__Rhizoctonia; s__unclassified_g__Rhizoctonia	Rhizoctonia	13	Saprotroph-Pathotroph-Symbiotroph	Orchid Mycorrhizal-Plant Pathogen-Wood Saprotroph	NULL	Soft Rot	Probable	Only symbiotic (perhaps leaning parasitic) in special cases with orchids, otherwise typically a plant pathogen.	Seehann G, et al. 1975. List of Fungi in Soft-Rot Tissue Tests. Institute fur Holzbiologie und Holzschutz, Bundesforschungsanstalt fur Forst - und Holzwirtshaft, Hamburg - Lohbrugge, Germany; Costa IPMW, et al. 2012. Mycotaxon 119:26; Tedersoo L, et al. 2014. Science 346:1256688; List compiled by Sara Branco with input from Nhu Nguyen and Else Vellinga; http://www.apsnet.org/publications/commonna…
OTU2810	7.0	19.0	d__Fungi; k__Fungi; p__Ascomycota; c__Dothideomycetes; o__Pleosporales; f__Periconiaceae; g__Periconia; s__Periconia_byssoides	Periconia	13	Pathotroph-Saprotroph-Symbiotroph	Endophyte-Plant Pathogen-Wood Saprotroph	Microfungus	Soft Rot	Possible	Dark Septate Endophyte, known from plant roots (Mandyam et al. 2010); Endophyte Host - Asteraceae, Musaceae (Costa et al. 2012)	Duncan CG, Eslyn WE. 1966. Mycologia 58:642-645; Costa IPMW, et al. 2012. Mycotaxon 119:26; Mandyam K, et al. 2012. Mycorrhiza 22:109-119; Knapp DG, et al. 2012. PLOS ONE 7:e32570; http://www.apsnet.org/publications/commonnames/Pages/default.aspx
OTU1106	15.4444444444	10.1111111111	d__Fungi; k__Fungi; p__Ascomycota; c__Sordariomycetes; o__Microascales; f__Microascaceae; g__Lophotrichus; s__Lophotrichus_martinii	Lophotrichus	13	Saprotroph	Undefined Saprotroph	NULL	NULL	Probable	NULL	Tedersoo L, et al. 2014. Science 346:1256688
OTU1215	17.2222222222	8.22222222222	d__Fungi; k__Fungi; p__Ascomycota; c__Eurotiomycetes; o__Eurotiales; f__Aspergillaceae; g__Aspergillus; s__unclassified_g__Aspergillus	Eurotiales	7	Saprotroph	Undefined Saprotroph	Microfungus	NULL	Possible	NULL	Sterkenburg E, et al. 2015. New Phytologist 207:1145-1158
OTU201	22.6666666667	2.22222222222	d__Fungi; k__Fungi; p__Ascomycota; c__Sordariomycetes; o__Sordariales; f__Chaetomiaceae; g__Myceliophthora; s__unclassified_g__Myceliophthora	Chaetomiaceae	9	Pathotroph-Saprotroph-Symbiotroph	Animal Pathogen-Dung Saprotroph-Endophyte-Epiphyte-Plant Saprotroph-Wood Saprotroph	Microfungus	Soft Rot	Possible	Saprobic, acting as key decay organisms of plant materials and plant-derived commodities (Cannon & Kirk 2007); Epiphyte detection method-culture (Massimo et al. 2015); Endophyte detection method-culture (Busby et al. 2016, David et al. 2016); Likely opportunistic human pathogen (Irinyi et al. 2015)	Seehann G, et al. 1975. List of Fungi in Soft-Rot Tissue Tests. Institute fur Holzbiologie und Holzschutz, Bundesforschungsanstalt fur Forst - und Holzwirtshaft, Hamburg - Lohbrugge, Germany; Cannon PF, Kirk PM. 2007. Fungal Families of the World. CAB International, Cambridge; Bills GF, et al. 2013. Current Opinion in microbiology, 16:549-565; Tedersoo L, et al. 2014. Science 346:1256688; Irinyi …
OTU2202	0.111111111111	24.7777777778	d__Fungi; k__Fungi; p__unclassified_k__Fungi; c__unclassified_k__Fungi; o__unclassified_k__Fungi; f__unclassified_k__Fungi; g__unclassified_k__Fungi; s__unclassified_k__Fungi	-	-	-	-	-	-	-	Unassigned	-
OTU1396	12.4444444444	12.3333333333	d__Fungi; k__Fungi; p__Ascomycota; c__Eurotiomycetes; o__Eurotiales; f__Aspergillaceae; g__Aspergillus; s__Aspergillus_chlamydosporus	Eurotiales	7	Saprotroph	Undefined Saprotroph	Microfungus	NULL	Possible	NULL	Sterkenburg E, et al. 2015. New Phytologist 207:1145-1158
OTU2228	9.22222222222	15.3333333333	d__Fungi; k__Fungi; p__Ascomycota; c__Sordariomycetes; o__Branch06; f__Branch06_fam_Incertae_sedis; g__Branch06_gen_Incertae_sedis; s__Branch06_sp	-	-	-	-	-	-	-	Unassigned	-
OTU2924	0.0	24.4444444444	d__Fungi; k__Fungi; p__Ascomycota; c__Sordariomycetes; o__Hypocreales; f__Nectriaceae; g__Xenoacremonium; s__Xenoacremonium_recifei	Hypocreales	7	Saprotroph	Undefined Saprotroph	Microfungus	NULL	Possible	NULL	Sterkenburg E, et al. 2015. New Phytologist 207:1145-1158
OTU2769	0.0	24.3333333333	d__Fungi; k__Fungi; p__Ascomycota; c__Eurotiomycetes; o__Eurotiales; f__Aspergillaceae; g__Talaromyces; s__unclassified_g__Talaromyces	Talaromyces	13	Saprotroph	Undefined Saprotroph	NULL	NULL	Probable	NULL	Tedersoo L, et al. 2014. Science 346:1256688
OTU1179	9.0	15.3333333333	d__Fungi; k__Fungi; p__unclassified_k__Fungi; c__unclassified_k__Fungi; o__unclassified_k__Fungi; f__unclassified_k__Fungi; g__unclassified_k__Fungi; s__unclassified_k__Fungi	-	-	-	-	-	-	-	Unassigned	-
OTU1659	9.88888888889	14.1111111111	d__Fungi; k__Fungi; p__Ascomycota; c__Dothideomycetes; o__Pleosporales; f__Didymosphaeriaceae; g__Bimuria; s__Bimuria_novae-zelandiae	Bimuria	13	Saprotroph	Undefined Saprotroph	NULL	NULL	Probable	NULL	Tedersoo L, et al. 2014. Science 346:1256688
OTU552	4.0	19.8888888889	d__Fungi; k__Fungi; p__Ascomycota; c__Sordariomycetes; o__Hypocreales; f__Hypocreales_fam_Incertae_sedis; g__Chlamydocillium; s__Chlamydocillium_cyanophilum	Hypocreales	7	Saprotroph	Undefined Saprotroph	Microfungus	NULL	Possible	NULL	Sterkenburg E, et al. 2015. New Phytologist 207:1145-1158
OTU1622	22.2222222222	1.55555555556	d__Fungi; k__Fungi; p__Chytridiomycota; c__unclassified_p__Chytridiomycota; o__unclassified_p__Chytridiomycota; f__unclassified_p__Chytridiomycota; g__unclassified_p__Chytridiomycota; s__unclassified_p__Chytridiomycota	-	-	-	-	-	-	-	Unassigned	-
OTU2312	10.4444444444	12.8888888889	d__Fungi; k__Fungi; p__Ascomycota; c__Sordariomycetes; o__unclassified_c__Sordariomycetes; f__unclassified_c__Sordariomycetes; g__unclassified_c__Sordariomycetes; s__unclassified_c__Sordariomycetes	-	-	-	-	-	-	-	Unassigned	-
OTU1095	4.55555555556	18.6666666667	d__Fungi; k__Fungi; p__Chytridiomycota; c__unclassified_p__Chytridiomycota; o__unclassified_p__Chytridiomycota; f__unclassified_p__Chytridiomycota; g__unclassified_p__Chytridiomycota; s__unclassified_p__Chytridiomycota	-	-	-	-	-	-	-	Unassigned	-
OTU1212	15.8888888889	7.33333333333	d__Fungi; k__Fungi; p__Ascomycota; c__Sordariomycetes; o__unclassified_c__Sordariomycetes; f__unclassified_c__Sordariomycetes; g__unclassified_c__Sordariomycetes; s__unclassified_c__Sordariomycetes	-	-	-	-	-	-	-	Unassigned	-
OTU1063	9.44444444444	13.6666666667	d__Fungi; k__Fungi; p__Ascomycota; c__unclassified_p__Ascomycota; o__unclassified_p__Ascomycota; f__unclassified_p__Ascomycota; g__unclassified_p__Ascomycota; s__unclassified_p__Ascomycota	-	-	-	-	-	-	-	Unassigned	-
OTU1055	18.7777777778	4.33333333333	d__Fungi; k__Fungi; p__Ascomycota; c__Sordariomycetes; o__Hypocreales; f__Catabotrydaceae; g__Botryosporium; s__Botryosporium_longibrachiatum	Botryosporium	13	Pathotroph	Plant Pathogen	NULL	NULL	Probable	NULL	http://www.apsnet.org/publications/commonnames/Pages/default.aspx
OTU1189	7.0	16.1111111111	d__Fungi; k__Fungi; p__Ascomycota; c__Sordariomycetes; o__unclassified_c__Sordariomycetes; f__unclassified_c__Sordariomycetes; g__unclassified_c__Sordariomycetes; s__unclassified_c__Sordariomycetes	-	-	-	-	-	-	-	Unassigned	-
OTU1624	13.7777777778	9.22222222222	d__Fungi; k__Fungi; p__Chytridiomycota; c__unclassified_p__Chytridiomycota; o__unclassified_p__Chytridiomycota; f__unclassified_p__Chytridiomycota; g__unclassified_p__Chytridiomycota; s__unclassified_p__Chytridiomycota	-	-	-	-	-	-	-	Unassigned	-
OTU1061	12.2222222222	10.6666666667	d__Fungi; k__Fungi; p__Basidiomycota; c__Cystobasidiomycetes; o__Cystobasidiales; f__Cystobasidiaceae; g__Cystobasidium; s__unclassified_g__Cystobasidium	Cystobasidium	13	Pathotroph	Fungal Parasite	Facultative Yeast	NULL	Highly Probable	NULL	Kurtzman CP, et al. (eds.) 2011. The Yeasts, a Taxonomic Study. Fifth Edition. Vols 1-3. Elsevier, San Diego
OTU2790	2.88888888889	19.7777777778	d__Fungi; k__Fungi; p__Ascomycota; c__Sordariomycetes; o__Lulworthiales; f__Lulworthiaceae; g__unclassified_f__Lulworthiaceae; s__unclassified_f__Lulworthiaceae	Lulworthiaceae	9	Saprotroph	Undefined Saprotroph	Microfungus	NULL	Probable	Marine, usually on immersed wood or marine algae (Cannon & Kirk 2007)	Cannon PF, Kirk PM. 2007. Fungal Families of the World. CAB International, Cambridge
OTU1143	3.66666666667	19.0	d__Fungi; k__Fungi; p__Ascomycota; c__Sordariomycetes; o__Coniochaetales; f__Coniochaetaceae; g__Coniochaeta; s__Coniochaeta_verticillata	Coniochaeta	13	Pathotroph-Saprotroph-Symbiotroph	Animal Pathogen-Dung Saprotroph-Endophyte-Lichen Parasite-Plant Pathogen-Undefined Saprotroph	Microfungus	NULL	Possible	NULL	Bell A. 1983. Dung Fungi: An Illustrated Guide to Coprophilous Fungi in New Zealand. Victoria University Press, Wellington; Damm U, et al. 2010. Persoonia 24:60-80; Costa IPMW, et al. 2012. Mycotaxon 119:26; Tedersoo L, et al. 2014. Science 346:1256688 (doi:10.1126/science.1256688); Irinyi L, et al. 2015. Medical Mycology 53:313-337; Lawrey JD, Diederich P. 2016. URL: http://www.lichenicolous.net…
OTU4	18.1111111111	4.44444444444	d__Fungi; k__Fungi; p__Ascomycota; c__Eurotiomycetes; o__Eurotiales; f__Aspergillaceae; g__Talaromyces; s__Talaromyces_albobiverticillius	Talaromyces	13	Saprotroph	Undefined Saprotroph	NULL	NULL	Probable	NULL	Tedersoo L, et al. 2014. Science 346:1256688
OTU1633	19.4444444444	3.11111111111	d__Fungi; k__Fungi; p__unclassified_k__Fungi; c__unclassified_k__Fungi; o__unclassified_k__Fungi; f__unclassified_k__Fungi; g__unclassified_k__Fungi; s__unclassified_k__Fungi	-	-	-	-	-	-	-	Unassigned	-
OTU1245	9.55555555556	12.8888888889	d__Fungi; k__Fungi; p__Ascomycota; c__Sordariomycetes; o__Sordariales; f__Podosporaceae; g__Cladorrhinum; s__unclassified_g__Cladorrhinum	Cladorrhinum	13	Pathotroph-Saprotroph-Symbiotroph	Animal Pathogen-Dung Saprotroph-Endophyte-Plant Saprotroph-Soil Saprotroph-Wood Saprotroph	Microfungus	Soft Rot	Probable	Reported in soils (including agricultural) as saprotrophs on dung or plant material, or in roots as endophytes, while some species are associated with human and animal opportunistic diseases (Carmaran et al.2015)	Seehann G, et al. 1975. List of Fungi in Soft-Rot Tissue Tests. Institute fur Holzbiologie und Holzschutz, Bundesforschungsanstalt fur Forst - und Holzwirtshaft, Hamburg - Lohbrugge, Germany; Carmaran CC, et al.2015. Mycological Progress 14:94; Irinyi L, et al. 2015. Medical Mycology 53:313-337
OTU1561	6.77777777778	15.5555555556	d__Fungi; k__Fungi; p__Mortierellomycota; c__Mortierellomycetes; o__Mortierellales; f__Mortierellaceae; g__Mortierella; s__Mortierella_capitata	Mortierellaceae	9	Saprotroph-Symbiotroph	Endophyte-Litter Saprotroph-Soil Saprotroph-Undefined Saprotroph	Microfungus	NULL	Possible	Saprobic in soil and thus frequenctly isolated from soil and material contaminated with soil such as hay or rotten silage and spoil tips (Cannon & Kirk 2007)	Cannon PF, Kirk PM. 2007. Fungal Families of the World. CAB International, Cambridge; Purahong W, et al. 2016. Molecular Ecology 25:4059-4074
OTU2418	10.4444444444	11.7777777778	d__Fungi; k__Fungi; p__Mortierellomycota; c__Mortierellomycota_cls_Incertae_sedis; o__Mortierellomycota_ord_Incertae_sedis; f__Mortierellomycota_fam_Incertae_sedis; g__Mortierellomycota_gen_Incertae_sedis; s__Mortierellomycota_sp	-	-	-	-	-	-	-	Unassigned	-
OTU1423	22.0	0.0	d__Fungi; k__Fungi; p__Ascomycota; c__Eurotiomycetes; o__Onygenales; f__Onygenales_fam_Incertae_sedis; g__Spiromastix; s__Spiromastix_sp	Spiromastix	13	Saprotroph	Undefined Saprotroph	NULL	NULL	Probable	NULL	Tedersoo L, et al. 2014. Science 346:1256688
OTU2896	0.0	22.0	d__Fungi; k__Fungi; p__Mortierellomycota; c__Mortierellomycetes; o__Mortierellales; f__Mortierellaceae; g__unclassified_f__Mortierellaceae; s__unclassified_f__Mortierellaceae	Mortierellaceae	9	Saprotroph-Symbiotroph	Endophyte-Litter Saprotroph-Soil Saprotroph-Undefined Saprotroph	Microfungus	NULL	Possible	Saprobic in soil and thus frequenctly isolated from soil and material contaminated with soil such as hay or rotten silage and spoil tips (Cannon & Kirk 2007)	Cannon PF, Kirk PM. 2007. Fungal Families of the World. CAB International, Cambridge; Purahong W, et al. 2016. Molecular Ecology 25:4059-4074
OTU65	21.7777777778	0.0	d__Fungi; k__Fungi; p__Ascomycota; c__Eurotiomycetes; o__unclassified_c__Eurotiomycetes; f__unclassified_c__Eurotiomycetes; g__unclassified_c__Eurotiomycetes; s__unclassified_c__Eurotiomycetes	-	-	-	-	-	-	-	Unassigned	-
OTU1424	16.8888888889	4.88888888889	d__Fungi; k__Fungi; p__Ascomycota; c__Sordariomycetes; o__Sordariales; f__unclassified_o__Sordariales; g__unclassified_o__Sordariales; s__unclassified_o__Sordariales	-	-	-	-	-	-	-	Unassigned	-
OTU585	20.2222222222	1.55555555556	d__Fungi; k__Fungi; p__Chytridiomycota; c__Rhizophlyctidomycetes; o__Rhizophlyctidales; f__unclassified_o__Rhizophlyctidales; g__unclassified_o__Rhizophlyctidales; s__unclassified_o__Rhizophlyctidales	-	-	-	-	-	-	-	Unassigned	-
OTU1052	2.11111111111	19.1111111111	d__Fungi; k__Fungi; p__unclassified_k__Fungi; c__unclassified_k__Fungi; o__unclassified_k__Fungi; f__unclassified_k__Fungi; g__unclassified_k__Fungi; s__unclassified_k__Fungi	-	-	-	-	-	-	-	Unassigned	-
OTU1196	9.33333333333	11.5555555556	d__Fungi; k__Fungi; p__Ascomycota; c__Eurotiomycetes; o__Eurotiales; f__Aspergillaceae; g__Aspergillus; s__unclassified_g__Aspergillus	Eurotiales	7	Saprotroph	Undefined Saprotroph	Microfungus	NULL	Possible	NULL	Sterkenburg E, et al. 2015. New Phytologist 207:1145-1158
OTU1580	18.3333333333	2.55555555556	d__Fungi; k__Fungi; p__Ascomycota; c__Eurotiomycetes; o__Onygenales; f__Arachnomycetaceae; g__Arachnomyces; s__unclassified_g__Arachnomyces	Arachnomyces	13	Saprotroph	Dung Saprotroph	NULL	NULL	Highly Probable	NULL	Bills GF, et al. 2013. Current Opinion in microbiology, 16:549-565
OTU793	18.0	2.55555555556	d__Fungi; k__Fungi; p__Ascomycota; c__Dothideomycetes; o__Pleosporales; f__Phaeosphaeriaceae; g__unclassified_f__Phaeosphaeriaceae; s__unclassified_f__Phaeosphaeriaceae	Phaeosphaeriaceae	9	Pathotroph-Saprotroph	Fungal Parasite-Plant Pathogen-Plant Saprotroph	Microfungus	NULL	Probable	Necrotrophic or saprobic on a wide range of plants, especially monocotyledons; a few species parasitic on other fungi (Cannon & Kirk 2007)	Cannon PF, Kirk PM. 2007. Fungal Families of the World. CAB International, Cambridge
OTU2239	0.222222222222	20.3333333333	d__Fungi; k__Fungi; p__unclassified_k__Fungi; c__unclassified_k__Fungi; o__unclassified_k__Fungi; f__unclassified_k__Fungi; g__unclassified_k__Fungi; s__unclassified_k__Fungi	-	-	-	-	-	-	-	Unassigned	-
OTU1447	14.3333333333	6.22222222222	d__Fungi; k__Fungi; p__unclassified_k__Fungi; c__unclassified_k__Fungi; o__unclassified_k__Fungi; f__unclassified_k__Fungi; g__unclassified_k__Fungi; s__unclassified_k__Fungi	-	-	-	-	-	-	-	Unassigned	-
OTU1091	19.2222222222	1.11111111111	d__Fungi; k__Fungi; p__unclassified_k__Fungi; c__unclassified_k__Fungi; o__unclassified_k__Fungi; f__unclassified_k__Fungi; g__unclassified_k__Fungi; s__unclassified_k__Fungi	-	-	-	-	-	-	-	Unassigned	-
OTU750	19.6666666667	0.0	d__Fungi; k__Fungi; p__Ascomycota; c__Dothideomycetes; o__Pleosporales; f__Phaeosphaeriaceae; g__Leptospora; s__Leptospora_thailandica	Phaeosphaeriaceae	9	Pathotroph-Saprotroph	Fungal Parasite-Plant Pathogen-Plant Saprotroph	Microfungus	NULL	Probable	Necrotrophic or saprobic on a wide range of plants, especially monocotyledons; a few species parasitic on other fungi (Cannon & Kirk 2007)	Cannon PF, Kirk PM. 2007. Fungal Families of the World. CAB International, Cambridge
OTU1625	18.8888888889	0.777777777778	d__Fungi; k__Fungi; p__Ascomycota; c__Dothideomycetes; o__Pleosporales; f__Sporormiaceae; g__Westerdykella; s__Westerdykella_reniformis	Westerdykella	13	Saprotroph	Undefined Saprotroph	NULL	NULL	Probable	NULL	Tedersoo L, et al. 2014. Science 346:1256688 (doi:10.1126/science.1256688)
OTU1716	10.2222222222	9.44444444444	d__Fungi; k__Fungi; p__Ascomycota; c__Eurotiomycetes; o__Eurotiales; f__Aspergillaceae; g__Talaromyces; s__unclassified_g__Talaromyces	Talaromyces	13	Saprotroph	Undefined Saprotroph	NULL	NULL	Probable	NULL	Tedersoo L, et al. 2014. Science 346:1256688
OTU202	14.4444444444	5.22222222222	d__Fungi; k__Fungi; p__Basidiobolomycota; c__Basidiobolomycetes; o__Basidiobolales; f__Basidiobolaceae; g__Basidiobolus; s__Basidiobolus_ranarum	Basidiobolaceae	9	Pathotroph-Saprotroph-Symbiotroph	Animal Endosymbiont-Animal Pathogen-Undefined Saprotroph	Microfungus	NULL	Probable	Basidiobolus ranarum is commonly present in decaying fruit and vegetable matter, and as a commensal in the intestinal tract of frogs, toads, and lizards - Cause of subcutaneous zygomycosis in humans (Cannon & Kirk 2007)	Cannon PF, Kirk PM. 2007. Fungal Families of the World. CAB International, Cambridge
OTU1533	6.88888888889	12.5555555556	d__Fungi; k__Fungi; p__Ascomycota; c__Sordariomycetes; o__Hypocreales; f__Hypocreales_fam_Incertae_sedis; g__Hypocreales_gen_Incertae_sedis; s__Hypocreales_sp	Hypocreales	7	Saprotroph	Undefined Saprotroph	Microfungus	NULL	Possible	NULL	Sterkenburg E, et al. 2015. New Phytologist 207:1145-1158
OTU1594	7.88888888889	11.5555555556	d__Fungi; k__Fungi; p__unclassified_k__Fungi; c__unclassified_k__Fungi; o__unclassified_k__Fungi; f__unclassified_k__Fungi; g__unclassified_k__Fungi; s__unclassified_k__Fungi	-	-	-	-	-	-	-	Unassigned	-
OTU2905	4.33333333333	15.1111111111	d__Fungi; k__Fungi; p__Ascomycota; c__unclassified_p__Ascomycota; o__unclassified_p__Ascomycota; f__unclassified_p__Ascomycota; g__unclassified_p__Ascomycota; s__unclassified_p__Ascomycota	-	-	-	-	-	-	-	Unassigned	-
OTU1256	13.2222222222	6.22222222222	d__Fungi; k__Fungi; p__Ascomycota; c__Sordariomycetes; o__Hypocreales; f__Nectriaceae; g__Paracremonium; s__Paracremonium_inflatum	Hypocreales	7	Saprotroph	Undefined Saprotroph	Microfungus	NULL	Possible	NULL	Sterkenburg E, et al. 2015. New Phytologist 207:1145-1158
OTU621	12.8888888889	6.44444444444	d__Fungi; k__Fungi; p__Ascomycota; c__Sordariomycetes; o__Branch06; f__Branch06_fam_Incertae_sedis; g__Branch06_gen_Incertae_sedis; s__Branch06_sp	-	-	-	-	-	-	-	Unassigned	-
OTU1332	18.0	1.22222222222	d__Fungi; k__Fungi; p__Ascomycota; c__Sordariomycetes; o__Glomerellales; f__Plectosphaerellaceae; g__Stachylidium; s__Stachylidium_bicolor	Plectosphaerellaceae	13	Pathotroph-Saprotroph-Symbiotroph	Animal Pathogen-Endophyte-Fungal Parasite-Plant Pathogen=Wood Saprotroph	Microfungus	NULL	Possible	NULL	Duncan CG, Eslyn WE. 1966. Mycologia 58:642-64; Nilsson T. 1973. Studies on wood degradation and cellulolytic activity of microfungi. No. 104; Worrall JJ, et al. 1997. Mycologia 89: 199-219; Hanada RE, et al. 2010. Fungal Biology 114:901-910; Del Olmo-Ruiz M, Arnold AE. 2014. Mycologia 106:8-21; Tedersoo L, et al. 2014. Science 346:1256688 (doi:10.1126/science.1256688); Irinyi L, et al. 2015. Med…
OTU3182	0.0	19.2222222222	d__Fungi; k__Fungi; p__Ascomycota; c__Sordariomycetes; o__Hypocreales; f__unclassified_o__Hypocreales; g__unclassified_o__Hypocreales; s__unclassified_o__Hypocreales	Hypocreales	7	Saprotroph	Undefined Saprotroph	Microfungus	NULL	Possible	NULL	Sterkenburg E, et al. 2015. New Phytologist 207:1145-1158
OTU2181	0.666666666667	18.4444444444	d__Fungi; k__Fungi; p__Ascomycota; c__Eurotiomycetes; o__Eurotiales; f__Aspergillaceae; g__Aspergillus; s__Aspergillus_collinsii	Eurotiales	7	Saprotroph	Undefined Saprotroph	Microfungus	NULL	Possible	NULL	Sterkenburg E, et al. 2015. New Phytologist 207:1145-1158
OTU2282	9.77777777778	9.22222222222	d__Fungi; k__Fungi; p__Mortierellomycota; c__Mortierellomycetes; o__Mortierellales; f__Mortierellaceae; g__Linnemannia; s__Linnemannia_zychae	Mortierellaceae	9	Saprotroph-Symbiotroph	Endophyte-Litter Saprotroph-Soil Saprotroph-Undefined Saprotroph	Microfungus	NULL	Possible	Saprobic in soil and thus frequenctly isolated from soil and material contaminated with soil such as hay or rotten silage and spoil tips (Cannon & Kirk 2007)	Cannon PF, Kirk PM. 2007. Fungal Families of the World. CAB International, Cambridge; Purahong W, et al. 2016. Molecular Ecology 25:4059-4074
OTU2923	0.0	19.0	d__Fungi; k__Fungi; p__Basidiomycota; c__Agaricomycetes; o__unclassified_c__Agaricomycetes; f__unclassified_c__Agaricomycetes; g__unclassified_c__Agaricomycetes; s__unclassified_c__Agaricomycetes	-	-	-	-	-	-	-	Unassigned	-
OTU140	16.5555555556	2.33333333333	d__Fungi; k__Fungi; p__Ascomycota; c__Eurotiomycetes; o__Eurotiales; f__Aspergillaceae; g__Talaromyces; s__unclassified_g__Talaromyces	Talaromyces	13	Saprotroph	Undefined Saprotroph	NULL	NULL	Probable	NULL	Tedersoo L, et al. 2014. Science 346:1256688
OTU1144	6.22222222222	12.6666666667	d__Fungi; k__Fungi; p__Ascomycota; c__Leotiomycetes; o__Helotiales; f__unclassified_o__Helotiales; g__unclassified_o__Helotiales; s__unclassified_o__Helotiales	-	-	-	-	-	-	-	Unassigned	-
OTU1520	16.7777777778	2.11111111111	d__Fungi; k__Fungi; p__Ascomycota; c__Sordariomycetes; o__Branch06; f__Branch06_fam_Incertae_sedis; g__Branch06_gen_Incertae_sedis; s__Branch06_sp	-	-	-	-	-	-	-	Unassigned	-
OTU2888	0.0	18.8888888889	d__Fungi; k__Fungi; p__Chytridiomycota; c__unclassified_p__Chytridiomycota; o__unclassified_p__Chytridiomycota; f__unclassified_p__Chytridiomycota; g__unclassified_p__Chytridiomycota; s__unclassified_p__Chytridiomycota	-	-	-	-	-	-	-	Unassigned	-
OTU1084	8.44444444444	10.4444444444	d__Fungi; k__Fungi; p__Basidiomycota; c__Tremellomycetes; o__Tremellales; f__Bulleribasidiaceae; g__Hannaella; s__Hannaella_oryzae	Tremellales	7	Pathotroph-Saprotroph-Symbiotroph	Fungal Parasite-Undefined Saprotroph	Tremelloid-Yeast	NULL	Possible	The order contains both teleomorphic and anamorphic species, most of the latter being yeasts	Sterkenburg E, et al. 2015. New Phytologist 207:1145-1158
OTU54	16.8888888889	1.88888888889	d__Fungi; k__Fungi; p__Ascomycota; c__Sordariomycetes; o__Glomerellales; f__Plectosphaerellaceae; g__Verticillium; s__Verticillium_biguttatum	Verticillium	13	Pathotroph-Symbiotroph	Endophyte-Fungal Parasite-Plant Pathogen	Microfungus	NULL	Probable	NULL	Costa IPMW, et al. 2012. Mycotaxon 119:26; Tedersoo L, et al. 2014. Science 346:1256688 (doi:10.1126/science.1256688); List compiled by John Plischke III (http://home.comcast.net/~grifola/fungionfungi.pdf)
OTU1366	3.44444444444	15.3333333333	d__Fungi; k__Fungi; p__Ascomycota; c__Sordariomycetes; o__Coniochaetales; f__Coniochaetaceae; g__Coniochaeta; s__Coniochaeta_verticillata	Coniochaeta	13	Pathotroph-Saprotroph-Symbiotroph	Animal Pathogen-Dung Saprotroph-Endophyte-Lichen Parasite-Plant Pathogen-Undefined Saprotroph	Microfungus	NULL	Possible	NULL	Bell A. 1983. Dung Fungi: An Illustrated Guide to Coprophilous Fungi in New Zealand. Victoria University Press, Wellington; Damm U, et al. 2010. Persoonia 24:60-80; Costa IPMW, et al. 2012. Mycotaxon 119:26; Tedersoo L, et al. 2014. Science 346:1256688 (doi:10.1126/science.1256688); Irinyi L, et al. 2015. Medical Mycology 53:313-337; Lawrey JD, Diederich P. 2016. URL: http://www.lichenicolous.net…
OTU327	18.6666666667	0.0	d__Fungi; k__Fungi; p__Chytridiomycota; c__unclassified_p__Chytridiomycota; o__unclassified_p__Chytridiomycota; f__unclassified_p__Chytridiomycota; g__unclassified_p__Chytridiomycota; s__unclassified_p__Chytridiomycota	-	-	-	-	-	-	-	Unassigned	-
OTU1890	4.55555555556	14.0	d__Fungi; k__Fungi; p__unclassified_k__Fungi; c__unclassified_k__Fungi; o__unclassified_k__Fungi; f__unclassified_k__Fungi; g__unclassified_k__Fungi; s__unclassified_k__Fungi	-	-	-	-	-	-	-	Unassigned	-
OTU445	8.33333333333	10.0	d__Fungi; k__Fungi; p__Ascomycota; c__Laboulbeniomycetes; o__Pyxidiophorales; f__Pyxidiophorales_fam_Incertae_sedis; g__Pyxidiophorales_gen_Incertae_sedis; s__Pyxidiophorales_sp	-	-	-	-	-	-	-	Unassigned	-
OTU1098	18.3333333333	0.0	d__Fungi; k__Fungi; p__Ascomycota; c__Dothideomycetes; o__Pleosporales; f__Roussoellaceae; g__Roussoella; s__Roussoella_neopustulans	Roussoella	13	Saprotroph	Undefined Saprotroph	NULL	NULL	Probable	NULL	Tedersoo L, et al. 2014. Science 346:1256688
OTU2352	8.66666666667	9.55555555556	d__Fungi; k__Fungi; p__Ascomycota; c__Eurotiomycetes; o__Onygenales; f__Gymnoascaceae; g__Leucothecium; s__Leucothecium_emdenii	Leucothecium	13	Saprotroph	Undefined Saprotroph	NULL	NULL	Probable	NULL	Tedersoo L, et al. 2014. Science 346:1256688
OTU492	13.3333333333	4.88888888889	d__Fungi; k__Fungi; p__Ascomycota; c__Dothideomycetes; o__Pleosporales; f__Didymellaceae; g__unclassified_f__Didymellaceae; s__unclassified_f__Didymellaceae	Didymellaceae	9	Pathotroph-Saprotroph	Animal Pathogen-Plant Pathogen-Undefined Saprotroph	Microfungus	NULL	Possible	NULL	Tedersoo L, et al. 2014. Science 346:1256688 (doi:10.1126/science.1256688)
OTU1220	17.1111111111	1.0	d__Fungi; k__Fungi; p__Ascomycota; c__Sordariomycetes; o__Coniochaetales; f__Coniochaetaceae; g__Coniochaeta; s__Coniochaeta_verticillata	Coniochaeta	13	Pathotroph-Saprotroph-Symbiotroph	Animal Pathogen-Dung Saprotroph-Endophyte-Lichen Parasite-Plant Pathogen-Undefined Saprotroph	Microfungus	NULL	Possible	NULL	Bell A. 1983. Dung Fungi: An Illustrated Guide to Coprophilous Fungi in New Zealand. Victoria University Press, Wellington; Damm U, et al. 2010. Persoonia 24:60-80; Costa IPMW, et al. 2012. Mycotaxon 119:26; Tedersoo L, et al. 2014. Science 346:1256688 (doi:10.1126/science.1256688); Irinyi L, et al. 2015. Medical Mycology 53:313-337; Lawrey JD, Diederich P. 2016. URL: http://www.lichenicolous.net…
OTU1572	18.0	0.0	d__Fungi; k__Fungi; p__Ascomycota; c__Dothideomycetes; o__Pleosporales; f__Phaeosphaeriaceae; g__Didymocyrtis; s__unclassified_g__Didymocyrtis	Phaeosphaeriaceae	9	Pathotroph-Saprotroph	Fungal Parasite-Plant Pathogen-Plant Saprotroph	Microfungus	NULL	Probable	Necrotrophic or saprobic on a wide range of plants, especially monocotyledons; a few species parasitic on other fungi (Cannon & Kirk 2007)	Cannon PF, Kirk PM. 2007. Fungal Families of the World. CAB International, Cambridge
OTU1057	8.0	9.88888888889	d__Fungi; k__Fungi; p__Ascomycota; c__Dothideomycetes; o__Pleosporales; f__Pleosporaceae; g__Curvularia; s__Curvularia_determinata	Curvularia	13	Pathotroph	Plant Pathogen	NULL	NULL	Probable	NULL	Tedersoo L, et al. 2014. Science 346:1256688
OTU2359	13.0	4.88888888889	d__Fungi; k__Fungi; p__Ascomycota; c__Sordariomycetes; o__Hypocreales; f__Hypocreales_fam_Incertae_sedis; g__Acremonium; s__Acremonium_persicinum	Acremonium	13	Pathogen-Saprotroph-Symbiotroph	Animal Pathogen-Endophyte-Fungal Parasite-Plant Pathogen-Wood Saprotroph	Microfungus	Soft Rot	Possible	Endophyte detection method-culture (Hanada et al. 2010, Del Olmo-Ruiz & Arnold 2014); Likely opportunistic human pathogen (Irinyi et al. 2015)	Duncan CG, Eslyn WE. 1966. Mycologia 58:642-64; Nilsson T. 1973. Studies on wood degradation and cellulolytic activity of microfungi. No. 104; Worrall JJ, et al. 1997. Mycologia 89: 199-219; Hanada RE, et al. 2010. Fungal Biology 114:901-910; Del Olmo-Ruiz M, Arnold AE. 2014. Mycologia 106:8-21; Tedersoo L, et al. 2014. Science 346:1256688; Irinyi L, et al. 2015. Medical Mycology 53:313-337
OTU1830	3.0	14.7777777778	d__Fungi; k__Fungi; p__unclassified_k__Fungi; c__unclassified_k__Fungi; o__unclassified_k__Fungi; f__unclassified_k__Fungi; g__unclassified_k__Fungi; s__unclassified_k__Fungi	-	-	-	-	-	-	-	Unassigned	-
OTU3057	5.88888888889	11.7777777778	d__Fungi; k__Fungi; p__Ascomycota; c__Pezizomycetes; o__Pezizales; f__Ascobolaceae; g__Ascobolus; s__Ascobolus_sp	Ascobolus	13	Saprotroph	Dung Saprotroph-Wood Saprotroph	NULL	Soft Rot	Probable	NULL	Duncan CG, Eslyn WE. 1966. Mycologia 58:642-645; Bell A.��1983. Dung Fungi: An Illustrated Guide to Coprophilous Fungi in New Zealand. Victoria University Press, Wellington; Tedersoo L, et al. 2014. Science 346:1256691
OTU2115	7.44444444444	10.2222222222	d__Fungi; k__Fungi; p__unclassified_k__Fungi; c__unclassified_k__Fungi; o__unclassified_k__Fungi; f__unclassified_k__Fungi; g__unclassified_k__Fungi; s__unclassified_k__Fungi	-	-	-	-	-	-	-	Unassigned	-
OTU1571	17.5555555556	0.0	d__Fungi; k__Fungi; p__Ascomycota; c__Pezizomycetes; o__Pezizales; f__Pyronemataceae; g__Cheilymenia; s__Cheilymenia_sp	Cheilymenia	13	Saprotroph	Dung Saprotroph-Undefined Saprotroph	Pezizoid	NULL	Highly Probable	NULL	Bills GF, et al. 2013. Current Opinion in microbiology, 16:549-565; Tedersoo L, et al. 2014. Science 346:1256688
OTU374	16.1111111111	1.44444444444	d__Fungi; k__Fungi; p__Ascomycota; c__Sordariomycetes; o__Hypocreales; f__Nectriaceae; g__Fusarium; s__unclassified_g__Fusarium	Fusarium	13	Pathotroph-Saprotroph-Symbiotroph	Animal Pathogen-Endophyte-Lichen Parasite-Plant Pathogen-Soil Saprotroph-Wood Saprotroph	Microfungus	NULL	Possible	Likely opportunistic human pathogen (Irinyi et al. 2015)	Duncan CG, Eslyn WE. 1966. Mycologia 58:642-664; Seehann G, et al. 1975. List of Fungi in Soft-Rot Tissue Tests. Institute fur Holzbiologie und Holzschutz, Bundesforschungsanstalt fur Forst - und Holzwirtshaft, Hamburg - Lohbrugge, Germany; Costa IPMW, et al. 2012. Mycotaxon 119:26; Tedersoo L, et al. 2014. Science 346:1256688; Irinyi L, et al. 2015. Medical Mycology 53:313-337; Schroers et al. 2…
OTU474	17.2222222222	0.333333333333	d__Fungi; k__Fungi; p__Ascomycota; c__Eurotiomycetes; o__Eurotiales; f__Aspergillaceae; g__Penicillium; s__unclassified_g__Penicillium	Eurotiales	7	Saprotroph	Undefined Saprotroph	Microfungus	NULL	Possible	NULL	Sterkenburg E, et al. 2015. New Phytologist 207:1145-1158
OTU386	4.11111111111	13.3333333333	d__Fungi; k__Fungi; p__Ascomycota; c__Saccharomycetes; o__Saccharomycetales; f__Dipodascaceae; g__Dipodascaceae_gen_Incertae_sedis; s__Dipodascaceae_sp	Saccharomycetales	7	Saprotroph	Undefined Saprotroph	Yeast	NULL	Possible	NULL	Sterkenburg E, et al. 2015. New Phytologist 207:1145-1158
OTU2595	5.0	12.4444444444	d__Fungi; k__Fungi; p__Basidiomycota; c__Agaricomycetes; o__Agaricales; f__Entolomataceae; g__Entoloma; s__Entoloma_albotomentosum	Entoloma	13	Pathotroph-Saprotroph-Symbiotroph	Ectomycorrhizal-Fungal Parasite-Soil Saprotroph-Undefined Saprotroph	Agaricoid	NULL	Possible	NULL	Rinaldi AC, et al. 2008. Fungal Diversity 33:1-45 (ECM/(not ECM); Tedersoo L, et al. 2010. Mycorrhiza 20:217-263 (sensu stricto); http://mycorrhizas.info/ecmf.html (ECM/(not ECM)
OTU2921	12.6666666667	4.66666666667	d__Fungi; k__Fungi; p__Ascomycota; c__Eurotiomycetes; o__Eurotiales; f__Aspergillaceae; g__Penicillium; s__Penicillium_sclerotiorum	Eurotiales	7	Saprotroph	Undefined Saprotroph	Microfungus	NULL	Possible	NULL	Sterkenburg E, et al. 2015. New Phytologist 207:1145-1158
OTU405	10.6666666667	6.66666666667	d__Fungi; k__Fungi; p__Ascomycota; c__Eurotiomycetes; o__Eurotiales; f__Aspergillaceae; g__Penicillium; s__Penicillium_rubidurum	Eurotiales	7	Saprotroph	Undefined Saprotroph	Microfungus	NULL	Possible	NULL	Sterkenburg E, et al. 2015. New Phytologist 207:1145-1158
OTU1286	14.0	3.33333333333	d__Fungi; k__Fungi; p__Basidiomycota; c__Wallemiomycetes; o__Wallemiales; f__Wallemiaceae; g__Wallemia; s__Wallemia_tropicalis	Wallemia	13	Saprotroph	Undefined Saprotroph	NULL	NULL	Probable	NULL	Tedersoo L, et al. 2014. Science 346:1256688 (doi:10.1126/science.1256688)
OTU1395	14.2222222222	3.11111111111	d__Fungi; k__Fungi; p__Mortierellomycota; c__Mortierellomycetes; o__Mortierellales; f__Mortierellales_fam_Incertae_sedis; g__Mortierellales_gen_Incertae_sedis; s__Mortierellales_sp	-	-	-	-	-	-	-	Unassigned	-
OTU2932	0.0	17.2222222222	d__Fungi; k__Fungi; p__unclassified_k__Fungi; c__unclassified_k__Fungi; o__unclassified_k__Fungi; f__unclassified_k__Fungi; g__unclassified_k__Fungi; s__unclassified_k__Fungi	-	-	-	-	-	-	-	Unassigned	-
OTU120	14.3333333333	2.55555555556	d__Fungi; k__Fungi; p__Basidiomycota; c__Agaricomycetes; o__Agaricales; f__Bolbitiaceae; g__Bolbitiaceae_gen_Incertae_sedis; s__Bolbitiaceae_sp	Bolbitiaceae	9	Saprotroph	Dung Saprotroph-Plant Saprotroph-Soil Saprotroph	Agaricoid	NULL	Probable	On the soil, rotting vegetation, etc., sometimes associated with dung, animals nests etc. Most species are found in grassland, some are drought-adapted (Cannon & Kirk 2007)	Cannon PF, Kirk PM. 2007. Fungal Families of the World. CAB International, Cambridge
OTU539	9.11111111111	7.66666666667	d__Fungi; k__Fungi; p__Ascomycota; c__Pezizomycetes; o__Pezizales; f__Pyronemataceae; g__Scutellinia; s__Scutellinia_sp	Scutellinia	13	Saprotroph	Undefined Saprotroph	Pezizoid	NULL	Probable	Common name - eye lash cup	Tedersoo L, et al. 2014. Science 346:1256688
OTU2176	2.77777777778	13.8888888889	d__Fungi; k__Fungi; p__unclassified_k__Fungi; c__unclassified_k__Fungi; o__unclassified_k__Fungi; f__unclassified_k__Fungi; g__unclassified_k__Fungi; s__unclassified_k__Fungi	-	-	-	-	-	-	-	Unassigned	-
OTU51	16.5555555556	0.0	d__Fungi; k__Fungi; p__Ascomycota; c__Leotiomycetes; o__Helotiales; f__Helotiaceae; g__Scytalidium; s__Scytalidium_sp	Scytalidium	13	Saprotroph	Wood Saprotroph	NULL	Soft Rot	Probable	NULL	Nilsson T. 1973. Studies on wood degradation and cellulolytic activity of microfungi. No. 104; Costa IPMW, et al. 2012. Mycotaxon 119:26; Tedersoo L, et al. 2014. Science 346:1256688; http://www.apsnet.org/publications/commonnames/Pages/default.aspx
OTU1660	13.4444444444	3.11111111111	d__Fungi; k__Fungi; p__Ascomycota; c__Dothideomycetes; o__Botryosphaeriales; f__Botryosphaeriaceae; g__unclassified_f__Botryosphaeriaceae; s__unclassified_f__Botryosphaeriaceae	Botryosphaeriaceae	9	Pathotroph-Saprotroph-Symbiotroph	Endophyte-Plant Pathogen-Wood Saprotroph	Microfungus	NULL	Probable	Biotrophic, necrotrophic, or saprobic, especially associated with woody tissue (Cannon & Kirk 2007)	Cannon PF, Kirk PM. 2007. Fungal Families of the World. CAB International, Cambridge
OTU1134	4.11111111111	12.3333333333	d__Fungi; k__Fungi; p__Chytridiomycota; c__unclassified_p__Chytridiomycota; o__unclassified_p__Chytridiomycota; f__unclassified_p__Chytridiomycota; g__unclassified_p__Chytridiomycota; s__unclassified_p__Chytridiomycota	-	-	-	-	-	-	-	Unassigned	-
OTU553	6.55555555556	9.55555555556	d__Fungi; k__Fungi; p__Glomeromycota; c__unclassified_p__Glomeromycota; o__unclassified_p__Glomeromycota; f__unclassified_p__Glomeromycota; g__unclassified_p__Glomeromycota; s__unclassified_p__Glomeromycota	Glomeromycota	3	Symbiotroph	Arbuscular Mycorrhizal	NULL	NULL	Highly Probable	NULL	Redecker D, et al. 2013. Mycorrhiza 23:515-531
OTU2298	2.11111111111	14.0	d__Fungi; k__Fungi; p__Basidiomycota; c__Tremellomycetes; o__unclassified_c__Tremellomycetes; f__unclassified_c__Tremellomycetes; g__unclassified_c__Tremellomycetes; s__unclassified_c__Tremellomycetes	-	-	-	-	-	-	-	Unassigned	-
OTU1525	10.2222222222	5.88888888889	d__Fungi; k__Fungi; p__Ascomycota; c__Eurotiomycetes; o__Eurotiales; f__Aspergillaceae; g__Aspergillus; s__Aspergillus_chlamydosporus	Eurotiales	7	Saprotroph	Undefined Saprotroph	Microfungus	NULL	Possible	NULL	Sterkenburg E, et al. 2015. New Phytologist 207:1145-1158
OTU2220	11.2222222222	4.88888888889	d__Fungi; k__Fungi; p__Ascomycota; c__Leotiomycetes; o__Helotiales; f__Helotiaceae; g__Scytalidium; s__Scytalidium_sp	Scytalidium	13	Saprotroph	Wood Saprotroph	NULL	Soft Rot	Probable	NULL	Nilsson T. 1973. Studies on wood degradation and cellulolytic activity of microfungi. No. 104; Costa IPMW, et al. 2012. Mycotaxon 119:26; Tedersoo L, et al. 2014. Science 346:1256688; http://www.apsnet.org/publications/commonnames/Pages/default.aspx
OTU601	15.3333333333	0.777777777778	d__Fungi; k__Fungi; p__unclassified_k__Fungi; c__unclassified_k__Fungi; o__unclassified_k__Fungi; f__unclassified_k__Fungi; g__unclassified_k__Fungi; s__unclassified_k__Fungi	-	-	-	-	-	-	-	Unassigned	-
OTU1109	0.111111111111	15.8888888889	d__Fungi; k__Fungi; p__Ascomycota; c__Sordariomycetes; o__Sordariales; f__Chaetomiaceae; g__unclassified_f__Chaetomiaceae; s__unclassified_f__Chaetomiaceae	Chaetomiaceae	9	Pathotroph-Saprotroph-Symbiotroph	Animal Pathogen-Dung Saprotroph-Endophyte-Epiphyte-Plant Saprotroph-Wood Saprotroph	Microfungus	Soft Rot	Possible	Saprobic, acting as key decay organisms of plant materials and plant-derived commodities (Cannon & Kirk 2007); Epiphyte detection method-culture (Massimo et al. 2015); Endophyte detection method-culture (Busby et al. 2016, David et al. 2016); Likely opportunistic human pathogen (Irinyi et al. 2015)	Seehann G, et al. 1975. List of Fungi in Soft-Rot Tissue Tests. Institute fur Holzbiologie und Holzschutz, Bundesforschungsanstalt fur Forst - und Holzwirtshaft, Hamburg - Lohbrugge, Germany; Cannon PF, Kirk PM. 2007. Fungal Families of the World. CAB International, Cambridge; Bills GF, et al. 2013. Current Opinion in microbiology, 16:549-565; Tedersoo L, et al. 2014. Science 346:1256688; Irinyi …
OTU1301	14.6666666667	1.22222222222	d__Fungi; k__Fungi; p__Ascomycota; c__Sordariomycetes; o__Sordariales; f__unclassified_o__Sordariales; g__unclassified_o__Sordariales; s__unclassified_o__Sordariales	-	-	-	-	-	-	-	Unassigned	-
OTU2291	9.11111111111	6.77777777778	d__Fungi; k__Fungi; p__Ascomycota; c__Sordariomycetes; o__Hypocreales; f__Hypocreales_fam_Incertae_sedis; g__Acremonium; s__Acremonium_sclerotigenum	Acremonium	13	Pathogen-Saprotroph-Symbiotroph	Animal Pathogen-Endophyte-Fungal Parasite-Plant Pathogen-Wood Saprotroph	Microfungus	Soft Rot	Possible	Endophyte detection method-culture (Hanada et al. 2010, Del Olmo-Ruiz & Arnold 2014); Likely opportunistic human pathogen (Irinyi et al. 2015)	Duncan CG, Eslyn WE. 1966. Mycologia 58:642-64; Nilsson T. 1973. Studies on wood degradation and cellulolytic activity of microfungi. No. 104; Worrall JJ, et al. 1997. Mycologia 89: 199-219; Hanada RE, et al. 2010. Fungal Biology 114:901-910; Del Olmo-Ruiz M, Arnold AE. 2014. Mycologia 106:8-21; Tedersoo L, et al. 2014. Science 346:1256688; Irinyi L, et al. 2015. Medical Mycology 53:313-337
OTU1273	7.0	8.88888888889	d__Fungi; k__Fungi; p__Ascomycota; c__Sordariomycetes; o__Glomerellales; f__Plectosphaerellaceae; g__Nigrocephalum; s__Nigrocephalum_collariferum	Plectosphaerellaceae	13	Pathotroph-Saprotroph-Symbiotroph	Animal Pathogen-Endophyte-Fungal Parasite-Plant Pathogen=Wood Saprotroph	Microfungus	NULL	Possible	NULL	Duncan CG, Eslyn WE. 1966. Mycologia 58:642-64; Nilsson T. 1973. Studies on wood degradation and cellulolytic activity of microfungi. No. 104; Worrall JJ, et al. 1997. Mycologia 89: 199-219; Hanada RE, et al. 2010. Fungal Biology 114:901-910; Del Olmo-Ruiz M, Arnold AE. 2014. Mycologia 106:8-21; Tedersoo L, et al. 2014. Science 346:1256688 (doi:10.1126/science.1256688); Irinyi L, et al. 2015. Med…
OTU2297	6.33333333333	9.55555555556	d__Fungi; k__Fungi; p__Ascomycota; c__Eurotiomycetes; o__Onygenales; f__Gymnoascaceae; g__Gymnoascus; s__Gymnoascus_reessii	Gymnoascus	13	Saprotroph	Undefined Saprotroph	NULL	NULL	Probable	NULL	Tedersoo L, et al. 2014. Science 346:1256688
OTU1585	15.5555555556	0.222222222222	d__Fungi; k__Fungi; p__unclassified_k__Fungi; c__unclassified_k__Fungi; o__unclassified_k__Fungi; f__unclassified_k__Fungi; g__unclassified_k__Fungi; s__unclassified_k__Fungi	-	-	-	-	-	-	-	Unassigned	-
OTU1372	8.55555555556	7.22222222222	d__Fungi; k__Fungi; p__Ascomycota; c__Sordariomycetes; o__Sordariales; f__Chaetomiaceae; g__Thermothielavioides; s__Thermothielavioides_terrestris	Chaetomiaceae	9	Pathotroph-Saprotroph-Symbiotroph	Animal Pathogen-Dung Saprotroph-Endophyte-Epiphyte-Plant Saprotroph-Wood Saprotroph	Microfungus	Soft Rot	Possible	Saprobic, acting as key decay organisms of plant materials and plant-derived commodities (Cannon & Kirk 2007); Epiphyte detection method-culture (Massimo et al. 2015); Endophyte detection method-culture (Busby et al. 2016, David et al. 2016); Likely opportunistic human pathogen (Irinyi et al. 2015)	Seehann G, et al. 1975. List of Fungi in Soft-Rot Tissue Tests. Institute fur Holzbiologie und Holzschutz, Bundesforschungsanstalt fur Forst - und Holzwirtshaft, Hamburg - Lohbrugge, Germany; Cannon PF, Kirk PM. 2007. Fungal Families of the World. CAB International, Cambridge; Bills GF, et al. 2013. Current Opinion in microbiology, 16:549-565; Tedersoo L, et al. 2014. Science 346:1256688; Irinyi …
OTU2222	7.11111111111	8.66666666667	d__Fungi; k__Fungi; p__Mortierellomycota; c__Mortierellomycetes; o__Mortierellales; f__Mortierellaceae; g__Actinomortierella; s__Actinomortierella_wolfii	Mortierellaceae	9	Saprotroph-Symbiotroph	Endophyte-Litter Saprotroph-Soil Saprotroph-Undefined Saprotroph	Microfungus	NULL	Possible	Saprobic in soil and thus frequenctly isolated from soil and material contaminated with soil such as hay or rotten silage and spoil tips (Cannon & Kirk 2007)	Cannon PF, Kirk PM. 2007. Fungal Families of the World. CAB International, Cambridge; Purahong W, et al. 2016. Molecular Ecology 25:4059-4074
OTU1419	8.33333333333	7.44444444444	d__Fungi; k__Fungi; p__Ascomycota; c__Dothideomycetes; o__Pleosporales; f__Lophiostomataceae; g__Lophiostoma; s__Lophiostoma_plantaginis	Lophiostoma	13	Saprotroph	Undefined Saprotroph	NULL	NULL	Probable	NULL	Tedersoo L, et al. 2014. Science 346:1256688
OTU1089	13.7777777778	1.77777777778	d__Fungi; k__Fungi; p__unclassified_k__Fungi; c__unclassified_k__Fungi; o__unclassified_k__Fungi; f__unclassified_k__Fungi; g__unclassified_k__Fungi; s__unclassified_k__Fungi	-	-	-	-	-	-	-	Unassigned	-
OTU2130	7.11111111111	8.44444444444	d__Fungi; k__Fungi; p__Ascomycota; c__Sordariomycetes; o__Sordariales; f__Chaetomiaceae; g__Chaetomium; s__Chaetomium_uniapiculatum	Chaetomium	13	Pathotroph-Saprotroph-Symbiotroph	Animal Pathogen-Dung Saprotroph-Endophyte-Epiphyte-Plant Saprotroph-Wood Saprotroph	Microfungus	Soft Rot	Possible	Saprobic, acting as key decay organisms of plant materials and plant-derived commodities (Cannon & Kirk 2007); Epiphyte detection method-culture (Massimo et al. 2015); Endophyte detection method-culture (Busby et al. 2016, David et al. 2016); Likely opportunistic human pathogen (Irinyi et al. 2015)	Seehann G, et al. 1975. List of Fungi in Soft-Rot Tissue Tests. Institute fur Holzbiologie und Holzschutz, Bundesforschungsanstalt fur Forst - und Holzwirtshaft, Hamburg - Lohbrugge, Germany; Cannon PF, Kirk PM. 2007. Fungal Families of the World. CAB International, Cambridge; Bills GF, et al. 2013. Current Opinion in microbiology, 16:549-565; Tedersoo L, et al. 2014. Science 346:1256688; Irinyi …
OTU2135	11.6666666667	3.66666666667	d__Fungi; k__Fungi; p__Ascomycota; c__Dothideomycetes; o__Dothideomycetes_ord_Incertae_sedis; f__Eremomycetaceae; g__unclassified_f__Eremomycetaceae; s__unclassified_f__Eremomycetaceae	-	-	-	-	-	-	-	Unassigned	-
OTU1128	13.8888888889	1.44444444444	d__Fungi; k__Fungi; p__Ascomycota; c__Dothideomycetes; o__Pleosporales; f__Torulaceae; g__Torula; s__Torula_chromolaenae	Torula	13	Pathotroph-Saprotroph	Endophyte-Plant Pathogen-Wood Saprotroph	NULL	Soft Rot	Probable	Endophyte Host - Caryophyllacae (Costa et al. 2012)	Duncan CG, Eslyn WE. 1966. Mycologia 58:642-645; Costa IPMW, et al. 2012. Mycotaxon 119:26
OTU836	11.1111111111	4.22222222222	d__Fungi; k__Fungi; p__Ascomycota; c__Sordariomycetes; o__Sordariales; f__Chaetomiaceae; g__Humicola; s__unclassified_g__Humicola	Humicola	13	Saprotroph	Undefined Saprotroph-Wood Saprotroph	NULL	Soft Rot	Probable	NULL	Seehann G, et al. 1975. List of Fungi in Soft-Rot Tissue Tests. Institute fur Holzbiologie und Holzschutz, Bundesforschungsanstalt fur Forst - und Holzwirtshaft, Hamburg - Lohbrugge, Germany; Costa IPMW, et al. 2012. Mycotaxon 119:26; Tedersoo L, et al. 2014. Science 346:1256688
OTU1080	12.7777777778	2.22222222222	d__Fungi; k__Fungi; p__Ascomycota; c__Eurotiomycetes; o__Eurotiales; f__Aspergillaceae; g__Aspergillus; s__Aspergillus_chlamydosporus	Eurotiales	7	Saprotroph	Undefined Saprotroph	Microfungus	NULL	Possible	NULL	Sterkenburg E, et al. 2015. New Phytologist 207:1145-1158
OTU689	14.8888888889	0.0	d__Fungi; k__Fungi; p__Ascomycota; c__Sordariomycetes; o__Glomerellales; f__Plectosphaerellaceae; g__Brunneomyces; s__Brunneomyces_sp	Plectosphaerellaceae	13	Pathotroph-Saprotroph-Symbiotroph	Animal Pathogen-Endophyte-Fungal Parasite-Plant Pathogen=Wood Saprotroph	Microfungus	NULL	Possible	NULL	Duncan CG, Eslyn WE. 1966. Mycologia 58:642-64; Nilsson T. 1973. Studies on wood degradation and cellulolytic activity of microfungi. No. 104; Worrall JJ, et al. 1997. Mycologia 89: 199-219; Hanada RE, et al. 2010. Fungal Biology 114:901-910; Del Olmo-Ruiz M, Arnold AE. 2014. Mycologia 106:8-21; Tedersoo L, et al. 2014. Science 346:1256688 (doi:10.1126/science.1256688); Irinyi L, et al. 2015. Med…
OTU147	2.55555555556	12.3333333333	d__Fungi; k__Fungi; p__Ascomycota; c__Sordariomycetes; o__Branch06; f__Branch06_fam_Incertae_sedis; g__Branch06_gen_Incertae_sedis; s__Branch06_sp	-	-	-	-	-	-	-	Unassigned	-
OTU1517	14.5555555556	0.222222222222	d__Fungi; k__Fungi; p__Ascomycota; c__Eurotiomycetes; o__Eurotiales; f__Aspergillaceae; g__Talaromyces; s__Talaromyces_atroroseus	Talaromyces	13	Saprotroph	Undefined Saprotroph	NULL	NULL	Probable	NULL	Tedersoo L, et al. 2014. Science 346:1256688
OTU172	14.6666666667	0.0	d__Fungi; k__Fungi; p__Ascomycota; c__Sordariomycetes; o__Coniochaetales; f__Coniochaetaceae; g__Coniochaeta; s__Coniochaeta_cateniformis	Coniochaeta	13	Pathotroph-Saprotroph-Symbiotroph	Animal Pathogen-Dung Saprotroph-Endophyte-Lichen Parasite-Plant Pathogen-Undefined Saprotroph	Microfungus	NULL	Possible	NULL	Bell A. 1983. Dung Fungi: An Illustrated Guide to Coprophilous Fungi in New Zealand. Victoria University Press, Wellington; Damm U, et al. 2010. Persoonia 24:60-80; Costa IPMW, et al. 2012. Mycotaxon 119:26; Tedersoo L, et al. 2014. Science 346:1256688 (doi:10.1126/science.1256688); Irinyi L, et al. 2015. Medical Mycology 53:313-337; Lawrey JD, Diederich P. 2016. URL: http://www.lichenicolous.net…
OTU2366	0.888888888889	13.7777777778	d__Fungi; k__Fungi; p__Ascomycota; c__Eurotiomycetes; o__Onygenales; f__Onygenaceae; g__unclassified_f__Onygenaceae; s__unclassified_f__Onygenaceae	Onygenaceae	9	Saprotroph	Dung Saprotroph-Soil Saprotroph	Microfungus	NULL	Probable	Generally saprobic and keratinophilic, in soil or coprophilous, occasionally found on hair or horn (Cannon & Kirk 2007)	Cannon PF, Kirk PM. 2007. Fungal Families of the World. CAB International, Cambridge
OTU1400	4.77777777778	9.88888888889	d__Fungi; k__Fungi; p__unclassified_k__Fungi; c__unclassified_k__Fungi; o__unclassified_k__Fungi; f__unclassified_k__Fungi; g__unclassified_k__Fungi; s__unclassified_k__Fungi	-	-	-	-	-	-	-	Unassigned	-
OTU2188	3.55555555556	11.1111111111	d__Fungi; k__Fungi; p__Basidiomycota; c__Microbotryomycetes; o__Sporidiobolales; f__Sporidiobolaceae; g__Rhodotorula; s__unclassified_g__Rhodotorula	Rhodotorula	13	Pathotroph-Saprotroph	Animal Endosymbiont-Animal Pathogen-Endophyte-Plant Pathogen-Undefined Saprotroph	Yeast	NULL	Probable	Opportunistic human pathogen	http://www.cdc.gov
OTU2	14.5555555556	0.0	d__Fungi; k__Fungi; p__Ascomycota; c__Sordariomycetes; o__Branch06; f__Branch06_fam_Incertae_sedis; g__Branch06_gen_Incertae_sedis; s__Branch06_sp	-	-	-	-	-	-	-	Unassigned	-
OTU1112	4.55555555556	10.0	d__Fungi; k__Fungi; p__Ascomycota; c__Sordariomycetes; o__Myrmecridiales; f__Myrmecridiaceae; g__Myrmecridium; s__unclassified_g__Myrmecridium	Myrmecridium	13	Saprotroph	Undefined Saprotroph	NULL	NULL	Probable	NULL	Tedersoo L, et al. 2014. Science 346:1256688
OTU2113	11.4444444444	3.11111111111	d__Fungi; k__Fungi; p__unclassified_k__Fungi; c__unclassified_k__Fungi; o__unclassified_k__Fungi; f__unclassified_k__Fungi; g__unclassified_k__Fungi; s__unclassified_k__Fungi	-	-	-	-	-	-	-	Unassigned	-
OTU62	12.7777777778	1.66666666667	d__Fungi; k__Fungi; p__Ascomycota; c__Sordariomycetes; o__unclassified_c__Sordariomycetes; f__unclassified_c__Sordariomycetes; g__unclassified_c__Sordariomycetes; s__unclassified_c__Sordariomycetes	-	-	-	-	-	-	-	Unassigned	-
OTU277	9.22222222222	5.22222222222	d__Fungi; k__Fungi; p__Ascomycota; c__unclassified_p__Ascomycota; o__unclassified_p__Ascomycota; f__unclassified_p__Ascomycota; g__unclassified_p__Ascomycota; s__unclassified_p__Ascomycota	-	-	-	-	-	-	-	Unassigned	-
OTU2425	4.11111111111	10.3333333333	d__Fungi; k__Fungi; p__unclassified_k__Fungi; c__unclassified_k__Fungi; o__unclassified_k__Fungi; f__unclassified_k__Fungi; g__unclassified_k__Fungi; s__unclassified_k__Fungi	-	-	-	-	-	-	-	Unassigned	-
OTU2608	8.22222222222	6.11111111111	d__Fungi; k__Fungi; p__Ascomycota; c__Eurotiomycetes; o__Eurotiales; f__Aspergillaceae; g__Aspergillus; s__Aspergillus_hortae	Eurotiales	7	Saprotroph	Undefined Saprotroph	Microfungus	NULL	Possible	NULL	Sterkenburg E, et al. 2015. New Phytologist 207:1145-1158
OTU2269	3.0	11.1111111111	d__Fungi; k__Fungi; p__unclassified_k__Fungi; c__unclassified_k__Fungi; o__unclassified_k__Fungi; f__unclassified_k__Fungi; g__unclassified_k__Fungi; s__unclassified_k__Fungi	-	-	-	-	-	-	-	Unassigned	-
OTU1457	2.33333333333	11.6666666667	d__Fungi; k__Fungi; p__Ascomycota; c__Dothideomycetes; o__Pleosporales; f__Pleosporaceae; g__Edenia; s__Edenia_gomezpompae	Edenia	13	Pathotroph	Plant Pathogen	NULL	NULL	Probable	NULL	Tedersoo L, et al. 2014. Science 346:1256688
OTU2287	1.77777777778	12.2222222222	d__Fungi; k__Fungi; p__Ascomycota; c__Dothideomycetes; o__Jahnulales; f__Aliquandostipitaceae; g__Xylomyces; s__Xylomyces_sp	Aliquandostipitaceae	9	Saprotroph	Wood Saprotroph	NULL	NULL	Probable	Saprobic, on decaying wood in aquatic habitats (Cannon & Kirk 2007)	Cannon PF, Kirk PM. 2007. Fungal Families of the World. CAB International, Cambridge
OTU1232	3.77777777778	10.2222222222	d__Fungi; k__Fungi; p__unclassified_k__Fungi; c__unclassified_k__Fungi; o__unclassified_k__Fungi; f__unclassified_k__Fungi; g__unclassified_k__Fungi; s__unclassified_k__Fungi	-	-	-	-	-	-	-	Unassigned	-
OTU1299	13.3333333333	0.555555555556	d__Fungi; k__Fungi; p__Ascomycota; c__Eurotiomycetes; o__Eurotiales; f__Aspergillaceae; g__Aspergillus; s__Aspergillus_penicillioides	Eurotiales	7	Saprotroph	Undefined Saprotroph	Microfungus	NULL	Possible	NULL	Sterkenburg E, et al. 2015. New Phytologist 207:1145-1158
OTU2358	0.0	13.7777777778	d__Fungi; k__Fungi; p__Ascomycota; c__Sordariomycetes; o__Hypocreales; f__Nectriaceae; g__Nectria; s__Nectria_diminuta	Nectria	13	Pathotroph-Saprotroph-Symbiotroph	Animal Pathogen-Endophyte-Fungal Parasite-Lichen Parasite-Plant Pathogen-Wood Saprotroph	Microfungus	NULL	Possible	NULL	Hirooka Y, et al. 2012. Studies in Mycology 71:1-210; Tedersoo L, et al. 2014. Science 346:1256688
OTU1249	12.8888888889	0.888888888889	d__Fungi; k__Fungi; p__Ascomycota; c__Eurotiomycetes; o__Eurotiales; f__Aspergillaceae; g__Aspergillus; s__Aspergillus_sclerotiorum	Eurotiales	7	Saprotroph	Undefined Saprotroph	Microfungus	NULL	Possible	NULL	Sterkenburg E, et al. 2015. New Phytologist 207:1145-1158
OTU2377	4.22222222222	9.55555555556	d__Fungi; k__Fungi; p__Basidiomycota; c__Agaricomycetes; o__Auriculariales; f__Exidiaceae; g__Eichleriella; s__unclassified_g__Eichleriella	Eichleriella	13	Saprotroph	Undefined Saprotroph	NULL	NULL	Probable	NULL	Tedersoo L, et al. 2014. Science 346:1256688
OTU50	4.33333333333	9.44444444444	d__Fungi; k__Fungi; p__Basidiomycota; c__Agaricomycetes; o__Polyporales; f__Ganodermataceae; g__Ganoderma; s__Ganoderma_gibbosum	Ganodermataceae	9	Pathotroph-Saprotroph	Plant Pathogen-Wood Saprotroph	Polyporoid	White Rot	Probable	Lignicolous, causing sometimes agressive white rots of timber (Cannon & Kirk 2007)	Cannon PF, Kirk PM. 2007. Fungal Families of the World. CAB International, Cambridge
OTU2201	2.55555555556	11.2222222222	d__Fungi; k__Fungi; p__Aphelidiomycota; c__Aphelidiomycetes; o__Aphelidiales; f__Aphelidiales_fam_Incertae_sedis; g__Amoeboaphelidium; s__Amoeboaphelidium_sp	-	-	-	-	-	-	-	Unassigned	-
OTU1236	11.7777777778	1.88888888889	d__Fungi; k__Fungi; p__Ascomycota; c__Eurotiomycetes; o__Eurotiales; f__Aspergillaceae; g__Aspergillus; s__unclassified_g__Aspergillus	Eurotiales	7	Saprotroph	Undefined Saprotroph	Microfungus	NULL	Possible	NULL	Sterkenburg E, et al. 2015. New Phytologist 207:1145-1158
OTU1335	7.77777777778	5.88888888889	d__Fungi; k__Fungi; p__Ascomycota; c__Sordariomycetes; o__Sordariales; f__Chaetomiaceae; g__unclassified_f__Chaetomiaceae; s__unclassified_f__Chaetomiaceae	Chaetomiaceae	9	Pathotroph-Saprotroph-Symbiotroph	Animal Pathogen-Dung Saprotroph-Endophyte-Epiphyte-Plant Saprotroph-Wood Saprotroph	Microfungus	Soft Rot	Possible	Saprobic, acting as key decay organisms of plant materials and plant-derived commodities (Cannon & Kirk 2007); Epiphyte detection method-culture (Massimo et al. 2015); Endophyte detection method-culture (Busby et al. 2016, David et al. 2016); Likely opportunistic human pathogen (Irinyi et al. 2015)	Seehann G, et al. 1975. List of Fungi in Soft-Rot Tissue Tests. Institute fur Holzbiologie und Holzschutz, Bundesforschungsanstalt fur Forst - und Holzwirtshaft, Hamburg - Lohbrugge, Germany; Cannon PF, Kirk PM. 2007. Fungal Families of the World. CAB International, Cambridge; Bills GF, et al. 2013. Current Opinion in microbiology, 16:549-565; Tedersoo L, et al. 2014. Science 346:1256688; Irinyi …
OTU2166	4.66666666667	9.0	d__Fungi; k__Fungi; p__unclassified_k__Fungi; c__unclassified_k__Fungi; o__unclassified_k__Fungi; f__unclassified_k__Fungi; g__unclassified_k__Fungi; s__unclassified_k__Fungi	-	-	-	-	-	-	-	Unassigned	-
OTU3166	4.55555555556	9.11111111111	d__Fungi; k__Fungi; p__unclassified_k__Fungi; c__unclassified_k__Fungi; o__unclassified_k__Fungi; f__unclassified_k__Fungi; g__unclassified_k__Fungi; s__unclassified_k__Fungi	-	-	-	-	-	-	-	Unassigned	-
OTU192	13.5555555556	0.0	d__Fungi; k__Fungi; p__unclassified_k__Fungi; c__unclassified_k__Fungi; o__unclassified_k__Fungi; f__unclassified_k__Fungi; g__unclassified_k__Fungi; s__unclassified_k__Fungi	-	-	-	-	-	-	-	Unassigned	-
OTU2134	1.77777777778	11.7777777778	d__Fungi; k__Fungi; p__Ascomycota; c__Dothideomycetes; o__Pleosporales; f__Longipedicellataceae; g__Submersispora; s__Submersispora_variabilis	-	-	-	-	-	-	-	Unassigned	-
OTU1911	6.0	7.55555555556	d__Fungi; k__Fungi; p__Basidiomycota; c__Agaricomycetes; o__Thelephorales; f__Thelephoraceae; g__unclassified_f__Thelephoraceae; s__unclassified_f__Thelephoraceae	Thelephoraceae	9	Saprotroph-Symbiotroph	Ectomycorrhizal-Undefined Saprotroph	Clavarioid	NULL	Probable	On the ground, on soil, a few on wood. At least some speices ectomycorrhizal (Cannon & Kirk 2007)	Cannon PF, Kirk PM. 2007. Fungal Families of the World. CAB International, Cambridge
OTU2154	5.55555555556	8.0	d__Fungi; k__Fungi; p__Basidiomycota; c__Agaricomycetes; o__Polyporales; f__Ganodermataceae; g__Loweporus; s__Loweporus_tephroporus	Loweporus	13	Saprotroph	Undefined Saprotroph	NULL	White Rot	Probable	NULL	Tedersoo L, et al. 2014. Science 346:1256688
OTU502	6.0	7.44444444444	d__Fungi; k__Fungi; p__Basidiomycota; c__Tremellomycetes; o__Tremellales; f__Bulleribasidiaceae; g__Vishniacozyma; s__unclassified_g__Vishniacozyma	Tremellales	7	Pathotroph-Saprotroph-Symbiotroph	Fungal Parasite-Undefined Saprotroph	Tremelloid-Yeast	NULL	Possible	The order contains both teleomorphic and anamorphic species, most of the latter being yeasts	Sterkenburg E, et al. 2015. New Phytologist 207:1145-1158
OTU2877	1.77777777778	11.5555555556	d__Fungi; k__Fungi; p__Basidiomycota; c__Agaricomycetes; o__Agaricales; f__Entolomataceae; g__Entoloma; s__Entoloma_albotomentosum	Entoloma	13	Pathotroph-Saprotroph-Symbiotroph	Ectomycorrhizal-Fungal Parasite-Soil Saprotroph-Undefined Saprotroph	Agaricoid	NULL	Possible	NULL	Rinaldi AC, et al. 2008. Fungal Diversity 33:1-45 (ECM/(not ECM); Tedersoo L, et al. 2010. Mycorrhiza 20:217-263 (sensu stricto); http://mycorrhizas.info/ecmf.html (ECM/(not ECM)
OTU1059	9.55555555556	3.77777777778	d__Fungi; k__Fungi; p__Ascomycota; c__Sordariomycetes; o__Microascales; f__Microascaceae; g__Acaulium; s__Acaulium_acremonium	Microascaceae	9	Pathotroph-Saprotroph-Symbiotroph	Animal Pathogen-Endophyte-Plant Pathogen-Undefined Saprotroph	Microfungus	NULL	Possible	Saprobic in soil or rotting vegetation, some species heat-tolerant and associatated with silage and compost, a few associated with humans and animals (Cannon & Kirk 2007)	Cannon PF, Kirk PM. 2007. Fungal Families of the World. CAB International, Cambridge
OTU64	8.33333333333	5.0	d__Fungi; k__Fungi; p__unclassified_k__Fungi; c__unclassified_k__Fungi; o__unclassified_k__Fungi; f__unclassified_k__Fungi; g__unclassified_k__Fungi; s__unclassified_k__Fungi	-	-	-	-	-	-	-	Unassigned	-
OTU2118	2.22222222222	10.8888888889	d__Fungi; k__Fungi; p__Ascomycota; c__Dothideomycetes; o__Minutisphaerales; f__Acrogenosporaceae; g__Acrogenospora; s__Acrogenospora_sp	Acrogenospora	13	Saprotroph	Undefined Saprotroph	NULL	NULL	Probable	NULL	Tedersoo L, et al. 2014. Science 346:1256688
OTU2411	8.55555555556	4.55555555556	d__Fungi; k__Fungi; p__Ascomycota; c__Eurotiomycetes; o__Eurotiales; f__Aspergillaceae; g__Aspergillus; s__Aspergillus_dimorphicus	Eurotiales	7	Saprotroph	Undefined Saprotroph	Microfungus	NULL	Possible	NULL	Sterkenburg E, et al. 2015. New Phytologist 207:1145-1158
OTU2468	3.11111111111	10.0	d__Fungi; k__Fungi; p__Ascomycota; c__Sordariomycetes; o__Sordariales; f__Podosporaceae; g__Podospora; s__Podospora_jamaicensis	Podospora	13	Saprotroph-Symbiotroph	Dung Saprotroph-Endophyte-Litter Saprotroph-Undefined Saprotroph	Microfungus	NULL	Possible	Endophyte detection method-culture (David et al. 2016)	Bell A. 1983. Dung Fungi: An Illustrated Guide to Coprophilous Fungi in New Zealand. Victoria University Press, Wellington; Tedersoo L, et al. 2014. Science 346:1256688; David AS, et al. 2016. Microbial Ecology 71:912-926; Purahong W, et al. 2016. Molecular Ecology 25:4059-4074 (as litter saprotroph)
OTU1411	10.3333333333	2.77777777778	d__Fungi; k__Fungi; p__Ascomycota; c__Eurotiomycetes; o__Eurotiales; f__Trichocomaceae; g__Thermomyces; s__Thermomyces_lanuginosus	Thermomyces	13	Pathotroph-Symbiotroph	Endophyte-Plant Pathogen	NULL	NULL	Possible	Host - Cannabaceae, Moraceae, Oleaceae	Costa IPMW, et al. 2012. Mycotaxon 119:26
OTU287	12.4444444444	0.666666666667	d__Fungi; k__Fungi; p__unclassified_k__Fungi; c__unclassified_k__Fungi; o__unclassified_k__Fungi; f__unclassified_k__Fungi; g__unclassified_k__Fungi; s__unclassified_k__Fungi	-	-	-	-	-	-	-	Unassigned	-
OTU541	11.7777777778	1.22222222222	d__Fungi; k__Fungi; p__Ascomycota; c__Sordariomycetes; o__Hypocreales; f__Nectriaceae; g__Fusicolla; s__Fusicolla_aquaeductuum	Hypocreales	7	Saprotroph	Undefined Saprotroph	Microfungus	NULL	Possible	NULL	Sterkenburg E, et al. 2015. New Phytologist 207:1145-1158
OTU1056	4.77777777778	8.22222222222	d__Fungi; k__Fungi; p__Ascomycota; c__Dothideomycetes; o__Tubeufiales; f__Tubeufiaceae; g__Helicoma; s__Helicoma_sp	Tubeufiaceae	9	Pathotroph-Saprotroph	Animal Pathogen-Undefined Saprotroph	NULL	NULL	Probable	Biotrophic or saprobic, especially on scale insects or other fungi. The anamorphic forms are fequently aero-aquatic (Cannon & Kirk 2007)	Cannon PF, Kirk PM. 2007. Fungal Families of the World. CAB International, Cambridge
OTU1193	3.11111111111	9.88888888889	d__Fungi; k__Fungi; p__unclassified_k__Fungi; c__unclassified_k__Fungi; o__unclassified_k__Fungi; f__unclassified_k__Fungi; g__unclassified_k__Fungi; s__unclassified_k__Fungi	-	-	-	-	-	-	-	Unassigned	-
OTU1324	5.88888888889	7.11111111111	d__Fungi; k__Fungi; p__unclassified_k__Fungi; c__unclassified_k__Fungi; o__unclassified_k__Fungi; f__unclassified_k__Fungi; g__unclassified_k__Fungi; s__unclassified_k__Fungi	-	-	-	-	-	-	-	Unassigned	-
OTU264	12.8888888889	0.0	d__Fungi; k__Fungi; p__Ascomycota; c__Eurotiomycetes; o__Eurotiales; f__Aspergillaceae; g__Aspergillus; s__Aspergillus_chlamydosporus	Eurotiales	7	Saprotroph	Undefined Saprotroph	Microfungus	NULL	Possible	NULL	Sterkenburg E, et al. 2015. New Phytologist 207:1145-1158
OTU1673	7.77777777778	5.11111111111	d__Fungi; k__Fungi; p__Ascomycota; c__Orbiliomycetes; o__Orbiliales; f__Orbiliales_fam_Incertae_sedis; g__Orbiliales_gen_Incertae_sedis; s__Orbiliales_sp	-	-	-	-	-	-	-	Unassigned	-
OTU149	6.11111111111	6.66666666667	d__Fungi; k__Fungi; p__Ascomycota; c__Leotiomycetes; o__Helotiales; f__Helotiaceae; g__Scytalidium; s__unclassified_g__Scytalidium	Scytalidium	13	Saprotroph	Wood Saprotroph	NULL	Soft Rot	Probable	NULL	Nilsson T. 1973. Studies on wood degradation and cellulolytic activity of microfungi. No. 104; Costa IPMW, et al. 2012. Mycotaxon 119:26; Tedersoo L, et al. 2014. Science 346:1256688; http://www.apsnet.org/publications/commonnames/Pages/default.aspx
OTU2197	9.33333333333	3.44444444444	d__Fungi; k__Fungi; p__Ascomycota; c__Sordariomycetes; o__Magnaporthales; f__Magnaporthaceae; g__Arxiella; s__Arxiella_celtidis	Arxiella	13	Pathotroph-Saprotroph	Plant Pathogen-Undefined Saprotroph	Microfungus	NULL	Probable	From leaf litter, leaf spots, and soil (Calduch et al. 2002)	Calduch M, et al. 2002. Mycologia 94:355-361
OTU859	1.44444444444	11.3333333333	d__Fungi; k__Fungi; p__Basidiomycota; c__Agaricomycetes; o__Agaricales; f__Bolbitiaceae; g__Conocybe; s__unclassified_g__Conocybe	Conocybe	13	Saprotroph	Undefined Saprotroph	NULL	NULL	Probable	NULL	Tedersoo L, et al. 2014. Science 346:1256688
OTU55	10.6666666667	2.0	d__Fungi; k__Fungi; p__Ascomycota; c__Dothideomycetes; o__Pleosporales; f__Sporormiaceae; g__Preussia; s__Preussia_globosa	Sporormiaceae	9	Saprotroph	Dung Saprotroph-Plant Saprotroph	Microfungus	NULL	Probable	Saprobic, associated with dung and rotting vegetation (Cannon & Kirk 2007)	Cannon PF, Kirk PM. 2007. Fungal Families of the World. CAB International, Cambridge
OTU2393	9.88888888889	2.77777777778	d__Fungi; k__Fungi; p__Ascomycota; c__Sordariomycetes; o__Glomerellales; f__Plectosphaerellaceae; g__Paragibellulopsis; s__Paragibellulopsis_chrysanthemi	Plectosphaerellaceae	13	Pathotroph-Saprotroph-Symbiotroph	Animal Pathogen-Endophyte-Fungal Parasite-Plant Pathogen=Wood Saprotroph	Microfungus	NULL	Possible	NULL	Duncan CG, Eslyn WE. 1966. Mycologia 58:642-64; Nilsson T. 1973. Studies on wood degradation and cellulolytic activity of microfungi. No. 104; Worrall JJ, et al. 1997. Mycologia 89: 199-219; Hanada RE, et al. 2010. Fungal Biology 114:901-910; Del Olmo-Ruiz M, Arnold AE. 2014. Mycologia 106:8-21; Tedersoo L, et al. 2014. Science 346:1256688 (doi:10.1126/science.1256688); Irinyi L, et al. 2015. Med…
OTU1461	12.5555555556	0.0	d__Fungi; k__Fungi; p__unclassified_k__Fungi; c__unclassified_k__Fungi; o__unclassified_k__Fungi; f__unclassified_k__Fungi; g__unclassified_k__Fungi; s__unclassified_k__Fungi	-	-	-	-	-	-	-	Unassigned	-
OTU1124	9.66666666667	2.88888888889	d__Fungi; k__Fungi; p__Ascomycota; c__Sordariomycetes; o__Glomerellales; f__Glomerellaceae; g__Colletotrichum; s__unclassified_g__Colletotrichum	Colletotrichum	13	Pathotroph-Symbiotroph	Endophyte-Plant Pathogen	Microfungus	NULL	Probable	NULL	Costa IPMW, et al. 2012. Mycotaxon 119:26; Tedersoo L, et al. 2014. Science 346:1256688; http://www.apsnet.org/publications/commonnames/Pages/default.aspx
OTU1183	4.77777777778	7.77777777778	d__Fungi; k__Fungi; p__Ascomycota; c__Sordariomycetes; o__Xylariales; f__Diatrypaceae; g__Peroneutypa; s__Peroneutypa_rubiformis	Peroneutypa	13	Pathotroph	Plant Pathogen	NULL	NULL	Probable	NULL	Tedersoo L, et al. 2014. Science 346:1256688
OTU1351	2.66666666667	9.88888888889	d__Fungi; k__Fungi; p__Ascomycota; c__Orbiliomycetes; o__Orbiliales; f__Orbiliaceae; g__Arthrobotrys; s__Arthrobotrys_sinensis	Arthrobotrys	13	Saprotroph	Undefined Saprotroph	NULL	NULL	Probable	NULL	Tedersoo L, et al. 2014. Science 346:1256688
OTU3177	1.44444444444	11.1111111111	d__Fungi; k__Fungi; p__Ascomycota; c__Sordariomycetes; o__Sordariales; f__Chaetomiaceae; g__Corynascella; s__Corynascella_humicola	Corynascella	13	Saprotroph	Undefined Saprotroph	NULL	NULL	Probable	NULL	Tedersoo L, et al. 2014. Science 346:1256688
OTU1598	5.55555555556	6.88888888889	d__Fungi; k__Fungi; p__unclassified_k__Fungi; c__unclassified_k__Fungi; o__unclassified_k__Fungi; f__unclassified_k__Fungi; g__unclassified_k__Fungi; s__unclassified_k__Fungi	-	-	-	-	-	-	-	Unassigned	-
OTU2803	0.777777777778	11.5555555556	d__Fungi; k__Fungi; p__Ascomycota; c__Dothideomycetes; o__Pleosporales; f__Roussoellaceae; g__Roussoella; s__Roussoella_neopustulans	Roussoella	13	Saprotroph	Undefined Saprotroph	NULL	NULL	Probable	NULL	Tedersoo L, et al. 2014. Science 346:1256688
OTU691	11.7777777778	0.555555555556	d__Fungi; k__Fungi; p__Ascomycota; c__Sordariomycetes; o__Pseudodactylariales; f__Pseudodactylariaceae; g__Pseudodactylaria; s__Pseudodactylaria_brevis	-	-	-	-	-	-	-	Unassigned	-
OTU2081	1.22222222222	11.0	d__Fungi; k__Fungi; p__Chytridiomycota; c__unclassified_p__Chytridiomycota; o__unclassified_p__Chytridiomycota; f__unclassified_p__Chytridiomycota; g__unclassified_p__Chytridiomycota; s__unclassified_p__Chytridiomycota	-	-	-	-	-	-	-	Unassigned	-
OTU636	12.1111111111	0.111111111111	d__Fungi; k__Fungi; p__Chytridiomycota; c__Spizellomycetes; o__Spizellomycetales; f__unclassified_o__Spizellomycetales; g__unclassified_o__Spizellomycetales; s__unclassified_o__Spizellomycetales	-	-	-	-	-	-	-	Unassigned	-
OTU2566	0.0	12.2222222222	d__Fungi; k__Fungi; p__unclassified_k__Fungi; c__unclassified_k__Fungi; o__unclassified_k__Fungi; f__unclassified_k__Fungi; g__unclassified_k__Fungi; s__unclassified_k__Fungi	-	-	-	-	-	-	-	Unassigned	-
OTU2937	6.44444444444	5.66666666667	d__Fungi; k__Fungi; p__Basidiomycota; c__Agaricomycetes; o__Russulales; f__Peniophoraceae; g__Peniophora; s__Peniophora_malaiensis	Peniophora	13	Pathotroph-Saprotroph	Plant Pathogen-Wood Saprotroph	Corticioid	White Rot	Probable	NULL	Tedersoo L, et al. 2014. Science 346:1256688
OTU1161	2.44444444444	9.66666666667	d__Fungi; k__Fungi; p__Ascomycota; c__Dothideomycetes; o__unclassified_c__Dothideomycetes; f__unclassified_c__Dothideomycetes; g__unclassified_c__Dothideomycetes; s__unclassified_c__Dothideomycetes	-	-	-	-	-	-	-	Unassigned	-
OTU1064	5.77777777778	6.33333333333	d__Fungi; k__Fungi; p__Chytridiomycota; c__GS13; o__GS13_ord_Incertae_sedis; f__GS13_fam_Incertae_sedis; g__GS13_gen_Incertae_sedis; s__GS13_sp	-	-	-	-	-	-	-	Unassigned	-
OTU1427	6.44444444444	5.55555555556	d__Fungi; k__Fungi; p__Basidiomycota; c__Tremellomycetes; o__Filobasidiales; f__Piskurozymaceae; g__Solicoccozyma; s__Solicoccozyma_terrea	-	-	-	-	-	-	-	Unassigned	-
OTU2090	3.0	9.0	d__Fungi; k__Fungi; p__unclassified_k__Fungi; c__unclassified_k__Fungi; o__unclassified_k__Fungi; f__unclassified_k__Fungi; g__unclassified_k__Fungi; s__unclassified_k__Fungi	-	-	-	-	-	-	-	Unassigned	-
OTU2806	0.0	12.0	d__Fungi; k__Fungi; p__Chytridiomycota; c__unclassified_p__Chytridiomycota; o__unclassified_p__Chytridiomycota; f__unclassified_p__Chytridiomycota; g__unclassified_p__Chytridiomycota; s__unclassified_p__Chytridiomycota	-	-	-	-	-	-	-	Unassigned	-
OTU1103	9.33333333333	2.55555555556	d__Fungi; k__Fungi; p__Ascomycota; c__Sordariomycetes; o__Sordariales; f__Chaetomiaceae; g__unclassified_f__Chaetomiaceae; s__unclassified_f__Chaetomiaceae	Chaetomiaceae	9	Pathotroph-Saprotroph-Symbiotroph	Animal Pathogen-Dung Saprotroph-Endophyte-Epiphyte-Plant Saprotroph-Wood Saprotroph	Microfungus	Soft Rot	Possible	Saprobic, acting as key decay organisms of plant materials and plant-derived commodities (Cannon & Kirk 2007); Epiphyte detection method-culture (Massimo et al. 2015); Endophyte detection method-culture (Busby et al. 2016, David et al. 2016); Likely opportunistic human pathogen (Irinyi et al. 2015)	Seehann G, et al. 1975. List of Fungi in Soft-Rot Tissue Tests. Institute fur Holzbiologie und Holzschutz, Bundesforschungsanstalt fur Forst - und Holzwirtshaft, Hamburg - Lohbrugge, Germany; Cannon PF, Kirk PM. 2007. Fungal Families of the World. CAB International, Cambridge; Bills GF, et al. 2013. Current Opinion in microbiology, 16:549-565; Tedersoo L, et al. 2014. Science 346:1256688; Irinyi …
OTU1264	9.88888888889	1.88888888889	d__Fungi; k__Fungi; p__Ascomycota; c__Orbiliomycetes; o__Orbiliales; f__Orbiliaceae; g__Arthrobotrys; s__unclassified_g__Arthrobotrys	Arthrobotrys	13	Saprotroph	Undefined Saprotroph	NULL	NULL	Probable	NULL	Tedersoo L, et al. 2014. Science 346:1256688
OTU1505	5.0	6.77777777778	d__Fungi; k__Fungi; p__Basidiomycota; c__Cystobasidiomycetes; o__Cystobasidiales; f__Cystobasidiaceae; g__Cystobasidium; s__Cystobasidium_benthicum	Cystobasidium	13	Pathotroph	Fungal Parasite	Facultative Yeast	NULL	Highly Probable	NULL	Kurtzman CP, et al. (eds.) 2011. The Yeasts, a Taxonomic Study. Fifth Edition. Vols 1-3. Elsevier, San Diego
OTU611	7.55555555556	4.22222222222	d__Fungi; k__Fungi; p__Ascomycota; c__Dothideomycetes; o__Botryosphaeriales; f__Botryosphaeriaceae; g__Macrophomina; s__unclassified_g__Macrophomina	Macrophomina	13	Pathotroph	Plant Pathogen	Microfungus	NULL	Probable	NULL	Tedersoo L, et al. 2014. Science 346:1256688
OTU882	5.66666666667	6.11111111111	d__Fungi; k__Fungi; p__Basidiomycota; c__Agaricomycetes; o__Corticiales; f__Corticiaceae; g__Duportella; s__Duportella_tristicula	Duportella	13	Saprotroph	Undefined Saprotroph	NULL	White Rot	Probable	NULL	Tedersoo L, et al. 2014. Science 346:1256688
OTU2335	6.55555555556	5.22222222222	d__Fungi; k__Fungi; p__Ascomycota; c__Sordariomycetes; o__unclassified_c__Sordariomycetes; f__unclassified_c__Sordariomycetes; g__unclassified_c__Sordariomycetes; s__unclassified_c__Sordariomycetes	-	-	-	-	-	-	-	Unassigned	-
OTU2414	3.0	8.66666666667	d__Fungi; k__Fungi; p__Basidiomycota; c__Agaricomycetes; o__Agaricales; f__Strophariaceae; g__Psilocybe; s__unclassified_g__Psilocybe	Psilocybe	13	Saprotroph	Undefined Saprotroph	Agaricoid	Poisonous	Probable	NULL	Tedersoo L, et al. 2014. Science 346:1256688
OTU2348	8.33333333333	3.33333333333	d__Fungi; k__Fungi; p__unclassified_k__Fungi; c__unclassified_k__Fungi; o__unclassified_k__Fungi; f__unclassified_k__Fungi; g__unclassified_k__Fungi; s__unclassified_k__Fungi	-	-	-	-	-	-	-	Unassigned	-
OTU1174	5.44444444444	5.88888888889	d__Fungi; k__Fungi; p__Glomeromycota; c__Glomeromycetes; o__Gigasporales; f__Racocetraceae; g__Cetraspora; s__Cetraspora_sp	Cetraspora	13	Symbiotroph	Arbuscular Mycorrhizal	NULL	NULL	Highly Probable	NULL	Tedersoo L, et al. 2014. Science 346:1256688
OTU2378	0.555555555556	10.6666666667	d__Fungi; k__Fungi; p__Ascomycota; c__Sordariomycetes; o__Savoryellales; f__Savoryellaceae; g__Aquabispora; s__Aquabispora_websteri	-	-	-	-	-	-	-	Unassigned	-
OTU1484	3.0	8.22222222222	d__Fungi; k__Fungi; p__Ascomycota; c__Dothideomycetes; o__Muyocopronales; f__Muyocopronaceae; g__Muyocopron; s__Muyocopron_laterale	Muyocopron	13	Saprotroph	Undefined Saprotroph	NULL	NULL	Probable	NULL	Tedersoo L, et al. 2014. Science 346:1256688
OTU2240	0.111111111111	11.0	d__Fungi; k__Fungi; p__Ascomycota; c__Sordariomycetes; o__Hypocreales; f__Stachybotryaceae; g__Striatibotrys; s__Striatibotrys_rhabdosporus	Hypocreales	7	Saprotroph	Undefined Saprotroph	Microfungus	NULL	Possible	NULL	Sterkenburg E, et al. 2015. New Phytologist 207:1145-1158
OTU1668	7.33333333333	3.66666666667	d__Fungi; k__Fungi; p__Ascomycota; c__Sordariomycetes; o__Microascales; f__Microascaceae; g__Microascus; s__Microascus_gracilis	Microascaceae	9	Pathotroph-Saprotroph-Symbiotroph	Animal Pathogen-Endophyte-Plant Pathogen-Undefined Saprotroph	Microfungus	NULL	Possible	Saprobic in soil or rotting vegetation, some species heat-tolerant and associatated with silage and compost, a few associated with humans and animals (Cannon & Kirk 2007)	Cannon PF, Kirk PM. 2007. Fungal Families of the World. CAB International, Cambridge
OTU1158	7.44444444444	3.55555555556	d__Fungi; k__Fungi; p__unclassified_k__Fungi; c__unclassified_k__Fungi; o__unclassified_k__Fungi; f__unclassified_k__Fungi; g__unclassified_k__Fungi; s__unclassified_k__Fungi	-	-	-	-	-	-	-	Unassigned	-
OTU533	11.0	0.0	d__Fungi; k__Fungi; p__Ascomycota; c__Dothideomycetes; o__Pleosporales; f__Testudinaceae; g__Testudinaceae_gen_Incertae_sedis; s__Testudinaceae_sp	-	-	-	-	-	-	-	Unassigned	-
OTU407	0.777777777778	10.1111111111	d__Fungi; k__Fungi; p__Ascomycota; c__Saccharomycetes; o__Saccharomycetales; f__Dipodascaceae; g__Dipodascaceae_gen_Incertae_sedis; s__Dipodascaceae_sp	Saccharomycetales	7	Saprotroph	Undefined Saprotroph	Yeast	NULL	Possible	NULL	Sterkenburg E, et al. 2015. New Phytologist 207:1145-1158
OTU308	10.3333333333	0.555555555556	d__Fungi; k__Fungi; p__Ascomycota; c__Dothideomycetes; o__Dothideomycetes_ord_Incertae_sedis; f__Eremomycetaceae; g__Arthrographis; s__unclassified_g__Arthrographis	Arthrographis	13	Saprotroph	Undefined Saprotroph	NULL	NULL	Probable	NULL	Tedersoo L, et al. 2014. Science 346:1256688
OTU2210	0.0	10.7777777778	d__Fungi; k__Fungi; p__Basidiomycota; c__Agaricomycetes; o__Agaricales; f__unclassified_o__Agaricales; g__unclassified_o__Agaricales; s__unclassified_o__Agaricales	-	-	-	-	-	-	-	Unassigned	-
OTU3076	0.0	10.7777777778	d__Fungi; k__Fungi; p__Ascomycota; c__Sordariomycetes; o__Sordariales; f__unclassified_o__Sordariales; g__unclassified_o__Sordariales; s__unclassified_o__Sordariales	-	-	-	-	-	-	-	Unassigned	-
OTU2417	0.0	10.7777777778	d__Fungi; k__Fungi; p__unclassified_k__Fungi; c__unclassified_k__Fungi; o__unclassified_k__Fungi; f__unclassified_k__Fungi; g__unclassified_k__Fungi; s__unclassified_k__Fungi	-	-	-	-	-	-	-	Unassigned	-
OTU1271	6.88888888889	3.88888888889	d__Fungi; k__Fungi; p__Ascomycota; c__Sordariomycetes; o__Microascales; f__Microascaceae; g__Gamsia; s__Gamsia_columbina	Microascaceae	9	Pathotroph-Saprotroph-Symbiotroph	Animal Pathogen-Endophyte-Plant Pathogen-Undefined Saprotroph	Microfungus	NULL	Possible	Saprobic in soil or rotting vegetation, some species heat-tolerant and associatated with silage and compost, a few associated with humans and animals (Cannon & Kirk 2007)	Cannon PF, Kirk PM. 2007. Fungal Families of the World. CAB International, Cambridge
OTU1655	3.88888888889	6.88888888889	d__Fungi; k__Fungi; p__Basidiomycota; c__Cystobasidiomycetes; o__Sakaguchiales; f__Sakaguchiaceae; g__Sakaguchia; s__unclassified_g__Sakaguchia	-	-	-	-	-	-	-	Unassigned	-
OTU2928	4.77777777778	6.0	d__Fungi; k__Fungi; p__Basidiomycota; c__Agaricomycetes; o__Agaricales; f__Schizophyllaceae; g__Schizophyllum; s__Schizophyllum_radiatum	Schizophyllum	13	Saprotroph	Wood Saprotroph	NULL	White Rot	Highly Probable	NULL	Ahmada SS, Miles PG. 1970. Genetical Research 15:19-28
OTU1404	8.22222222222	2.44444444444	d__Fungi; k__Fungi; p__Ascomycota; c__unclassified_p__Ascomycota; o__unclassified_p__Ascomycota; f__unclassified_p__Ascomycota; g__unclassified_p__Ascomycota; s__unclassified_p__Ascomycota	-	-	-	-	-	-	-	Unassigned	-
OTU2260	2.11111111111	8.44444444444	d__Fungi; k__Fungi; p__unclassified_k__Fungi; c__unclassified_k__Fungi; o__unclassified_k__Fungi; f__unclassified_k__Fungi; g__unclassified_k__Fungi; s__unclassified_k__Fungi	-	-	-	-	-	-	-	Unassigned	-
OTU1479	8.11111111111	2.33333333333	d__Fungi; k__Fungi; p__Basidiomycota; c__Microbotryomycetes; o__Sporidiobolales; f__Sporidiobolaceae; g__Sporobolomyces; s__Sporobolomyces_shibatanus	Sporobolomyces	13	Pathotroph-Saprotroph	Fungal Parasite-Litter Saprotroph	Yeast	NULL	Probable	NULL	Tedersoo L, et al. 2014. Science 346:1256688; Nagy GL, et al. 2014. Nature Communications 5:4471; Purahong W, et al. 2016. Molecular Ecology 25:4059-4074
OTU1222	5.44444444444	5.0	d__Fungi; k__Fungi; p__Rozellomycota; c__Rozellomycota_cls_Incertae_sedis; o__Rozellomycota_ord_Incertae_sedis; f__Rozellomycota_fam_Incertae_sedis; g__Rozellomycota_gen_Incertae_sedis; s__Rozellomycota_sp	-	-	-	-	-	-	-	Unassigned	-
OTU1670	4.33333333333	6.11111111111	d__Fungi; k__Fungi; p__Ascomycota; c__Pezizomycetes; o__Pezizales; f__unclassified_o__Pezizales; g__unclassified_o__Pezizales; s__unclassified_o__Pezizales	-	-	-	-	-	-	-	Unassigned	-
OTU1079	4.55555555556	5.77777777778	d__Fungi; k__Fungi; p__unclassified_k__Fungi; c__unclassified_k__Fungi; o__unclassified_k__Fungi; f__unclassified_k__Fungi; g__unclassified_k__Fungi; s__unclassified_k__Fungi	-	-	-	-	-	-	-	Unassigned	-
OTU36	10.1111111111	0.222222222222	d__Fungi; k__Fungi; p__Chytridiomycota; c__unclassified_p__Chytridiomycota; o__unclassified_p__Chytridiomycota; f__unclassified_p__Chytridiomycota; g__unclassified_p__Chytridiomycota; s__unclassified_p__Chytridiomycota	-	-	-	-	-	-	-	Unassigned	-
OTU136	10.2222222222	0.111111111111	d__Fungi; k__Fungi; p__Ascomycota; c__Sordariomycetes; o__Glomerellales; f__Plectosphaerellaceae; g__Phialoparvum; s__Phialoparvum_sp	Plectosphaerellaceae	13	Pathotroph-Saprotroph-Symbiotroph	Animal Pathogen-Endophyte-Fungal Parasite-Plant Pathogen=Wood Saprotroph	Microfungus	NULL	Possible	NULL	Duncan CG, Eslyn WE. 1966. Mycologia 58:642-64; Nilsson T. 1973. Studies on wood degradation and cellulolytic activity of microfungi. No. 104; Worrall JJ, et al. 1997. Mycologia 89: 199-219; Hanada RE, et al. 2010. Fungal Biology 114:901-910; Del Olmo-Ruiz M, Arnold AE. 2014. Mycologia 106:8-21; Tedersoo L, et al. 2014. Science 346:1256688 (doi:10.1126/science.1256688); Irinyi L, et al. 2015. Med…
OTU1243	7.44444444444	2.77777777778	d__Fungi; k__Fungi; p__Ascomycota; c__Eurotiomycetes; o__Eurotiales; f__Aspergillaceae; g__Talaromyces; s__Talaromyces_aurantiacus	Talaromyces	13	Saprotroph	Undefined Saprotroph	NULL	NULL	Probable	NULL	Tedersoo L, et al. 2014. Science 346:1256688
OTU1373	6.77777777778	3.44444444444	d__Fungi; k__Fungi; p__Chytridiomycota; c__Spizellomycetes; o__Spizellomycetales; f__Powellomycetaceae; g__Fimicolochytrium; s__Fimicolochytrium_sp	Fimicolochytrium	13	Pathotroph	Plant Pathogen	NULL	NULL	Probable	NULL	Tedersoo L, et al. 2014. Science 346:1256688
OTU1348	1.55555555556	8.55555555556	d__Fungi; k__Fungi; p__Basidiomycota; c__Agaricomycetes; o__Agaricales; f__Psathyrellaceae; g__unclassified_f__Psathyrellaceae; s__unclassified_f__Psathyrellaceae	Psathyrellaceae	9	Saprotroph	Dung Saprotroph-Plant Saprotroph-Wood Saprotroph	Agaricoid	NULL	Probable	Saprobic, in grass, on dung, rotten wood and similar substrata (Cannon & Kirk 2007)	Cannon PF, Kirk PM. 2007. Fungal Families of the World. CAB International, Cambridge
OTU2129	0.111111111111	10.0	d__Fungi; k__Fungi; p__Basidiomycota; c__Tremellomycetes; o__Tremellales; f__Rhynchogastremataceae; g__Papiliotrema; s__Papiliotrema_rajasthanensis	Tremellales	7	Pathotroph-Saprotroph-Symbiotroph	Fungal Parasite-Undefined Saprotroph	Tremelloid-Yeast	NULL	Possible	The order contains both teleomorphic and anamorphic species, most of the latter being yeasts	Sterkenburg E, et al. 2015. New Phytologist 207:1145-1158
OTU1049	4.88888888889	5.22222222222	d__Fungi; k__Fungi; p__Ascomycota; c__Sordariomycetes; o__Hypocreales; f__Nectriaceae; g__Fusarium; s__Fusarium_solani-melongenae	Fusarium	13	Pathotroph-Saprotroph-Symbiotroph	Animal Pathogen-Endophyte-Lichen Parasite-Plant Pathogen-Soil Saprotroph-Wood Saprotroph	Microfungus	NULL	Possible	Likely opportunistic human pathogen (Irinyi et al. 2015)	Duncan CG, Eslyn WE. 1966. Mycologia 58:642-664; Seehann G, et al. 1975. List of Fungi in Soft-Rot Tissue Tests. Institute fur Holzbiologie und Holzschutz, Bundesforschungsanstalt fur Forst - und Holzwirtshaft, Hamburg - Lohbrugge, Germany; Costa IPMW, et al. 2012. Mycotaxon 119:26; Tedersoo L, et al. 2014. Science 346:1256688; Irinyi L, et al. 2015. Medical Mycology 53:313-337; Schroers et al. 2…
OTU17	6.66666666667	3.44444444444	d__Fungi; k__Fungi; p__Glomeromycota; c__Paraglomeromycetes; o__Paraglomerales; f__Paraglomeraceae; g__Paraglomus; s__Paraglomus_sp	Paraglomeraceae	9	Symbiotroph	Arbuscular Mycorrhizal	NULL	NULL	Highly Probable	NULL	Redecker D, et al. 2013. Mycorrhiza 23:515-531
OTU40	9.77777777778	0.222222222222	d__Fungi; k__Fungi; p__Ascomycota; c__Sordariomycetes; o__Sordariales; f__Chaetomiaceae; g__Arcopilus; s__Arcopilus_aureus	Chaetomiaceae	9	Pathotroph-Saprotroph-Symbiotroph	Animal Pathogen-Dung Saprotroph-Endophyte-Epiphyte-Plant Saprotroph-Wood Saprotroph	Microfungus	Soft Rot	Possible	Saprobic, acting as key decay organisms of plant materials and plant-derived commodities (Cannon & Kirk 2007); Epiphyte detection method-culture (Massimo et al. 2015); Endophyte detection method-culture (Busby et al. 2016, David et al. 2016); Likely opportunistic human pathogen (Irinyi et al. 2015)	Seehann G, et al. 1975. List of Fungi in Soft-Rot Tissue Tests. Institute fur Holzbiologie und Holzschutz, Bundesforschungsanstalt fur Forst - und Holzwirtshaft, Hamburg - Lohbrugge, Germany; Cannon PF, Kirk PM. 2007. Fungal Families of the World. CAB International, Cambridge; Bills GF, et al. 2013. Current Opinion in microbiology, 16:549-565; Tedersoo L, et al. 2014. Science 346:1256688; Irinyi …
OTU1492	1.44444444444	8.55555555556	d__Fungi; k__Fungi; p__unclassified_k__Fungi; c__unclassified_k__Fungi; o__unclassified_k__Fungi; f__unclassified_k__Fungi; g__unclassified_k__Fungi; s__unclassified_k__Fungi	-	-	-	-	-	-	-	Unassigned	-
OTU3199	2.77777777778	7.22222222222	d__Fungi; k__Fungi; p__unclassified_k__Fungi; c__unclassified_k__Fungi; o__unclassified_k__Fungi; f__unclassified_k__Fungi; g__unclassified_k__Fungi; s__unclassified_k__Fungi	-	-	-	-	-	-	-	Unassigned	-
OTU86	9.55555555556	0.333333333333	d__Fungi; k__Fungi; p__Ascomycota; c__Eurotiomycetes; o__Eurotiales; f__Aspergillaceae; g__Talaromyces; s__Talaromyces_minioluteus	Talaromyces	13	Saprotroph	Undefined Saprotroph	NULL	NULL	Probable	NULL	Tedersoo L, et al. 2014. Science 346:1256688
OTU1468	2.22222222222	7.66666666667	d__Fungi; k__Fungi; p__unclassified_k__Fungi; c__unclassified_k__Fungi; o__unclassified_k__Fungi; f__unclassified_k__Fungi; g__unclassified_k__Fungi; s__unclassified_k__Fungi	-	-	-	-	-	-	-	Unassigned	-
OTU2774	1.11111111111	8.66666666667	d__Fungi; k__Fungi; p__Ascomycota; c__Saccharomycetes; o__Saccharomycetales; f__Dipodascaceae; g__Dipodascaceae_gen_Incertae_sedis; s__Dipodascaceae_sp	Saccharomycetales	7	Saprotroph	Undefined Saprotroph	Yeast	NULL	Possible	NULL	Sterkenburg E, et al. 2015. New Phytologist 207:1145-1158
OTU1191	2.11111111111	7.66666666667	d__Fungi; k__Fungi; p__unclassified_k__Fungi; c__unclassified_k__Fungi; o__unclassified_k__Fungi; f__unclassified_k__Fungi; g__unclassified_k__Fungi; s__unclassified_k__Fungi	-	-	-	-	-	-	-	Unassigned	-
OTU2151	4.77777777778	5.0	d__Fungi; k__Fungi; p__unclassified_k__Fungi; c__unclassified_k__Fungi; o__unclassified_k__Fungi; f__unclassified_k__Fungi; g__unclassified_k__Fungi; s__unclassified_k__Fungi	-	-	-	-	-	-	-	Unassigned	-
OTU1121	1.55555555556	8.11111111111	d__Fungi; k__Fungi; p__Ascomycota; c__Dothideomycetes; o__Minutisphaerales; f__Minutisphaeraceae; g__Minutisphaera; s__unclassified_g__Minutisphaera	Minutisphaera	13	Saprotroph	Undefined Saprotroph	NULL	NULL	Probable	NULL	Tedersoo L, et al. 2014. Science 346:1256688
OTU430	9.0	0.555555555556	d__Fungi; k__Fungi; p__unclassified_k__Fungi; c__unclassified_k__Fungi; o__unclassified_k__Fungi; f__unclassified_k__Fungi; g__unclassified_k__Fungi; s__unclassified_k__Fungi	-	-	-	-	-	-	-	Unassigned	-
OTU323	7.88888888889	1.55555555556	d__Fungi; k__Fungi; p__Ascomycota; c__Sordariomycetes; o__Sordariales; f__Chaetomiaceae; g__Arcopilus; s__Arcopilus_cupreus	Chaetomiaceae	9	Pathotroph-Saprotroph-Symbiotroph	Animal Pathogen-Dung Saprotroph-Endophyte-Epiphyte-Plant Saprotroph-Wood Saprotroph	Microfungus	Soft Rot	Possible	Saprobic, acting as key decay organisms of plant materials and plant-derived commodities (Cannon & Kirk 2007); Epiphyte detection method-culture (Massimo et al. 2015); Endophyte detection method-culture (Busby et al. 2016, David et al. 2016); Likely opportunistic human pathogen (Irinyi et al. 2015)	Seehann G, et al. 1975. List of Fungi in Soft-Rot Tissue Tests. Institute fur Holzbiologie und Holzschutz, Bundesforschungsanstalt fur Forst - und Holzwirtshaft, Hamburg - Lohbrugge, Germany; Cannon PF, Kirk PM. 2007. Fungal Families of the World. CAB International, Cambridge; Bills GF, et al. 2013. Current Opinion in microbiology, 16:549-565; Tedersoo L, et al. 2014. Science 346:1256688; Irinyi …
OTU364	2.77777777778	6.66666666667	d__Fungi; k__Fungi; p__Ascomycota; c__Sordariomycetes; o__Glomerellales; f__Plectosphaerellaceae; g__unclassified_f__Plectosphaerellaceae; s__unclassified_f__Plectosphaerellaceae	Plectosphaerellaceae	13	Pathotroph-Saprotroph-Symbiotroph	Animal Pathogen-Endophyte-Fungal Parasite-Plant Pathogen=Wood Saprotroph	Microfungus	NULL	Possible	NULL	Duncan CG, Eslyn WE. 1966. Mycologia 58:642-64; Nilsson T. 1973. Studies on wood degradation and cellulolytic activity of microfungi. No. 104; Worrall JJ, et al. 1997. Mycologia 89: 199-219; Hanada RE, et al. 2010. Fungal Biology 114:901-910; Del Olmo-Ruiz M, Arnold AE. 2014. Mycologia 106:8-21; Tedersoo L, et al. 2014. Science 346:1256688 (doi:10.1126/science.1256688); Irinyi L, et al. 2015. Med…
OTU2224	0.0	9.44444444444	d__Fungi; k__Fungi; p__Basidiomycota; c__Agaricomycetes; o__Cantharellales; f__Ceratobasidiaceae; g__Rhizoctonia; s__Rhizoctonia_solani	Rhizoctonia	13	Saprotroph-Pathotroph-Symbiotroph	Orchid Mycorrhizal-Plant Pathogen-Wood Saprotroph	NULL	Soft Rot	Probable	Only symbiotic (perhaps leaning parasitic) in special cases with orchids, otherwise typically a plant pathogen.	Seehann G, et al. 1975. List of Fungi in Soft-Rot Tissue Tests. Institute fur Holzbiologie und Holzschutz, Bundesforschungsanstalt fur Forst - und Holzwirtshaft, Hamburg - Lohbrugge, Germany; Costa IPMW, et al. 2012. Mycotaxon 119:26; Tedersoo L, et al. 2014. Science 346:1256688; List compiled by Sara Branco with input from Nhu Nguyen and Else Vellinga; http://www.apsnet.org/publications/commonna…
OTU2299	7.11111111111	2.22222222222	d__Fungi; k__Fungi; p__Ascomycota; c__Sordariomycetes; o__Glomerellales; f__Plectosphaerellaceae; g__Plectosphaerella; s__unclassified_g__Plectosphaerella	Plectosphaerella	13	Pathotroph	Plant Pathogen	NULL	NULL	Probable	NULL	Tedersoo L, et al. 2014. Science 346:1256688
OTU265	5.88888888889	3.44444444444	d__Fungi; k__Fungi; p__Basidiomycota; c__Microbotryomycetes; o__Sporidiobolales; f__Sporidiobolaceae; g__Rhodotorula; s__Rhodotorula_toruloides	Rhodotorula	13	Pathotroph-Saprotroph	Animal Endosymbiont-Animal Pathogen-Endophyte-Plant Pathogen-Undefined Saprotroph	Yeast	NULL	Probable	Opportunistic human pathogen	http://www.cdc.gov
OTU654	9.33333333333	0.0	d__Fungi; k__Fungi; p__Ascomycota; c__Sordariomycetes; o__Hypocreales; f__Hypocreaceae; g__Kiflimonium; s__Kiflimonium_curvulum	Hypocreales	7	Saprotroph	Undefined Saprotroph	Microfungus	NULL	Possible	NULL	Sterkenburg E, et al. 2015. New Phytologist 207:1145-1158
OTU1595	9.11111111111	0.111111111111	d__Fungi; k__Fungi; p__Ascomycota; c__Sordariomycetes; o__Sordariales; f__Sordariales_fam_Incertae_sedis; g__Madurella; s__Madurella_pseudomycetomatis	Madurella	13	Pathotroph	Animal Pathogen	NULL	NULL	Probable	Opportunistic human pathogen	http://www.cdc.gov
OTU1365	7.33333333333	1.88888888889	d__Fungi; k__Fungi; p__Ascomycota; c__Dothideomycetes; o__Pleosporales; f__Microsphaeropsidaceae; g__Microsphaeropsis; s__Microsphaeropsis_arundinis	Microsphaeropsis	13	Pathotroph-Symbiotroph	Animal Pathogen-Epiphyte	Microfungus	NULL	Probable	Epiphyte host-Malus pumila (Andrews et al. 1983); Etiological agent of human skin infection (Guarro et al. 1999)	Andrews JH, et al. 1983. Phytopathology 73:228-234; Guarro J, et al. 1999. Medical Mycology 37:133-137; Tedersoo L, et al. 2014. Science 346:1256688
OTU1298	1.44444444444	7.66666666667	d__Fungi; k__Fungi; p__unclassified_k__Fungi; c__unclassified_k__Fungi; o__unclassified_k__Fungi; f__unclassified_k__Fungi; g__unclassified_k__Fungi; s__unclassified_k__Fungi	-	-	-	-	-	-	-	Unassigned	-
OTU1566	7.0	2.11111111111	d__Fungi; k__Fungi; p__unclassified_k__Fungi; c__unclassified_k__Fungi; o__unclassified_k__Fungi; f__unclassified_k__Fungi; g__unclassified_k__Fungi; s__unclassified_k__Fungi	-	-	-	-	-	-	-	Unassigned	-
OTU2925	2.77777777778	6.33333333333	d__Fungi; k__Fungi; p__Ascomycota; c__Dothideomycetes; o__Pleosporales; f__Pleosporales_fam_Incertae_sedis; g__Lignosphaeria; s__unclassified_g__Lignosphaeria	-	-	-	-	-	-	-	Unassigned	-
OTU2752	4.33333333333	4.77777777778	d__Fungi; k__Fungi; p__unclassified_k__Fungi; c__unclassified_k__Fungi; o__unclassified_k__Fungi; f__unclassified_k__Fungi; g__unclassified_k__Fungi; s__unclassified_k__Fungi	-	-	-	-	-	-	-	Unassigned	-
OTU2930	0.222222222222	8.77777777778	d__Fungi; k__Fungi; p__Basidiomycota; c__Microbotryomycetes; o__Microbotryomycetes_ord_Incertae_sedis; f__Chrysozymaceae; g__Spencerozyma; s__Spencerozyma_sp	-	-	-	-	-	-	-	Unassigned	-
OTU635	4.66666666667	4.33333333333	d__Fungi; k__Fungi; p__Basidiomycota; c__Agaricomycetes; o__Auriculariales; f__Auriculariaceae; g__Auricularia; s__Auricularia_cornea	Auricularia	13	Saprotroph	Undefined Saprotroph	NULL	NULL	Probable	NULL	Tedersoo L, et al. 2014. Science 346:1256688
OTU3130	3.11111111111	5.88888888889	d__Fungi; k__Fungi; p__unclassified_k__Fungi; c__unclassified_k__Fungi; o__unclassified_k__Fungi; f__unclassified_k__Fungi; g__unclassified_k__Fungi; s__unclassified_k__Fungi	-	-	-	-	-	-	-	Unassigned	-
OTU215	3.44444444444	5.55555555556	d__Fungi; k__Fungi; p__unclassified_k__Fungi; c__unclassified_k__Fungi; o__unclassified_k__Fungi; f__unclassified_k__Fungi; g__unclassified_k__Fungi; s__unclassified_k__Fungi	-	-	-	-	-	-	-	Unassigned	-
OTU1638	4.0	4.88888888889	d__Fungi; k__Fungi; p__Basidiomycota; c__Agaricomycetes; o__Agaricales; f__Lyophyllaceae; g__Fibulochlamys; s__Fibulochlamys_chilensis	Lyophyllaceae	9	Pathotroph-Saprotroph-Symbiotroph	Ectomycorrhizal-Fungal Pathogen-Undefined Saprotroph	Agaricoid	NULL	Possible	NULL	Kirk PM, Cannon PF, Minter DW, Stalpers JA 2008. Dictionary of the Fungi, 10th Ed. CAB International: Wallingford
OTU2585	7.88888888889	1.0	d__Fungi; k__Fungi; p__Ascomycota; c__Dothideomycetes; o__Pleosporales; f__Pleosporaceae; g__Curvularia; s__Curvularia_angsiewkeeae	Curvularia	13	Pathotroph	Plant Pathogen	NULL	NULL	Probable	NULL	Tedersoo L, et al. 2014. Science 346:1256688
OTU1532	5.88888888889	3.0	d__Fungi; k__Fungi; p__unclassified_k__Fungi; c__unclassified_k__Fungi; o__unclassified_k__Fungi; f__unclassified_k__Fungi; g__unclassified_k__Fungi; s__unclassified_k__Fungi	-	-	-	-	-	-	-	Unassigned	-
OTU3150	6.66666666667	2.22222222222	d__Fungi; k__Fungi; p__unclassified_k__Fungi; c__unclassified_k__Fungi; o__unclassified_k__Fungi; f__unclassified_k__Fungi; g__unclassified_k__Fungi; s__unclassified_k__Fungi	-	-	-	-	-	-	-	Unassigned	-
OTU900	5.33333333333	3.55555555556	d__Fungi; k__Fungi; p__Ascomycota; c__Orbiliomycetes; o__Orbiliales; f__unclassified_o__Orbiliales; g__unclassified_o__Orbiliales; s__unclassified_o__Orbiliales	-	-	-	-	-	-	-	Unassigned	-
OTU1111	5.11111111111	3.77777777778	d__Fungi; k__Fungi; p__unclassified_k__Fungi; c__unclassified_k__Fungi; o__unclassified_k__Fungi; f__unclassified_k__Fungi; g__unclassified_k__Fungi; s__unclassified_k__Fungi	-	-	-	-	-	-	-	Unassigned	-
OTU1094	1.44444444444	7.44444444444	d__Fungi; k__Fungi; p__unclassified_k__Fungi; c__unclassified_k__Fungi; o__unclassified_k__Fungi; f__unclassified_k__Fungi; g__unclassified_k__Fungi; s__unclassified_k__Fungi	-	-	-	-	-	-	-	Unassigned	-
OTU1371	5.66666666667	3.11111111111	d__Fungi; k__Fungi; p__Ascomycota; c__Dothideomycetes; o__Pleosporales; f__Cucurbitariaceae; g__Pyrenochaeta; s__unclassified_g__Pyrenochaeta	Pyrenochaeta	13	Saprotroph	Undefined Saprotroph-Wood Saprotroph	NULL	Soft Rot	Highly Probable	NULL	Seehann G, et al. 1975. List of Fungi in Soft-Rot Tissue Tests. Institute fur Holzbiologie und Holzschutz, Bundesforschungsanstalt fur Forst - und Holzwirtshaft, Hamburg - Lohbrugge, Germany; Costa IPMW, et al. 2012. Mycotaxon 119:26; Tedersoo L, et al. 2014. Science 346:1256688
OTU258	4.0	4.77777777778	d__Fungi; k__Fungi; p__unclassified_k__Fungi; c__unclassified_k__Fungi; o__unclassified_k__Fungi; f__unclassified_k__Fungi; g__unclassified_k__Fungi; s__unclassified_k__Fungi	-	-	-	-	-	-	-	Unassigned	-
OTU1556	8.55555555556	0.111111111111	d__Fungi; k__Fungi; p__Ascomycota; c__Eurotiomycetes; o__Onygenales; f__Onygenaceae; g__Chrysosporium; s__Chrysosporium_lobatum	Onygenaceae	9	Saprotroph	Dung Saprotroph-Soil Saprotroph	Microfungus	NULL	Probable	Generally saprobic and keratinophilic, in soil or coprophilous, occasionally found on hair or horn (Cannon & Kirk 2007)	Cannon PF, Kirk PM. 2007. Fungal Families of the World. CAB International, Cambridge
OTU2984	0.0	8.66666666667	d__Fungi; k__Fungi; p__Mortierellomycota; c__Mortierellomycetes; o__Mortierellales; f__Mortierellaceae; g__unclassified_f__Mortierellaceae; s__unclassified_f__Mortierellaceae	Mortierellaceae	9	Saprotroph-Symbiotroph	Endophyte-Litter Saprotroph-Soil Saprotroph-Undefined Saprotroph	Microfungus	NULL	Possible	Saprobic in soil and thus frequenctly isolated from soil and material contaminated with soil such as hay or rotten silage and spoil tips (Cannon & Kirk 2007)	Cannon PF, Kirk PM. 2007. Fungal Families of the World. CAB International, Cambridge; Purahong W, et al. 2016. Molecular Ecology 25:4059-4074
OTU1579	2.66666666667	6.0	d__Fungi; k__Fungi; p__unclassified_k__Fungi; c__unclassified_k__Fungi; o__unclassified_k__Fungi; f__unclassified_k__Fungi; g__unclassified_k__Fungi; s__unclassified_k__Fungi	-	-	-	-	-	-	-	Unassigned	-
OTU3157	0.0	8.66666666667	d__Fungi; k__Fungi; p__Ascomycota; c__Dothideomycetes; o__Pleosporales; f__Pleosporales_fam_Incertae_sedis; g__Polyschema; s__Polyschema_sclerotigenum	-	-	-	-	-	-	-	Unassigned	-
OTU197	8.66666666667	0.0	d__Fungi; k__Fungi; p__Ascomycota; c__Dothideomycetes; o__Pleosporales; f__unclassified_o__Pleosporales; g__unclassified_o__Pleosporales; s__unclassified_o__Pleosporales	-	-	-	-	-	-	-	Unassigned	-
OTU2797	0.0	8.55555555556	d__Fungi; k__Fungi; p__Basidiomycota; c__Agaricomycetes; o__Cantharellales; f__Ceratobasidiaceae; g__unclassified_f__Ceratobasidiaceae; s__unclassified_f__Ceratobasidiaceae	Ceratobasidiaceae	9	Pathotroph-Saprotroph-Symbiotroph	Endomycorrhizal-Plant Pathogen-Undefined Saprotroph	Microfungus	NULL	Possible	Best known as plant pathogens, but also saprobic. Species are endomycorrhizal with a wide range of plant roots - especially of Orchidaceae but also even bryophytes (Cannon & Kirk 2007)	Cannon PF, Kirk PM. 2007. Fungal Families of the World. CAB International, Cambridge
OTU2122	7.77777777778	0.777777777778	d__Fungi; k__Fungi; p__Ascomycota; c__Sordariomycetes; o__Hypocreales; f__Cordycipitaceae; g__Simplicillium; s__Simplicillium_obclavatum	Simplicillium	13	Pathotroph	Animal Pathogen	NULL	NULL	Probable	NULL	Tedersoo L, et al. 2014. Science 346:1256688
OTU1881	2.11111111111	6.44444444444	d__Fungi; k__Fungi; p__Basidiomycota; c__Agaricomycetes; o__Boletales; f__Serpulaceae; g__Serpula; s__Serpula_similis	Serpula	13	Saprotroph	Wood Saprotroph	Corticioid	Brown Rot	Probable	NULL	Tedersoo L, et al. 2014. Science 346:1256688
OTU1518	5.22222222222	3.22222222222	d__Fungi; k__Fungi; p__Ascomycota; c__Eurotiomycetes; o__Onygenales; f__Onygenales_fam_Incertae_sedis; g__Spiromastix; s__Spiromastix_sp	Spiromastix	13	Saprotroph	Undefined Saprotroph	NULL	NULL	Probable	NULL	Tedersoo L, et al. 2014. Science 346:1256688
OTU1582	7.22222222222	1.22222222222	d__Fungi; k__Fungi; p__Ascomycota; c__Sordariomycetes; o__Hypocreales; f__Hypocreales_fam_Incertae_sedis; g__Acremonium; s__Acremonium_acutatum	Acremonium	13	Pathogen-Saprotroph-Symbiotroph	Animal Pathogen-Endophyte-Fungal Parasite-Plant Pathogen-Wood Saprotroph	Microfungus	Soft Rot	Possible	Endophyte detection method-culture (Hanada et al. 2010, Del Olmo-Ruiz & Arnold 2014); Likely opportunistic human pathogen (Irinyi et al. 2015)	Duncan CG, Eslyn WE. 1966. Mycologia 58:642-64; Nilsson T. 1973. Studies on wood degradation and cellulolytic activity of microfungi. No. 104; Worrall JJ, et al. 1997. Mycologia 89: 199-219; Hanada RE, et al. 2010. Fungal Biology 114:901-910; Del Olmo-Ruiz M, Arnold AE. 2014. Mycologia 106:8-21; Tedersoo L, et al. 2014. Science 346:1256688; Irinyi L, et al. 2015. Medical Mycology 53:313-337
OTU159	8.44444444444	0.0	d__Fungi; k__Fungi; p__Ascomycota; c__Sordariomycetes; o__Hypocreales; f__Bionectriaceae; g__Bionectria; s__Bionectria_rossmaniae	Bionectria	13	Pathotroph-Saprotroph	Fungal Parasite-Undefined Saprotroph	Microfungus	NULL	Probable	NULL	Tedersoo L, et al. 2014. Science 346:1256688
OTU382	8.44444444444	0.0	d__Fungi; k__Fungi; p__unclassified_k__Fungi; c__unclassified_k__Fungi; o__unclassified_k__Fungi; f__unclassified_k__Fungi; g__unclassified_k__Fungi; s__unclassified_k__Fungi	-	-	-	-	-	-	-	Unassigned	-
OTU49	0.555555555556	7.77777777778	d__Fungi; k__Fungi; p__unclassified_k__Fungi; c__unclassified_k__Fungi; o__unclassified_k__Fungi; f__unclassified_k__Fungi; g__unclassified_k__Fungi; s__unclassified_k__Fungi	-	-	-	-	-	-	-	Unassigned	-
OTU207	6.44444444444	1.88888888889	d__Fungi; k__Fungi; p__Ascomycota; c__Eurotiomycetes; o__Eurotiales; f__Aspergillaceae; g__Talaromyces; s__Talaromyces_purpureogenus	Talaromyces	13	Saprotroph	Undefined Saprotroph	NULL	NULL	Probable	NULL	Tedersoo L, et al. 2014. Science 346:1256688
OTU2835	0.0	8.33333333333	d__Fungi; k__Fungi; p__Basidiobolomycota; c__Basidiobolomycetes; o__Basidiobolales; f__Basidiobolaceae; g__Basidiobolus; s__Basidiobolus_ranarum	Basidiobolaceae	9	Pathotroph-Saprotroph-Symbiotroph	Animal Endosymbiont-Animal Pathogen-Undefined Saprotroph	Microfungus	NULL	Probable	Basidiobolus ranarum is commonly present in decaying fruit and vegetable matter, and as a commensal in the intestinal tract of frogs, toads, and lizards - Cause of subcutaneous zygomycosis in humans (Cannon & Kirk 2007)	Cannon PF, Kirk PM. 2007. Fungal Families of the World. CAB International, Cambridge
OTU2875	1.44444444444	6.88888888889	d__Fungi; k__Fungi; p__Ascomycota; c__Dothideomycetes; o__Pleosporales; f__Torulaceae; g__Torula; s__Torula_fici	Torula	13	Pathotroph-Saprotroph	Endophyte-Plant Pathogen-Wood Saprotroph	NULL	Soft Rot	Probable	Endophyte Host - Caryophyllacae (Costa et al. 2012)	Duncan CG, Eslyn WE. 1966. Mycologia 58:642-645; Costa IPMW, et al. 2012. Mycotaxon 119:26
OTU1175	4.33333333333	4.0	d__Fungi; k__Fungi; p__unclassified_k__Fungi; c__unclassified_k__Fungi; o__unclassified_k__Fungi; f__unclassified_k__Fungi; g__unclassified_k__Fungi; s__unclassified_k__Fungi	-	-	-	-	-	-	-	Unassigned	-
OTU1534	4.66666666667	3.55555555556	d__Fungi; k__Fungi; p__Ascomycota; c__Eurotiomycetes; o__Eurotiales; f__Aspergillaceae; g__Penicillium; s__unclassified_g__Penicillium	Eurotiales	7	Saprotroph	Undefined Saprotroph	Microfungus	NULL	Possible	NULL	Sterkenburg E, et al. 2015. New Phytologist 207:1145-1158
OTU1378	3.33333333333	4.88888888889	d__Fungi; k__Fungi; p__Ascomycota; c__Sordariomycetes; o__Hypocreales; f__Cordycipitaceae; g__Lecanicillium; s__Lecanicillium_saksenae	Lecanicillium	13	Pathotroph	Animal Pathogen	NULL	NULL	Probable	NULL	Tedersoo L, et al. 2014. Science 346:1256688
OTU2325	1.0	7.22222222222	d__Fungi; k__Fungi; p__Basidiomycota; c__Tremellomycetes; o__Trichosporonales; f__Trichosporonaceae; g__Apiotrichum; s__Apiotrichum_loubieri	Apiotrichum	13	Saprotroph	Soil Saprotroph	Microfungus	NULL	Possible	From forest soil (Calduch et al. 2002)	Calduch M, et al. 2002. Mycologia 94:355-361
OTU2772	0.0	8.22222222222	d__Fungi; k__Fungi; p__unclassified_k__Fungi; c__unclassified_k__Fungi; o__unclassified_k__Fungi; f__unclassified_k__Fungi; g__unclassified_k__Fungi; s__unclassified_k__Fungi	-	-	-	-	-	-	-	Unassigned	-
OTU1746	5.88888888889	2.22222222222	d__Fungi; k__Fungi; p__Ascomycota; c__Eurotiomycetes; o__Eurotiales; f__Aspergillaceae; g__Penicillium; s__unclassified_g__Penicillium	Eurotiales	7	Saprotroph	Undefined Saprotroph	Microfungus	NULL	Possible	NULL	Sterkenburg E, et al. 2015. New Phytologist 207:1145-1158
OTU2326	3.44444444444	4.66666666667	d__Fungi; k__Fungi; p__Ascomycota; c__Eurotiomycetes; o__Onygenales; f__Onygenaceae; g__Aphanoascus; s__Aphanoascus_keratinophilus	Onygenaceae	9	Saprotroph	Dung Saprotroph-Soil Saprotroph	Microfungus	NULL	Probable	Generally saprobic and keratinophilic, in soil or coprophilous, occasionally found on hair or horn (Cannon & Kirk 2007)	Cannon PF, Kirk PM. 2007. Fungal Families of the World. CAB International, Cambridge
OTU569	5.88888888889	2.22222222222	d__Fungi; k__Fungi; p__Ascomycota; c__Sordariomycetes; o__Hypocreales; f__unclassified_o__Hypocreales; g__unclassified_o__Hypocreales; s__unclassified_o__Hypocreales	Hypocreales	7	Saprotroph	Undefined Saprotroph	Microfungus	NULL	Possible	NULL	Sterkenburg E, et al. 2015. New Phytologist 207:1145-1158
OTU304	2.77777777778	5.33333333333	d__Fungi; k__Fungi; p__Mortierellomycota; c__Mortierellomycetes; o__Mortierellales; f__Mortierellales_fam_Incertae_sedis; g__Mortierellales_gen_Incertae_sedis; s__Mortierellales_sp	-	-	-	-	-	-	-	Unassigned	-
OTU2384	4.0	4.11111111111	d__Fungi; k__Fungi; p__Ascomycota; c__Sordariomycetes; o__Pisorisporiales; f__unclassified_o__Pisorisporiales; g__unclassified_o__Pisorisporiales; s__unclassified_o__Pisorisporiales	-	-	-	-	-	-	-	Unassigned	-
OTU200	2.33333333333	5.66666666667	d__Fungi; k__Fungi; p__Chytridiomycota; c__unclassified_p__Chytridiomycota; o__unclassified_p__Chytridiomycota; f__unclassified_p__Chytridiomycota; g__unclassified_p__Chytridiomycota; s__unclassified_p__Chytridiomycota	-	-	-	-	-	-	-	Unassigned	-
OTU1280	3.44444444444	4.55555555556	d__Fungi; k__Fungi; p__unclassified_k__Fungi; c__unclassified_k__Fungi; o__unclassified_k__Fungi; f__unclassified_k__Fungi; g__unclassified_k__Fungi; s__unclassified_k__Fungi	-	-	-	-	-	-	-	Unassigned	-
OTU668	0.888888888889	7.11111111111	d__Fungi; k__Fungi; p__Ascomycota; c__Orbiliomycetes; o__Orbiliales; f__Orbiliales_fam_Incertae_sedis; g__Vermispora; s__Vermispora_sp	-	-	-	-	-	-	-	Unassigned	-
OTU1362	0.666666666667	7.33333333333	d__Fungi; k__Fungi; p__unclassified_k__Fungi; c__unclassified_k__Fungi; o__unclassified_k__Fungi; f__unclassified_k__Fungi; g__unclassified_k__Fungi; s__unclassified_k__Fungi	-	-	-	-	-	-	-	Unassigned	-
OTU2103	0.0	7.88888888889	d__Fungi; k__Fungi; p__Ascomycota; c__Sordariomycetes; o__Hypocreales; f__Nectriaceae; g__Fusarium; s__Fusarium_buharicum	Fusarium	13	Pathotroph-Saprotroph-Symbiotroph	Animal Pathogen-Endophyte-Lichen Parasite-Plant Pathogen-Soil Saprotroph-Wood Saprotroph	Microfungus	NULL	Possible	Likely opportunistic human pathogen (Irinyi et al. 2015)	Duncan CG, Eslyn WE. 1966. Mycologia 58:642-664; Seehann G, et al. 1975. List of Fungi in Soft-Rot Tissue Tests. Institute fur Holzbiologie und Holzschutz, Bundesforschungsanstalt fur Forst - und Holzwirtshaft, Hamburg - Lohbrugge, Germany; Costa IPMW, et al. 2012. Mycotaxon 119:26; Tedersoo L, et al. 2014. Science 346:1256688; Irinyi L, et al. 2015. Medical Mycology 53:313-337; Schroers et al. 2…
OTU1501	3.0	4.88888888889	d__Fungi; k__Fungi; p__unclassified_k__Fungi; c__unclassified_k__Fungi; o__unclassified_k__Fungi; f__unclassified_k__Fungi; g__unclassified_k__Fungi; s__unclassified_k__Fungi	-	-	-	-	-	-	-	Unassigned	-
OTU2330	4.33333333333	3.55555555556	d__Fungi; k__Fungi; p__Ascomycota; c__Sordariomycetes; o__Microascales; f__Microascaceae; g__Microascus; s__Microascus_cinereus	Microascaceae	9	Pathotroph-Saprotroph-Symbiotroph	Animal Pathogen-Endophyte-Plant Pathogen-Undefined Saprotroph	Microfungus	NULL	Possible	Saprobic in soil or rotting vegetation, some species heat-tolerant and associatated with silage and compost, a few associated with humans and animals (Cannon & Kirk 2007)	Cannon PF, Kirk PM. 2007. Fungal Families of the World. CAB International, Cambridge
OTU2127	4.88888888889	2.88888888889	d__Fungi; k__Fungi; p__Ascomycota; c__Sordariomycetes; o__Sordariales; f__Chaetomiaceae; g__Trichocladium; s__Trichocladium_pyriforme	Trichocladium	13	Saprotroph	Undefined Saprotroph	NULL	NULL	Probable	NULL	Tedersoo L, et al. 2014. Science 346:1256688
OTU1683	4.11111111111	3.66666666667	d__Fungi; k__Fungi; p__Ascomycota; c__Eurotiomycetes; o__Eurotiales; f__Aspergillaceae; g__Aspergillus; s__Aspergillus_chlamydosporus	Eurotiales	7	Saprotroph	Undefined Saprotroph	Microfungus	NULL	Possible	NULL	Sterkenburg E, et al. 2015. New Phytologist 207:1145-1158
OTU280	5.77777777778	1.88888888889	d__Fungi; k__Fungi; p__Ascomycota; c__Leotiomycetes; o__Helotiales; f__Myxotrichaceae; g__Oidiodendron; s__Oidiodendron_cereale	Oidiodendron	13	Pathotroph-Symbiotroph	Ericoid Mycorrhizal	Dark Septate Endophyte	NULL	Probable	NULL	Newsham 2011. New Phytologist 190:783-793 (as DSE)
OTU3217	2.55555555556	5.11111111111	d__Fungi; k__Fungi; p__unclassified_k__Fungi; c__unclassified_k__Fungi; o__unclassified_k__Fungi; f__unclassified_k__Fungi; g__unclassified_k__Fungi; s__unclassified_k__Fungi	-	-	-	-	-	-	-	Unassigned	-
OTU1620	0.666666666667	7.0	d__Fungi; k__Fungi; p__unclassified_k__Fungi; c__unclassified_k__Fungi; o__unclassified_k__Fungi; f__unclassified_k__Fungi; g__unclassified_k__Fungi; s__unclassified_k__Fungi	-	-	-	-	-	-	-	Unassigned	-
OTU2577	0.333333333333	7.33333333333	d__Fungi; k__Fungi; p__Ascomycota; c__Sordariomycetes; o__Microascales; f__Microascaceae; g__Scedosporium; s__unclassified_g__Scedosporium	Scedosporium	13	Saprotroph	Undefined Saprotroph	NULL	NULL	Probable	NULL	Tedersoo L, et al. 2014. Science 346:1256688
OTU1570	7.44444444444	0.222222222222	d__Fungi; k__Fungi; p__Basidiomycota; c__Agaricomycetes; o__Thelephorales; f__Thelephoraceae; g__unclassified_f__Thelephoraceae; s__unclassified_f__Thelephoraceae	Thelephoraceae	9	Saprotroph-Symbiotroph	Ectomycorrhizal-Undefined Saprotroph	Clavarioid	NULL	Probable	On the ground, on soil, a few on wood. At least some speices ectomycorrhizal (Cannon & Kirk 2007)	Cannon PF, Kirk PM. 2007. Fungal Families of the World. CAB International, Cambridge
OTU1426	7.55555555556	0.0	d__Fungi; k__Fungi; p__Ascomycota; c__Eurotiomycetes; o__Eurotiales; f__Aspergillaceae; g__Penicillium; s__Penicillium_brocae	Eurotiales	7	Saprotroph	Undefined Saprotroph	Microfungus	NULL	Possible	NULL	Sterkenburg E, et al. 2015. New Phytologist 207:1145-1158
OTU209	4.0	3.55555555556	d__Fungi; k__Fungi; p__Ascomycota; c__Dothideomycetes; o__Pleosporales; f__Phaeosphaeriaceae; g__Setophoma; s__Setophoma_terrestris	Phaeosphaeriaceae	9	Pathotroph-Saprotroph	Fungal Parasite-Plant Pathogen-Plant Saprotroph	Microfungus	NULL	Probable	Necrotrophic or saprobic on a wide range of plants, especially monocotyledons; a few species parasitic on other fungi (Cannon & Kirk 2007)	Cannon PF, Kirk PM. 2007. Fungal Families of the World. CAB International, Cambridge
OTU2635	6.55555555556	1.0	d__Fungi; k__Fungi; p__Ascomycota; c__Sordariomycetes; o__Glomerellales; f__Glomerellaceae; g__Colletotrichum; s__Colletotrichum_magnum	Colletotrichum	13	Pathotroph-Symbiotroph	Endophyte-Plant Pathogen	Microfungus	NULL	Probable	NULL	Costa IPMW, et al. 2012. Mycotaxon 119:26; Tedersoo L, et al. 2014. Science 346:1256688; http://www.apsnet.org/publications/commonnames/Pages/default.aspx
OTU1354	5.77777777778	1.77777777778	d__Fungi; k__Fungi; p__unclassified_k__Fungi; c__unclassified_k__Fungi; o__unclassified_k__Fungi; f__unclassified_k__Fungi; g__unclassified_k__Fungi; s__unclassified_k__Fungi	-	-	-	-	-	-	-	Unassigned	-
OTU1648	0.444444444444	7.0	d__Fungi; k__Fungi; p__Ascomycota; c__Sordariomycetes; o__Hypocreales; f__unclassified_o__Hypocreales; g__unclassified_o__Hypocreales; s__unclassified_o__Hypocreales	Hypocreales	7	Saprotroph	Undefined Saprotroph	Microfungus	NULL	Possible	NULL	Sterkenburg E, et al. 2015. New Phytologist 207:1145-1158
OTU144	6.22222222222	1.22222222222	d__Fungi; k__Fungi; p__Ascomycota; c__Orbiliomycetes; o__Orbiliales; f__Orbiliaceae; g__Hyalorbilia; s__Hyalorbilia_fusarina	Hyalorbilia	13	Saprotroph	Undefined Saprotroph	NULL	NULL	Probable	NULL	Tedersoo L, et al. 2014. Science 346:1256688
OTU1357	3.11111111111	4.33333333333	d__Fungi; k__Fungi; p__Chytridiomycota; c__unclassified_p__Chytridiomycota; o__unclassified_p__Chytridiomycota; f__unclassified_p__Chytridiomycota; g__unclassified_p__Chytridiomycota; s__unclassified_p__Chytridiomycota	-	-	-	-	-	-	-	Unassigned	-
OTU1171	7.11111111111	0.222222222222	d__Fungi; k__Fungi; p__unclassified_k__Fungi; c__unclassified_k__Fungi; o__unclassified_k__Fungi; f__unclassified_k__Fungi; g__unclassified_k__Fungi; s__unclassified_k__Fungi	-	-	-	-	-	-	-	Unassigned	-
OTU2336	1.11111111111	6.22222222222	d__Fungi; k__Fungi; p__Ascomycota; c__Dothideomycetes; o__Pleosporales; f__Zopfiaceae; g__Didymocrea; s__Didymocrea_leucaenae	-	-	-	-	-	-	-	Unassigned	-
OTU2320	1.55555555556	5.66666666667	d__Fungi; k__Fungi; p__Zoopagomycota; c__Zoopagomycetes; o__Zoopagales; f__Zoopagaceae; g__Acaulopage; s__Acaulopage_tetraceros	Acaulopage	13	Pathotroph	Animal Pathogen	NULL	NULL	Probable	NULL	Tedersoo L, et al. 2014. Science 346:1256688
OTU145	4.66666666667	2.55555555556	d__Fungi; k__Fungi; p__unclassified_k__Fungi; c__unclassified_k__Fungi; o__unclassified_k__Fungi; f__unclassified_k__Fungi; g__unclassified_k__Fungi; s__unclassified_k__Fungi	-	-	-	-	-	-	-	Unassigned	-
OTU1213	3.66666666667	3.55555555556	d__Fungi; k__Fungi; p__unclassified_k__Fungi; c__unclassified_k__Fungi; o__unclassified_k__Fungi; f__unclassified_k__Fungi; g__unclassified_k__Fungi; s__unclassified_k__Fungi	-	-	-	-	-	-	-	Unassigned	-
OTU397	3.22222222222	4.0	d__Fungi; k__Fungi; p__Ascomycota; c__Sordariomycetes; o__Hypocreales; f__Hypocreales_fam_Incertae_sedis; g__unclassified_f__Hypocreales_fam_Incertae_sedis; s__unclassified_f__Hypocreales_fam_Incertae_sedis	Hypocreales	7	Saprotroph	Undefined Saprotroph	Microfungus	NULL	Possible	NULL	Sterkenburg E, et al. 2015. New Phytologist 207:1145-1158
OTU2080	3.88888888889	3.22222222222	d__Fungi; k__Fungi; p__Ascomycota; c__Sordariomycetes; o__Hypocreales; f__Nectriaceae; g__Fusarium; s__Fusarium_nematophilum	Fusarium	13	Pathotroph-Saprotroph-Symbiotroph	Animal Pathogen-Endophyte-Lichen Parasite-Plant Pathogen-Soil Saprotroph-Wood Saprotroph	Microfungus	NULL	Possible	Likely opportunistic human pathogen (Irinyi et al. 2015)	Duncan CG, Eslyn WE. 1966. Mycologia 58:642-664; Seehann G, et al. 1975. List of Fungi in Soft-Rot Tissue Tests. Institute fur Holzbiologie und Holzschutz, Bundesforschungsanstalt fur Forst - und Holzwirtshaft, Hamburg - Lohbrugge, Germany; Costa IPMW, et al. 2012. Mycotaxon 119:26; Tedersoo L, et al. 2014. Science 346:1256688; Irinyi L, et al. 2015. Medical Mycology 53:313-337; Schroers et al. 2…
OTU481	3.22222222222	3.88888888889	d__Fungi; k__Fungi; p__Ascomycota; c__Dothideomycetes; o__Pleosporales; f__Didymosphaeriaceae; g__Pseudopithomyces; s__unclassified_g__Pseudopithomyces	Didymosphaeriaceae	9	Pathotroph-Saprotroph-Symbiotroph	Endophyte-Lichen Parasite-Plant Pathogen-Undefined Saprotroph	Microfungus	NULL	Probable	Saprobes in both woody and herbaceous material, also parasitic on other fungi (Cannon & Kirk 2007)	Cannon PF, Kirk PM. 2007. Fungal Families of the World. CAB International, Cambridge; Massimo NC, et al. 2015. Microbial Ecology 70:61-76
OTU1546	3.33333333333	3.77777777778	d__Fungi; k__Fungi; p__unclassified_k__Fungi; c__unclassified_k__Fungi; o__unclassified_k__Fungi; f__unclassified_k__Fungi; g__unclassified_k__Fungi; s__unclassified_k__Fungi	-	-	-	-	-	-	-	Unassigned	-
OTU1377	4.11111111111	3.0	d__Fungi; k__Fungi; p__Basidiomycota; c__Agaricomycetes; o__Polyporales; f__Phanerochaetaceae; g__Phanerochaete; s__Phanerochaete_australis	Phanerochaete	13	Saprotroph	Wood Saprotroph	Corticioid	White Rot	Highly Probable	NULL	Glenn JK, et al. 1983. Biochemical and Biophysical Research Communications 114:1077-1083
OTU67	5.77777777778	1.33333333333	d__Fungi; k__Fungi; p__Glomeromycota; c__unclassified_p__Glomeromycota; o__unclassified_p__Glomeromycota; f__unclassified_p__Glomeromycota; g__unclassified_p__Glomeromycota; s__unclassified_p__Glomeromycota	Glomeromycota	3	Symbiotroph	Arbuscular Mycorrhizal	NULL	NULL	Highly Probable	NULL	Redecker D, et al. 2013. Mycorrhiza 23:515-531
OTU1135	6.88888888889	0.111111111111	d__Fungi; k__Fungi; p__Ascomycota; c__Sordariomycetes; o__Microascales; f__Microascaceae; g__Scedosporium; s__Scedosporium_dehoogii	Scedosporium	13	Saprotroph	Undefined Saprotroph	NULL	NULL	Probable	NULL	Tedersoo L, et al. 2014. Science 346:1256688
OTU1887	4.33333333333	2.66666666667	d__Fungi; k__Fungi; p__Ascomycota; c__Dothideomycetes; o__Pleosporales; f__Sporormiaceae; g__Westerdykella; s__unclassified_g__Westerdykella	Westerdykella	13	Saprotroph	Undefined Saprotroph	NULL	NULL	Probable	NULL	Tedersoo L, et al. 2014. Science 346:1256688 (doi:10.1126/science.1256688)
OTU1894	0.0	7.0	d__Fungi; k__Fungi; p__Ascomycota; c__Sordariomycetes; o__Hypocreales; f__Nectriaceae; g__Fusarium; s__Fusarium_lunatum	Fusarium	13	Pathotroph-Saprotroph-Symbiotroph	Animal Pathogen-Endophyte-Lichen Parasite-Plant Pathogen-Soil Saprotroph-Wood Saprotroph	Microfungus	NULL	Possible	Likely opportunistic human pathogen (Irinyi et al. 2015)	Duncan CG, Eslyn WE. 1966. Mycologia 58:642-664; Seehann G, et al. 1975. List of Fungi in Soft-Rot Tissue Tests. Institute fur Holzbiologie und Holzschutz, Bundesforschungsanstalt fur Forst - und Holzwirtshaft, Hamburg - Lohbrugge, Germany; Costa IPMW, et al. 2012. Mycotaxon 119:26; Tedersoo L, et al. 2014. Science 346:1256688; Irinyi L, et al. 2015. Medical Mycology 53:313-337; Schroers et al. 2…
OTU294	7.0	0.0	d__Fungi; k__Fungi; p__Ascomycota; c__Sordariomycetes; o__Hypocreales; f__Nectriaceae; g__Fusarium; s__Fusarium_petroliphilum	Fusarium	13	Pathotroph-Saprotroph-Symbiotroph	Animal Pathogen-Endophyte-Lichen Parasite-Plant Pathogen-Soil Saprotroph-Wood Saprotroph	Microfungus	NULL	Possible	Likely opportunistic human pathogen (Irinyi et al. 2015)	Duncan CG, Eslyn WE. 1966. Mycologia 58:642-664; Seehann G, et al. 1975. List of Fungi in Soft-Rot Tissue Tests. Institute fur Holzbiologie und Holzschutz, Bundesforschungsanstalt fur Forst - und Holzwirtshaft, Hamburg - Lohbrugge, Germany; Costa IPMW, et al. 2012. Mycotaxon 119:26; Tedersoo L, et al. 2014. Science 346:1256688; Irinyi L, et al. 2015. Medical Mycology 53:313-337; Schroers et al. 2…
OTU1496	3.11111111111	3.88888888889	d__Fungi; k__Fungi; p__unclassified_k__Fungi; c__unclassified_k__Fungi; o__unclassified_k__Fungi; f__unclassified_k__Fungi; g__unclassified_k__Fungi; s__unclassified_k__Fungi	-	-	-	-	-	-	-	Unassigned	-
OTU1148	6.11111111111	0.888888888889	d__Fungi; k__Fungi; p__Ascomycota; c__Eurotiomycetes; o__Eurotiales; f__Aspergillaceae; g__Penicillium; s__Penicillium_marthae-christenseniae	Eurotiales	7	Saprotroph	Undefined Saprotroph	Microfungus	NULL	Possible	NULL	Sterkenburg E, et al. 2015. New Phytologist 207:1145-1158
OTU2542	0.888888888889	6.11111111111	d__Fungi; k__Fungi; p__Mortierellomycota; c__Mortierellomycota_cls_Incertae_sedis; o__Mortierellomycota_ord_Incertae_sedis; f__Mortierellomycota_fam_Incertae_sedis; g__Mortierellomycota_gen_Incertae_sedis; s__Mortierellomycota_sp	-	-	-	-	-	-	-	Unassigned	-
OTU2254	0.666666666667	6.33333333333	d__Fungi; k__Fungi; p__Mortierellomycota; c__Mortierellomycetes; o__Mortierellales; f__Mortierellaceae; g__Mortierella; s__Mortierella_alpina	Mortierellaceae	9	Saprotroph-Symbiotroph	Endophyte-Litter Saprotroph-Soil Saprotroph-Undefined Saprotroph	Microfungus	NULL	Possible	Saprobic in soil and thus frequenctly isolated from soil and material contaminated with soil such as hay or rotten silage and spoil tips (Cannon & Kirk 2007)	Cannon PF, Kirk PM. 2007. Fungal Families of the World. CAB International, Cambridge; Purahong W, et al. 2016. Molecular Ecology 25:4059-4074
OTU1162	6.33333333333	0.666666666667	d__Fungi; k__Fungi; p__unclassified_k__Fungi; c__unclassified_k__Fungi; o__unclassified_k__Fungi; f__unclassified_k__Fungi; g__unclassified_k__Fungi; s__unclassified_k__Fungi	-	-	-	-	-	-	-	Unassigned	-
OTU522	6.88888888889	0.0	d__Fungi; k__Fungi; p__Ascomycota; c__Sordariomycetes; o__Sordariales; f__Chaetomiaceae; g__unclassified_f__Chaetomiaceae; s__unclassified_f__Chaetomiaceae	Chaetomiaceae	9	Pathotroph-Saprotroph-Symbiotroph	Animal Pathogen-Dung Saprotroph-Endophyte-Epiphyte-Plant Saprotroph-Wood Saprotroph	Microfungus	Soft Rot	Possible	Saprobic, acting as key decay organisms of plant materials and plant-derived commodities (Cannon & Kirk 2007); Epiphyte detection method-culture (Massimo et al. 2015); Endophyte detection method-culture (Busby et al. 2016, David et al. 2016); Likely opportunistic human pathogen (Irinyi et al. 2015)	Seehann G, et al. 1975. List of Fungi in Soft-Rot Tissue Tests. Institute fur Holzbiologie und Holzschutz, Bundesforschungsanstalt fur Forst - und Holzwirtshaft, Hamburg - Lohbrugge, Germany; Cannon PF, Kirk PM. 2007. Fungal Families of the World. CAB International, Cambridge; Bills GF, et al. 2013. Current Opinion in microbiology, 16:549-565; Tedersoo L, et al. 2014. Science 346:1256688; Irinyi …
OTU1272	6.88888888889	0.0	d__Fungi; k__Fungi; p__unclassified_k__Fungi; c__unclassified_k__Fungi; o__unclassified_k__Fungi; f__unclassified_k__Fungi; g__unclassified_k__Fungi; s__unclassified_k__Fungi	-	-	-	-	-	-	-	Unassigned	-
OTU655	6.88888888889	0.0	d__Fungi; k__Fungi; p__unclassified_k__Fungi; c__unclassified_k__Fungi; o__unclassified_k__Fungi; f__unclassified_k__Fungi; g__unclassified_k__Fungi; s__unclassified_k__Fungi	-	-	-	-	-	-	-	Unassigned	-
OTU1150	3.88888888889	3.0	d__Fungi; k__Fungi; p__unclassified_k__Fungi; c__unclassified_k__Fungi; o__unclassified_k__Fungi; f__unclassified_k__Fungi; g__unclassified_k__Fungi; s__unclassified_k__Fungi	-	-	-	-	-	-	-	Unassigned	-
OTU2761	1.55555555556	5.33333333333	d__Fungi; k__Fungi; p__Chytridiomycota; c__unclassified_p__Chytridiomycota; o__unclassified_p__Chytridiomycota; f__unclassified_p__Chytridiomycota; g__unclassified_p__Chytridiomycota; s__unclassified_p__Chytridiomycota	-	-	-	-	-	-	-	Unassigned	-
OTU1516	6.0	0.888888888889	d__Fungi; k__Fungi; p__Ascomycota; c__Pezizomycetes; o__Pezizales; f__Ascobolaceae; g__Ascobolus; s__unclassified_g__Ascobolus	Ascobolus	13	Saprotroph	Dung Saprotroph-Wood Saprotroph	NULL	Soft Rot	Probable	NULL	Duncan CG, Eslyn WE. 1966. Mycologia 58:642-645; Bell A.��1983. Dung Fungi: An Illustrated Guide to Coprophilous Fungi in New Zealand. Victoria University Press, Wellington; Tedersoo L, et al. 2014. Science 346:1256691
OTU2426	0.777777777778	6.11111111111	d__Fungi; k__Fungi; p__Ascomycota; c__Dothideomycetes; o__Pleosporales; f__Pleosporales_fam_Incertae_sedis; g__Aaosphaeria; s__Aaosphaeria_arxii	Aaosphaeria	13	Saprotroph	Undefined Saprotroph	Microfungus	NULL	Probable	NULL	Tedersoo L, et al. 2014. Science 346:1256688
OTU2655	1.88888888889	4.88888888889	d__Fungi; k__Fungi; p__Basidiomycota; c__Agaricomycetes; o__unclassified_c__Agaricomycetes; f__unclassified_c__Agaricomycetes; g__unclassified_c__Agaricomycetes; s__unclassified_c__Agaricomycetes	-	-	-	-	-	-	-	Unassigned	-
OTU2653	4.0	2.77777777778	d__Fungi; k__Fungi; p__Ascomycota; c__Sordariomycetes; o__Hypocreales; f__Hypocreaceae; g__Trichoderma; s__Trichoderma_capillare	Hypocreales	7	Saprotroph	Undefined Saprotroph	Microfungus	NULL	Possible	NULL	Sterkenburg E, et al. 2015. New Phytologist 207:1145-1158
OTU388	6.77777777778	0.0	d__Fungi; k__Fungi; p__Ascomycota; c__Sordariomycetes; o__Hypocreales; f__Niessliaceae; g__Niesslia; s__Niesslia_ligustica	Niesslia	13	Saprotroph	Undefined Saprotroph	NULL	NULL	Probable	NULL	Tedersoo L, et al. 2014. Science 346:1256688
OTU2119	5.33333333333	1.44444444444	d__Fungi; k__Fungi; p__Ascomycota; c__Eurotiomycetes; o__Eurotiales; f__Aspergillaceae; g__Aspergillus; s__Aspergillus_ochraceus	Eurotiales	7	Saprotroph	Undefined Saprotroph	Microfungus	NULL	Possible	NULL	Sterkenburg E, et al. 2015. New Phytologist 207:1145-1158
OTU1455	5.33333333333	1.44444444444	d__Fungi; k__Fungi; p__unclassified_k__Fungi; c__unclassified_k__Fungi; o__unclassified_k__Fungi; f__unclassified_k__Fungi; g__unclassified_k__Fungi; s__unclassified_k__Fungi	-	-	-	-	-	-	-	Unassigned	-
OTU2231	0.0	6.66666666667	d__Fungi; k__Fungi; p__Ascomycota; c__Dothideomycetes; o__Capnodiales; f__Capnodiaceae; g__Leptoxyphium; s__Leptoxyphium_fumago	Leptoxyphium	13	Saprotroph	Undefined Saprotroph	Microfungus	NULL	Probable	NULL	Tedersoo L, et al. 2014. Science 346:1256688
OTU1336	4.88888888889	1.77777777778	d__Fungi; k__Fungi; p__unclassified_k__Fungi; c__unclassified_k__Fungi; o__unclassified_k__Fungi; f__unclassified_k__Fungi; g__unclassified_k__Fungi; s__unclassified_k__Fungi	-	-	-	-	-	-	-	Unassigned	-
OTU2131	2.0	4.66666666667	d__Fungi; k__Fungi; p__unclassified_k__Fungi; c__unclassified_k__Fungi; o__unclassified_k__Fungi; f__unclassified_k__Fungi; g__unclassified_k__Fungi; s__unclassified_k__Fungi	-	-	-	-	-	-	-	Unassigned	-
OTU1379	4.11111111111	2.55555555556	d__Fungi; k__Fungi; p__Ascomycota; c__Sordariomycetes; o__Sordariales; f__Lasiosphaeriaceae; g__unclassified_f__Lasiosphaeriaceae; s__unclassified_f__Lasiosphaeriaceae	Lasiosphaeriaceae	9	Saprotroph	Undefined Saprotroph	Microfungus	NULL	Probable	Saprobes found dung, soil and rotting vegetation (Cannon & Kirk 2007)	Cannon PF, Kirk PM. 2007. Fungal Families of the World. CAB International, Cambridge
OTU1266	5.77777777778	0.777777777778	d__Fungi; k__Fungi; p__Ascomycota; c__Sordariomycetes; o__unclassified_c__Sordariomycetes; f__unclassified_c__Sordariomycetes; g__unclassified_c__Sordariomycetes; s__unclassified_c__Sordariomycetes	-	-	-	-	-	-	-	Unassigned	-
OTU1328	4.55555555556	1.88888888889	d__Fungi; k__Fungi; p__Ascomycota; c__Sordariomycetes; o__Microascales; f__Microascaceae; g__Pseudallescheria; s__Pseudallescheria_boydii	Pseudallescheria	13	Saprotroph	Undefined Saprotroph	NULL	NULL	Probable	NULL	Tedersoo L, et al. 2014. Science 346:1256688
OTU221	3.77777777778	2.66666666667	d__Fungi; k__Fungi; p__Ascomycota; c__Eurotiomycetes; o__Eurotiales; f__Trichocomaceae; g__Thermomyces; s__Thermomyces_stellatus	Thermomyces	13	Pathotroph-Symbiotroph	Endophyte-Plant Pathogen	NULL	NULL	Possible	Host - Cannabaceae, Moraceae, Oleaceae	Costa IPMW, et al. 2012. Mycotaxon 119:26
OTU1577	6.44444444444	0.0	d__Fungi; k__Fungi; p__Ascomycota; c__Eurotiomycetes; o__Eurotiales; f__Aspergillaceae; g__Talaromyces; s__unclassified_g__Talaromyces	Talaromyces	13	Saprotroph	Undefined Saprotroph	NULL	NULL	Probable	NULL	Tedersoo L, et al. 2014. Science 346:1256688
OTU2117	3.44444444444	3.0	d__Fungi; k__Fungi; p__Ascomycota; c__Sordariomycetes; o__Sordariomycetes_ord_Incertae_sedis; f__Thyridiaceae; g__Thyridium; s__unclassified_g__Thyridium	Thyridium	13	Saprotroph	Wood Saprotroph	Microfungus	NULL	Probable	NULL	Tedersoo L, et al. 2014. Science 346:1256688
OTU375	6.44444444444	0.0	d__Fungi; k__Fungi; p__Ascomycota; c__Eurotiomycetes; o__Onygenales; f__Arachnomycetaceae; g__Arachnomyces; s__Arachnomyces_pilosus	Arachnomyces	13	Saprotroph	Dung Saprotroph	NULL	NULL	Highly Probable	NULL	Bills GF, et al. 2013. Current Opinion in microbiology, 16:549-565
OTU3170	0.0	6.44444444444	d__Fungi; k__Fungi; p__Basidiomycota; c__Agaricomycetes; o__Agaricales; f__unclassified_o__Agaricales; g__unclassified_o__Agaricales; s__unclassified_o__Agaricales	-	-	-	-	-	-	-	Unassigned	-
OTU791	6.44444444444	0.0	d__Fungi; k__Fungi; p__unclassified_k__Fungi; c__unclassified_k__Fungi; o__unclassified_k__Fungi; f__unclassified_k__Fungi; g__unclassified_k__Fungi; s__unclassified_k__Fungi	-	-	-	-	-	-	-	Unassigned	-
OTU3228	0.0	6.44444444444	d__Fungi; k__Fungi; p__Chytridiomycota; c__unclassified_p__Chytridiomycota; o__unclassified_p__Chytridiomycota; f__unclassified_p__Chytridiomycota; g__unclassified_p__Chytridiomycota; s__unclassified_p__Chytridiomycota	-	-	-	-	-	-	-	Unassigned	-
OTU2314	4.11111111111	2.33333333333	d__Fungi; k__Fungi; p__unclassified_k__Fungi; c__unclassified_k__Fungi; o__unclassified_k__Fungi; f__unclassified_k__Fungi; g__unclassified_k__Fungi; s__unclassified_k__Fungi	-	-	-	-	-	-	-	Unassigned	-
OTU827	1.66666666667	4.66666666667	d__Fungi; k__Fungi; p__Basidiomycota; c__Agaricomycetes; o__Agaricales; f__Psathyrellaceae; g__Candolleomyces; s__Candolleomyces_candolleanus	Psathyrellaceae	9	Saprotroph	Dung Saprotroph-Plant Saprotroph-Wood Saprotroph	Agaricoid	NULL	Probable	Saprobic, in grass, on dung, rotten wood and similar substrata (Cannon & Kirk 2007)	Cannon PF, Kirk PM. 2007. Fungal Families of the World. CAB International, Cambridge
OTU2569	2.55555555556	3.77777777778	d__Fungi; k__Fungi; p__Ascomycota; c__Eurotiomycetes; o__Chaetothyriales; f__Herpotrichiellaceae; g__Cladophialophora; s__Cladophialophora_tortuosa	Cladophialophora	13	Saprotroph	Undefined Saprotroph	Facultative Yeast	NULL	Probable	NULL	James TY, et al. 2006. Nature 443:818-822
OTU41	6.0	0.333333333333	d__Fungi; k__Fungi; p__Ascomycota; c__Sordariomycetes; o__Hypocreales; f__Nectriaceae; g__Fusicolla; s__Fusicolla_acetilerea	Hypocreales	7	Saprotroph	Undefined Saprotroph	Microfungus	NULL	Possible	NULL	Sterkenburg E, et al. 2015. New Phytologist 207:1145-1158
OTU2100	4.22222222222	2.11111111111	d__Fungi; k__Fungi; p__Ascomycota; c__Dothideomycetes; o__Pleosporales; f__Pleosporaceae; g__Stemphylium; s__Stemphylium_lycopersici	Stemphylium	13	Pathotroph-Saprotroph	Plant Pathogen-Wood Saprotroph	NULL	Soft Rot	Highly Probable	NULL	Duncan CG, Eslyn WE. 1966. Mycologia 58:642-664; Seehann G, et al. 1975. List of Fungi in Soft-Rot Tissue Tests. Institute fur Holzbiologie und Holzschutz, Bundesforschungsanstalt fur Forst - und Holzwirtshaft, Hamburg - Lohbrugge, Germany; Costa IPMW, et al. 2012. Mycotaxon 119:26; Tedersoo L, et al. 2014. Science 346:1256688; http://www.apsnet.org/publications/commonnames/Pages/default.aspx
OTU2190	1.22222222222	5.11111111111	d__Fungi; k__Fungi; p__Ascomycota; c__Sordariomycetes; o__Sordariales; f__unclassified_o__Sordariales; g__unclassified_o__Sordariales; s__unclassified_o__Sordariales	-	-	-	-	-	-	-	Unassigned	-
OTU121	5.44444444444	0.888888888889	d__Fungi; k__Fungi; p__Ascomycota; c__Sordariomycetes; o__Hypocreales; f__unclassified_o__Hypocreales; g__unclassified_o__Hypocreales; s__unclassified_o__Hypocreales	Hypocreales	7	Saprotroph	Undefined Saprotroph	Microfungus	NULL	Possible	NULL	Sterkenburg E, et al. 2015. New Phytologist 207:1145-1158
OTU2363	2.77777777778	3.44444444444	d__Fungi; k__Fungi; p__Ascomycota; c__Dothideomycetes; o__Botryosphaeriales; f__Botryosphaeriaceae; g__Neodeightonia; s__Neodeightonia_subglobosa	Neodeightonia	13	Pathotroph	Plant Pathogen	NULL	NULL	Probable	NULL	Tedersoo L, et al. 2014. Science 346:1256688
OTU2623	0.0	6.22222222222	d__Fungi; k__Fungi; p__Ascomycota; c__Sordariomycetes; o__Sordariales; f__Sordariaceae; g__unclassified_f__Sordariaceae; s__unclassified_f__Sordariaceae	Sordariaceae	9	Saprotroph	Dung Saprotroph-Plant Saprotroph	Microfungus	Null	Probable	Saprobic, especially on dung and rotting vegetation but also found associated with food stuffs (Cannon & Kirk 2007)	Cannon PF, Kirk PM. 2007. Fungal Families of the World. CAB International, Cambridge
OTU3185	1.44444444444	4.77777777778	d__Fungi; k__Fungi; p__Ascomycota; c__Eurotiomycetes; o__Eurotiales; f__Aspergillaceae; g__Penicillium; s__unclassified_g__Penicillium	Eurotiales	7	Saprotroph	Undefined Saprotroph	Microfungus	NULL	Possible	NULL	Sterkenburg E, et al. 2015. New Phytologist 207:1145-1158
OTU251	2.77777777778	3.44444444444	d__Fungi; k__Fungi; p__unclassified_k__Fungi; c__unclassified_k__Fungi; o__unclassified_k__Fungi; f__unclassified_k__Fungi; g__unclassified_k__Fungi; s__unclassified_k__Fungi	-	-	-	-	-	-	-	Unassigned	-
OTU170	2.22222222222	4.0	d__Fungi; k__Fungi; p__unclassified_k__Fungi; c__unclassified_k__Fungi; o__unclassified_k__Fungi; f__unclassified_k__Fungi; g__unclassified_k__Fungi; s__unclassified_k__Fungi	-	-	-	-	-	-	-	Unassigned	-
OTU1283	1.77777777778	4.44444444444	d__Fungi; k__Fungi; p__unclassified_k__Fungi; c__unclassified_k__Fungi; o__unclassified_k__Fungi; f__unclassified_k__Fungi; g__unclassified_k__Fungi; s__unclassified_k__Fungi	-	-	-	-	-	-	-	Unassigned	-
OTU565	0.888888888889	5.33333333333	d__Fungi; k__Fungi; p__unclassified_k__Fungi; c__unclassified_k__Fungi; o__unclassified_k__Fungi; f__unclassified_k__Fungi; g__unclassified_k__Fungi; s__unclassified_k__Fungi	-	-	-	-	-	-	-	Unassigned	-
OTU1313	1.66666666667	4.44444444444	d__Fungi; k__Fungi; p__Ascomycota; c__Eurotiomycetes; o__Eurotiales; f__Aspergillaceae; g__Hamigera; s__unclassified_g__Hamigera	Eurotiales	7	Saprotroph	Undefined Saprotroph	Microfungus	NULL	Possible	NULL	Sterkenburg E, et al. 2015. New Phytologist 207:1145-1158
OTU2860	5.0	1.11111111111	d__Fungi; k__Fungi; p__Ascomycota; c__Dothideomycetes; o__Pleosporales; f__Didymosphaeriaceae; g__Pseudopithomyces; s__Pseudopithomyces_chartarum	Didymosphaeriaceae	9	Pathotroph-Saprotroph-Symbiotroph	Endophyte-Lichen Parasite-Plant Pathogen-Undefined Saprotroph	Microfungus	NULL	Probable	Saprobes in both woody and herbaceous material, also parasitic on other fungi (Cannon & Kirk 2007)	Cannon PF, Kirk PM. 2007. Fungal Families of the World. CAB International, Cambridge; Massimo NC, et al. 2015. Microbial Ecology 70:61-76
OTU1326	4.77777777778	1.33333333333	d__Fungi; k__Fungi; p__unclassified_k__Fungi; c__unclassified_k__Fungi; o__unclassified_k__Fungi; f__unclassified_k__Fungi; g__unclassified_k__Fungi; s__unclassified_k__Fungi	-	-	-	-	-	-	-	Unassigned	-
OTU2539	0.0	6.11111111111	d__Fungi; k__Fungi; p__Basidiomycota; c__Agaricomycetes; o__unclassified_c__Agaricomycetes; f__unclassified_c__Agaricomycetes; g__unclassified_c__Agaricomycetes; s__unclassified_c__Agaricomycetes	-	-	-	-	-	-	-	Unassigned	-
OTU2899	0.888888888889	5.22222222222	d__Fungi; k__Fungi; p__unclassified_k__Fungi; c__unclassified_k__Fungi; o__unclassified_k__Fungi; f__unclassified_k__Fungi; g__unclassified_k__Fungi; s__unclassified_k__Fungi	-	-	-	-	-	-	-	Unassigned	-
OTU2412	5.11111111111	0.888888888889	d__Fungi; k__Fungi; p__Ascomycota; c__Eurotiomycetes; o__Onygenales; f__Spiromastigoidaceae; g__Spiromastigoides; s__Spiromastigoides_sp	-	-	-	-	-	-	-	Unassigned	-
OTU2125	0.111111111111	5.77777777778	d__Fungi; k__Fungi; p__unclassified_k__Fungi; c__unclassified_k__Fungi; o__unclassified_k__Fungi; f__unclassified_k__Fungi; g__unclassified_k__Fungi; s__unclassified_k__Fungi	-	-	-	-	-	-	-	Unassigned	-
OTU1853	0.0	5.88888888889	d__Fungi; k__Fungi; p__Ascomycota; c__Sordariomycetes; o__Hypocreales; f__Nectriaceae; g__Mariannaea; s__unclassified_g__Mariannaea	Mariannaea	13	Saprotroph	Undefined Saprotroph	NULL	NULL	Probable	NULL	Tedersoo L, et al. 2014. Science 346:1256688
OTU3193	2.11111111111	3.77777777778	d__Fungi; k__Fungi; p__Ascomycota; c__Sordariomycetes; o__Microascales; f__Microascaceae; g__Pseudallescheria; s__Pseudallescheria_ellipsoidea	Pseudallescheria	13	Saprotroph	Undefined Saprotroph	NULL	NULL	Probable	NULL	Tedersoo L, et al. 2014. Science 346:1256688
OTU521	2.66666666667	3.22222222222	d__Fungi; k__Fungi; p__Ascomycota; c__Sordariomycetes; o__Myrmecridiales; f__Myrmecridiaceae; g__Myrmecridium; s__Myrmecridium_thailandicum	Myrmecridium	13	Saprotroph	Undefined Saprotroph	NULL	NULL	Probable	NULL	Tedersoo L, et al. 2014. Science 346:1256688
OTU2251	2.77777777778	3.11111111111	d__Fungi; k__Fungi; p__Chytridiomycota; c__unclassified_p__Chytridiomycota; o__unclassified_p__Chytridiomycota; f__unclassified_p__Chytridiomycota; g__unclassified_p__Chytridiomycota; s__unclassified_p__Chytridiomycota	-	-	-	-	-	-	-	Unassigned	-
OTU2332	3.88888888889	2.0	d__Fungi; k__Fungi; p__unclassified_k__Fungi; c__unclassified_k__Fungi; o__unclassified_k__Fungi; f__unclassified_k__Fungi; g__unclassified_k__Fungi; s__unclassified_k__Fungi	-	-	-	-	-	-	-	Unassigned	-
OTU2918	0.777777777778	5.11111111111	d__Fungi; k__Fungi; p__Basidiomycota; c__Agaricomycetes; o__Sebacinales; f__unclassified_o__Sebacinales; g__unclassified_o__Sebacinales; s__unclassified_o__Sebacinales	-	-	-	-	-	-	-	Unassigned	-
OTU2162	0.555555555556	5.33333333333	d__Fungi; k__Fungi; p__Ascomycota; c__Sordariomycetes; o__Amphisphaeriales; f__Pestalotiopsidaceae; g__Pestalotiopsis; s__unclassified_g__Pestalotiopsis	Pestalotiopsis	13	Pathotroph	Plant Pathogen	NULL	NULL	Probable	NULL	Tedersoo L, et al. 2014. Science 346:1256688
OTU523	5.66666666667	0.111111111111	d__Fungi; k__Fungi; p__Ascomycota; c__Sordariomycetes; o__Glomerellales; f__Glomerellaceae; g__Colletotrichum; s__Colletotrichum_plurivorum	Colletotrichum	13	Pathotroph-Symbiotroph	Endophyte-Plant Pathogen	Microfungus	NULL	Probable	NULL	Costa IPMW, et al. 2012. Mycotaxon 119:26; Tedersoo L, et al. 2014. Science 346:1256688; http://www.apsnet.org/publications/commonnames/Pages/default.aspx
OTU1446	3.88888888889	1.88888888889	d__Fungi; k__Fungi; p__Glomeromycota; c__Glomeromycetes; o__Glomerales; f__Glomeraceae; g__unclassified_f__Glomeraceae; s__unclassified_f__Glomeraceae	Glomeraceae	9	Symbiotroph	Arbuscular Mycorrhizal	NULL	NULL	Highly Probable	NULL	Redecker D, et al. 2013. Mycorrhiza 23:515-531
OTU2437	1.22222222222	4.55555555556	d__Fungi; k__Fungi; p__Basidiomycota; c__Agaricomycetes; o__Agaricales; f__Hymenogastraceae; g__Gymnopilus; s__Gymnopilus_igniculus	Gymnopilus	13	Saprotroph	Wood Saprotroph	NULL	White Rot	Probable	NULL	Tedersoo L, et al. 2014. Science 346:1256688
OTU254	2.88888888889	2.88888888889	d__Fungi; k__Fungi; p__unclassified_k__Fungi; c__unclassified_k__Fungi; o__unclassified_k__Fungi; f__unclassified_k__Fungi; g__unclassified_k__Fungi; s__unclassified_k__Fungi	-	-	-	-	-	-	-	Unassigned	-
OTU2883	0.0	5.77777777778	d__Fungi; k__Fungi; p__unclassified_k__Fungi; c__unclassified_k__Fungi; o__unclassified_k__Fungi; f__unclassified_k__Fungi; g__unclassified_k__Fungi; s__unclassified_k__Fungi	-	-	-	-	-	-	-	Unassigned	-
OTU6	5.77777777778	0.0	d__Fungi; k__Fungi; p__unclassified_k__Fungi; c__unclassified_k__Fungi; o__unclassified_k__Fungi; f__unclassified_k__Fungi; g__unclassified_k__Fungi; s__unclassified_k__Fungi	-	-	-	-	-	-	-	Unassigned	-
OTU1909	1.55555555556	4.22222222222	d__Fungi; k__Fungi; p__unclassified_k__Fungi; c__unclassified_k__Fungi; o__unclassified_k__Fungi; f__unclassified_k__Fungi; g__unclassified_k__Fungi; s__unclassified_k__Fungi	-	-	-	-	-	-	-	Unassigned	-
OTU2354	3.55555555556	2.22222222222	d__Fungi; k__Fungi; p__unclassified_k__Fungi; c__unclassified_k__Fungi; o__unclassified_k__Fungi; f__unclassified_k__Fungi; g__unclassified_k__Fungi; s__unclassified_k__Fungi	-	-	-	-	-	-	-	Unassigned	-
OTU554	4.88888888889	0.888888888889	d__Fungi; k__Fungi; p__Ascomycota; c__Dothideomycetes; o__Pleosporales; f__Phaeosphaeriaceae; g__Leptospora; s__Leptospora_rubella	Phaeosphaeriaceae	9	Pathotroph-Saprotroph	Fungal Parasite-Plant Pathogen-Plant Saprotroph	Microfungus	NULL	Probable	Necrotrophic or saprobic on a wide range of plants, especially monocotyledons; a few species parasitic on other fungi (Cannon & Kirk 2007)	Cannon PF, Kirk PM. 2007. Fungal Families of the World. CAB International, Cambridge
OTU1068	1.33333333333	4.44444444444	d__Fungi; k__Fungi; p__Ascomycota; c__Dothideomycetes; o__Pleosporales; f__Pleosporaceae; g__Curvularia; s__Curvularia_eragrostidis	Curvularia	13	Pathotroph	Plant Pathogen	NULL	NULL	Probable	NULL	Tedersoo L, et al. 2014. Science 346:1256688
OTU2198	0.0	5.66666666667	d__Fungi; k__Fungi; p__Ascomycota; c__Dothideomycetes; o__Minutisphaerales; f__Minutisphaeraceae; g__Minutisphaera; s__Minutisphaera_aspera	Minutisphaera	13	Saprotroph	Undefined Saprotroph	NULL	NULL	Probable	NULL	Tedersoo L, et al. 2014. Science 346:1256688
OTU2349	2.66666666667	3.0	d__Fungi; k__Fungi; p__Glomeromycota; c__Paraglomeromycetes; o__Paraglomerales; f__Paraglomeraceae; g__Paraglomus; s__Paraglomus_sp	Paraglomeraceae	9	Symbiotroph	Arbuscular Mycorrhizal	NULL	NULL	Highly Probable	NULL	Redecker D, et al. 2013. Mycorrhiza 23:515-531
OTU2822	0.0	5.66666666667	d__Fungi; k__Fungi; p__Ascomycota; c__Orbiliomycetes; o__Orbiliales; f__Orbiliaceae; g__Arthrobotrys; s__Arthrobotrys_sp	Arthrobotrys	13	Saprotroph	Undefined Saprotroph	NULL	NULL	Probable	NULL	Tedersoo L, et al. 2014. Science 346:1256688
OTU2405	3.11111111111	2.55555555556	d__Fungi; k__Fungi; p__Ascomycota; c__Sordariomycetes; o__Branch06; f__Branch06_fam_Incertae_sedis; g__Branch06_gen_Incertae_sedis; s__Branch06_sp	-	-	-	-	-	-	-	Unassigned	-
OTU1383	1.55555555556	4.11111111111	d__Fungi; k__Fungi; p__Ascomycota; c__Sordariomycetes; o__Hypocreales; f__Clavicipitaceae; g__unclassified_f__Clavicipitaceae; s__unclassified_f__Clavicipitaceae	Hypocreales	7	Saprotroph	Undefined Saprotroph	Microfungus	NULL	Possible	NULL	Sterkenburg E, et al. 2015. New Phytologist 207:1145-1158
OTU1856	0.333333333333	5.33333333333	d__Fungi; k__Fungi; p__unclassified_k__Fungi; c__unclassified_k__Fungi; o__unclassified_k__Fungi; f__unclassified_k__Fungi; g__unclassified_k__Fungi; s__unclassified_k__Fungi	-	-	-	-	-	-	-	Unassigned	-
OTU139	2.22222222222	3.44444444444	d__Fungi; k__Fungi; p__Basidiomycota; c__Tremellomycetes; o__Trichosporonales; f__Trichosporonaceae; g__Cutaneotrichosporon; s__Cutaneotrichosporon_curvatum	Cutaneotrichosporon	13	Pathotroph	Animal Pathogen	Yeast	NULL	Possible	Pathogenic to humans	Nath R, et al. 2018. Mycopathologia 183:585 (https://doi.org/10.1007/s11046-017-0231-8)
OTU1584	1.0	4.55555555556	d__Fungi; k__Fungi; p__Ascomycota; c__Eurotiomycetes; o__Chaetothyriales; f__Cyphellophoraceae; g__Cyphellophora; s__unclassified_g__Cyphellophora	Cyphellophora	13	Pathotroph-Saprotroph	Animal Pathogen-Undefined Saprotroph	Facultative Yeast-Microfungus	NULL	Probable	Consult the current literature for updated names on this group that included the Black Yeasts; Some species are likely opportunistic human pathogen (Irinyi et al. 2015)	Tedersoo L, et al. 2014. Science 346:1256688 (doi:10.1126/science.1256688); Irinyi L, et al. 2015. Medical Mycology 53:313-337
OTU2508	2.55555555556	3.0	d__Fungi; k__Fungi; p__Ascomycota; c__Dothideomycetes; o__Pleosporales; f__Cucurbitariaceae; g__Pyrenochaetopsis; s__Pyrenochaetopsis_indica	Pyrenochaetopsis	13	Pathotroph-Saprotroph-Symbiotroph	Endophyte-Lichen Parasite-Undefined Saprotroph	Microfungus	NULL	Possible	NULL	Tedersoo L, et al. 2014. Science 346:1256688; Massimo NC, et al. 2015. Microbial Ecology 70:61-76; Lawrey JD, Diederich P. 2016. URL: http://www.lichenicolous.net [24 May 2017]
OTU213	3.77777777778	1.77777777778	d__Fungi; k__Fungi; p__Ascomycota; c__unclassified_p__Ascomycota; o__unclassified_p__Ascomycota; f__unclassified_p__Ascomycota; g__unclassified_p__Ascomycota; s__unclassified_p__Ascomycota	-	-	-	-	-	-	-	Unassigned	-
OTU2799	0.0	5.55555555556	d__Fungi; k__Fungi; p__Chytridiomycota; c__unclassified_p__Chytridiomycota; o__unclassified_p__Chytridiomycota; f__unclassified_p__Chytridiomycota; g__unclassified_p__Chytridiomycota; s__unclassified_p__Chytridiomycota	-	-	-	-	-	-	-	Unassigned	-
OTU3064	0.0	5.55555555556	d__Fungi; k__Fungi; p__unclassified_k__Fungi; c__unclassified_k__Fungi; o__unclassified_k__Fungi; f__unclassified_k__Fungi; g__unclassified_k__Fungi; s__unclassified_k__Fungi	-	-	-	-	-	-	-	Unassigned	-
OTU246	3.44444444444	2.11111111111	d__Fungi; k__Fungi; p__Glomeromycota; c__Glomeromycetes; o__Glomerales; f__Glomeraceae; g__unclassified_f__Glomeraceae; s__unclassified_f__Glomeraceae	Glomeraceae	9	Symbiotroph	Arbuscular Mycorrhizal	NULL	NULL	Highly Probable	NULL	Redecker D, et al. 2013. Mycorrhiza 23:515-531
OTU1986	3.22222222222	2.33333333333	d__Fungi; k__Fungi; p__Mortierellomycota; c__Mortierellomycetes; o__Mortierellales; f__Mortierellales_fam_Incertae_sedis; g__Mortierellales_gen_Incertae_sedis; s__Mortierellales_sp	-	-	-	-	-	-	-	Unassigned	-
OTU244	3.55555555556	1.88888888889	d__Fungi; k__Fungi; p__unclassified_k__Fungi; c__unclassified_k__Fungi; o__unclassified_k__Fungi; f__unclassified_k__Fungi; g__unclassified_k__Fungi; s__unclassified_k__Fungi	-	-	-	-	-	-	-	Unassigned	-
OTU2387	1.77777777778	3.66666666667	d__Fungi; k__Fungi; p__Chytridiomycota; c__unclassified_p__Chytridiomycota; o__unclassified_p__Chytridiomycota; f__unclassified_p__Chytridiomycota; g__unclassified_p__Chytridiomycota; s__unclassified_p__Chytridiomycota	-	-	-	-	-	-	-	Unassigned	-
OTU289	4.55555555556	0.888888888889	d__Fungi; k__Fungi; p__Ascomycota; c__Sordariomycetes; o__Hypocreales; f__Nectriaceae; g__unclassified_f__Nectriaceae; s__unclassified_f__Nectriaceae	Hypocreales	7	Saprotroph	Undefined Saprotroph	Microfungus	NULL	Possible	NULL	Sterkenburg E, et al. 2015. New Phytologist 207:1145-1158
OTU2811	0.666666666667	4.77777777778	d__Fungi; k__Fungi; p__Basidiomycota; c__Tremellomycetes; o__Tremellales; f__Rhynchogastremataceae; g__Papiliotrema; s__Papiliotrema_mangalensis	Tremellales	7	Pathotroph-Saprotroph-Symbiotroph	Fungal Parasite-Undefined Saprotroph	Tremelloid-Yeast	NULL	Possible	The order contains both teleomorphic and anamorphic species, most of the latter being yeasts	Sterkenburg E, et al. 2015. New Phytologist 207:1145-1158
OTU949	4.88888888889	0.555555555556	d__Fungi; k__Fungi; p__Glomeromycota; c__Glomeromycetes; o__Diversisporales; f__Acaulosporaceae; g__Acaulospora; s__Acaulospora_kentinensis	Acaulospora	13	Symbiotroph	Arbuscular Mycorrhizal	NULL	NULL	Highly Probable	NULL	Redecker D, et al. 2013. Mycorrhiza 23:515-531
OTU46	3.22222222222	2.22222222222	d__Fungi; k__Fungi; p__Ascomycota; c__Eurotiomycetes; o__Eurotiales; f__Aspergillaceae; g__unclassified_f__Aspergillaceae; s__unclassified_f__Aspergillaceae	Eurotiales	7	Saprotroph	Undefined Saprotroph	Microfungus	NULL	Possible	NULL	Sterkenburg E, et al. 2015. New Phytologist 207:1145-1158
OTU362	5.44444444444	0.0	d__Fungi; k__Fungi; p__Chytridiomycota; c__unclassified_p__Chytridiomycota; o__unclassified_p__Chytridiomycota; f__unclassified_p__Chytridiomycota; g__unclassified_p__Chytridiomycota; s__unclassified_p__Chytridiomycota	-	-	-	-	-	-	-	Unassigned	-
OTU127	4.44444444444	1.0	d__Fungi; k__Fungi; p__unclassified_k__Fungi; c__unclassified_k__Fungi; o__unclassified_k__Fungi; f__unclassified_k__Fungi; g__unclassified_k__Fungi; s__unclassified_k__Fungi	-	-	-	-	-	-	-	Unassigned	-
OTU398	2.44444444444	3.0	d__Fungi; k__Fungi; p__unclassified_k__Fungi; c__unclassified_k__Fungi; o__unclassified_k__Fungi; f__unclassified_k__Fungi; g__unclassified_k__Fungi; s__unclassified_k__Fungi	-	-	-	-	-	-	-	Unassigned	-
OTU1401	4.66666666667	0.666666666667	d__Fungi; k__Fungi; p__Basidiomycota; c__Cystobasidiomycetes; o__Cystobasidiomycetes_ord_Incertae_sedis; f__Symmetrosporaceae; g__Symmetrospora; s__Symmetrospora_vermiculata	-	-	-	-	-	-	-	Unassigned	-
OTU1364	4.22222222222	1.11111111111	d__Fungi; k__Fungi; p__Ascomycota; c__Sordariomycetes; o__Hypocreales; f__Stachybotryaceae; g__Alfaria; s__unclassified_g__Alfaria	Hypocreales	7	Saprotroph	Undefined Saprotroph	Microfungus	NULL	Possible	NULL	Sterkenburg E, et al. 2015. New Phytologist 207:1145-1158
OTU1586	3.0	2.33333333333	d__Fungi; k__Fungi; p__Ascomycota; c__Sordariomycetes; o__Hypocreales; f__Stachybotryaceae; g__Dimorphiseta; s__Dimorphiseta_acuta	Hypocreales	7	Saprotroph	Undefined Saprotroph	Microfungus	NULL	Possible	NULL	Sterkenburg E, et al. 2015. New Phytologist 207:1145-1158
OTU507	1.22222222222	4.11111111111	d__Fungi; k__Fungi; p__Ascomycota; c__Sordariomycetes; o__Hypocreales; f__Nectriaceae; g__Fusarium; s__unclassified_g__Fusarium	Fusarium	13	Pathotroph-Saprotroph-Symbiotroph	Animal Pathogen-Endophyte-Lichen Parasite-Plant Pathogen-Soil Saprotroph-Wood Saprotroph	Microfungus	NULL	Possible	Likely opportunistic human pathogen (Irinyi et al. 2015)	Duncan CG, Eslyn WE. 1966. Mycologia 58:642-664; Seehann G, et al. 1975. List of Fungi in Soft-Rot Tissue Tests. Institute fur Holzbiologie und Holzschutz, Bundesforschungsanstalt fur Forst - und Holzwirtshaft, Hamburg - Lohbrugge, Germany; Costa IPMW, et al. 2012. Mycotaxon 119:26; Tedersoo L, et al. 2014. Science 346:1256688; Irinyi L, et al. 2015. Medical Mycology 53:313-337; Schroers et al. 2…
OTU1102	5.33333333333	0.0	d__Fungi; k__Fungi; p__unclassified_k__Fungi; c__unclassified_k__Fungi; o__unclassified_k__Fungi; f__unclassified_k__Fungi; g__unclassified_k__Fungi; s__unclassified_k__Fungi	-	-	-	-	-	-	-	Unassigned	-
OTU2229	1.55555555556	3.66666666667	d__Fungi; k__Fungi; p__Ascomycota; c__Eurotiomycetes; o__Chaetothyriales; f__Trichomeriaceae; g__Trichomeriaceae_gen_Incertae_sedis; s__Trichomeriaceae_sp	Trichomeriaceae	9	Symbiotroph	Epiphyte	Microfungus	NULL	Probable	Foliar epiphytes with the appearance of sooty moulds, mostly occurring on the surface of living leaves and apparently gaining their nutrients from insect exudates (Chomnunti et al. 2012)	Chomnunti P, et al. 2012. Fungal Diversity 56:63-76
OTU1406	1.66666666667	3.55555555556	d__Fungi; k__Fungi; p__Rozellomycota; c__Rozellomycotina_cls_Incertae_sedis; o__GS11; f__GS11_fam_Incertae_sedis; g__GS11_gen_Incertae_sedis; s__GS11_sp	-	-	-	-	-	-	-	Unassigned	-
OTU84	4.88888888889	0.333333333333	d__Fungi; k__Fungi; p__Basidiomycota; c__Agaricomycetes; o__Cantharellales; f__Ceratobasidiaceae; g__Rhizoctonia; s__Rhizoctonia_solani	Rhizoctonia	13	Saprotroph-Pathotroph-Symbiotroph	Orchid Mycorrhizal-Plant Pathogen-Wood Saprotroph	NULL	Soft Rot	Probable	Only symbiotic (perhaps leaning parasitic) in special cases with orchids, otherwise typically a plant pathogen.	Seehann G, et al. 1975. List of Fungi in Soft-Rot Tissue Tests. Institute fur Holzbiologie und Holzschutz, Bundesforschungsanstalt fur Forst - und Holzwirtshaft, Hamburg - Lohbrugge, Germany; Costa IPMW, et al. 2012. Mycotaxon 119:26; Tedersoo L, et al. 2014. Science 346:1256688; List compiled by Sara Branco with input from Nhu Nguyen and Else Vellinga; http://www.apsnet.org/publications/commonna…
OTU1163	3.88888888889	1.33333333333	d__Fungi; k__Fungi; p__Ascomycota; c__Eurotiomycetes; o__Eurotiales; f__Aspergillaceae; g__Penicillium; s__unclassified_g__Penicillium	Eurotiales	7	Saprotroph	Undefined Saprotroph	Microfungus	NULL	Possible	NULL	Sterkenburg E, et al. 2015. New Phytologist 207:1145-1158
OTU2423	2.33333333333	2.88888888889	d__Fungi; k__Fungi; p__Mortierellomycota; c__Mortierellomycetes; o__Mortierellales; f__Mortierellaceae; g__Linnemannia; s__Linnemannia_hyalina	Mortierellaceae	9	Saprotroph-Symbiotroph	Endophyte-Litter Saprotroph-Soil Saprotroph-Undefined Saprotroph	Microfungus	NULL	Possible	Saprobic in soil and thus frequenctly isolated from soil and material contaminated with soil such as hay or rotten silage and spoil tips (Cannon & Kirk 2007)	Cannon PF, Kirk PM. 2007. Fungal Families of the World. CAB International, Cambridge; Purahong W, et al. 2016. Molecular Ecology 25:4059-4074
OTU2916	0.0	5.22222222222	d__Fungi; k__Fungi; p__Ascomycota; c__Sordariomycetes; o__Hypocreales; f__unclassified_o__Hypocreales; g__unclassified_o__Hypocreales; s__unclassified_o__Hypocreales	Hypocreales	7	Saprotroph	Undefined Saprotroph	Microfungus	NULL	Possible	NULL	Sterkenburg E, et al. 2015. New Phytologist 207:1145-1158
OTU2157	2.77777777778	2.44444444444	d__Fungi; k__Fungi; p__unclassified_k__Fungi; c__unclassified_k__Fungi; o__unclassified_k__Fungi; f__unclassified_k__Fungi; g__unclassified_k__Fungi; s__unclassified_k__Fungi	-	-	-	-	-	-	-	Unassigned	-
OTU2313	2.22222222222	3.0	d__Fungi; k__Fungi; p__unclassified_k__Fungi; c__unclassified_k__Fungi; o__unclassified_k__Fungi; f__unclassified_k__Fungi; g__unclassified_k__Fungi; s__unclassified_k__Fungi	-	-	-	-	-	-	-	Unassigned	-
OTU546	4.11111111111	1.11111111111	d__Fungi; k__Fungi; p__Ascomycota; c__Sordariomycetes; o__Sordariales; f__Cephalothecaceae; g__Phialemonium; s__Phialemonium_sp	Phialemonium	13	Saprotroph	Undefined Saprotroph	NULL	NULL	Probable	NULL	Tedersoo L, et al. 2014. Science 346:1256688
OTU2278	0.444444444444	4.66666666667	d__Fungi; k__Fungi; p__Basidiomycota; c__Tremellomycetes; o__Filobasidiales; f__Piskurozymaceae; g__Solicoccozyma; s__Solicoccozyma_terricola	-	-	-	-	-	-	-	Unassigned	-
OTU1574	2.77777777778	2.33333333333	d__Fungi; k__Fungi; p__Ascomycota; c__Sordariomycetes; o__Hypocreales; f__Nectriaceae; g__Varicosporellopsis; s__Varicosporellopsis_sp	Hypocreales	7	Saprotroph	Undefined Saprotroph	Microfungus	NULL	Possible	NULL	Sterkenburg E, et al. 2015. New Phytologist 207:1145-1158
OTU2381	1.66666666667	3.44444444444	d__Fungi; k__Fungi; p__Basidiomycota; c__Tremellomycetes; o__Tremellales; f__Rhynchogastremataceae; g__Papiliotrema; s__Papiliotrema_rajasthanensis	Tremellales	7	Pathotroph-Saprotroph-Symbiotroph	Fungal Parasite-Undefined Saprotroph	Tremelloid-Yeast	NULL	Possible	The order contains both teleomorphic and anamorphic species, most of the latter being yeasts	Sterkenburg E, et al. 2015. New Phytologist 207:1145-1158
OTU508	2.88888888889	2.22222222222	d__Fungi; k__Fungi; p__unclassified_k__Fungi; c__unclassified_k__Fungi; o__unclassified_k__Fungi; f__unclassified_k__Fungi; g__unclassified_k__Fungi; s__unclassified_k__Fungi	-	-	-	-	-	-	-	Unassigned	-
OTU1908	2.11111111111	3.0	d__Fungi; k__Fungi; p__Ascomycota; c__Orbiliomycetes; o__Orbiliales; f__Orbiliales_fam_Incertae_sedis; g__Orbiliales_gen_Incertae_sedis; s__Orbiliales_sp	-	-	-	-	-	-	-	Unassigned	-
OTU1547	3.88888888889	1.22222222222	d__Fungi; k__Fungi; p__unclassified_k__Fungi; c__unclassified_k__Fungi; o__unclassified_k__Fungi; f__unclassified_k__Fungi; g__unclassified_k__Fungi; s__unclassified_k__Fungi	-	-	-	-	-	-	-	Unassigned	-
OTU2360	0.0	5.11111111111	d__Fungi; k__Fungi; p__Ascomycota; c__Sordariomycetes; o__Coniochaetales; f__Coniochaetaceae; g__Coniochaeta; s__Coniochaeta_verticillata	Coniochaeta	13	Pathotroph-Saprotroph-Symbiotroph	Animal Pathogen-Dung Saprotroph-Endophyte-Lichen Parasite-Plant Pathogen-Undefined Saprotroph	Microfungus	NULL	Possible	NULL	Bell A. 1983. Dung Fungi: An Illustrated Guide to Coprophilous Fungi in New Zealand. Victoria University Press, Wellington; Damm U, et al. 2010. Persoonia 24:60-80; Costa IPMW, et al. 2012. Mycotaxon 119:26; Tedersoo L, et al. 2014. Science 346:1256688 (doi:10.1126/science.1256688); Irinyi L, et al. 2015. Medical Mycology 53:313-337; Lawrey JD, Diederich P. 2016. URL: http://www.lichenicolous.net…
OTU2829	0.0	5.11111111111	d__Fungi; k__Fungi; p__unclassified_k__Fungi; c__unclassified_k__Fungi; o__unclassified_k__Fungi; f__unclassified_k__Fungi; g__unclassified_k__Fungi; s__unclassified_k__Fungi	-	-	-	-	-	-	-	Unassigned	-
OTU2196	4.55555555556	0.444444444444	d__Fungi; k__Fungi; p__Ascomycota; c__Sordariomycetes; o__Hypocreales; f__unclassified_o__Hypocreales; g__unclassified_o__Hypocreales; s__unclassified_o__Hypocreales	Hypocreales	7	Saprotroph	Undefined Saprotroph	Microfungus	NULL	Possible	NULL	Sterkenburg E, et al. 2015. New Phytologist 207:1145-1158
OTU528	4.88888888889	0.111111111111	d__Fungi; k__Fungi; p__Ascomycota; c__Dothideomycetes; o__Pleosporales; f__Tetraplosphaeriaceae; g__unclassified_f__Tetraplosphaeriaceae; s__unclassified_f__Tetraplosphaeriaceae	-	-	-	-	-	-	-	Unassigned	-
OTU1448	5.0	0.0	d__Fungi; k__Fungi; p__Ascomycota; c__Dothideomycetes; o__Pleosporales; f__Roussoellaceae; g__Roussoella; s__Roussoella_siamensis	Roussoella	13	Saprotroph	Undefined Saprotroph	NULL	NULL	Probable	NULL	Tedersoo L, et al. 2014. Science 346:1256688
OTU483	5.0	0.0	d__Fungi; k__Fungi; p__Mortierellomycota; c__Mortierellomycetes; o__Mortierellales; f__Mortierellaceae; g__Mortierella; s__Mortierella_polycephala	Mortierellaceae	9	Saprotroph-Symbiotroph	Endophyte-Litter Saprotroph-Soil Saprotroph-Undefined Saprotroph	Microfungus	NULL	Possible	Saprobic in soil and thus frequenctly isolated from soil and material contaminated with soil such as hay or rotten silage and spoil tips (Cannon & Kirk 2007)	Cannon PF, Kirk PM. 2007. Fungal Families of the World. CAB International, Cambridge; Purahong W, et al. 2016. Molecular Ecology 25:4059-4074
OTU2420	0.0	5.0	d__Fungi; k__Fungi; p__Chytridiomycota; c__unclassified_p__Chytridiomycota; o__unclassified_p__Chytridiomycota; f__unclassified_p__Chytridiomycota; g__unclassified_p__Chytridiomycota; s__unclassified_p__Chytridiomycota	-	-	-	-	-	-	-	Unassigned	-
OTU658	2.11111111111	2.88888888889	d__Fungi; k__Fungi; p__Basidiomycota; c__unclassified_p__Basidiomycota; o__unclassified_p__Basidiomycota; f__unclassified_p__Basidiomycota; g__unclassified_p__Basidiomycota; s__unclassified_p__Basidiomycota	-	-	-	-	-	-	-	Unassigned	-
OTU2142	0.666666666667	4.33333333333	d__Fungi; k__Fungi; p__Ascomycota; c__Eurotiomycetes; o__Onygenales; f__Gymnoascaceae; g__Gymnoascus; s__Gymnoascus_stercorarius	Gymnoascus	13	Saprotroph	Undefined Saprotroph	NULL	NULL	Probable	NULL	Tedersoo L, et al. 2014. Science 346:1256688
OTU2208	0.111111111111	4.77777777778	d__Fungi; k__Fungi; p__unclassified_k__Fungi; c__unclassified_k__Fungi; o__unclassified_k__Fungi; f__unclassified_k__Fungi; g__unclassified_k__Fungi; s__unclassified_k__Fungi	-	-	-	-	-	-	-	Unassigned	-
OTU210	4.88888888889	0.0	d__Fungi; k__Fungi; p__Ascomycota; c__Eurotiomycetes; o__Chaetothyriales; f__Trichomeriaceae; g__unclassified_f__Trichomeriaceae; s__unclassified_f__Trichomeriaceae	Trichomeriaceae	9	Symbiotroph	Epiphyte	Microfungus	NULL	Probable	Foliar epiphytes with the appearance of sooty moulds, mostly occurring on the surface of living leaves and apparently gaining their nutrients from insect exudates (Chomnunti et al. 2012)	Chomnunti P, et al. 2012. Fungal Diversity 56:63-76
OTU498	4.88888888889	0.0	d__Fungi; k__Fungi; p__Ascomycota; c__Saccharomycetes; o__Saccharomycetales; f__Phaffomycetaceae; g__Barnettozyma; s__Barnettozyma_californica	Saccharomycetales	7	Saprotroph	Undefined Saprotroph	Yeast	NULL	Possible	NULL	Sterkenburg E, et al. 2015. New Phytologist 207:1145-1158
OTU3066	0.0	4.88888888889	d__Fungi; k__Fungi; p__unclassified_k__Fungi; c__unclassified_k__Fungi; o__unclassified_k__Fungi; f__unclassified_k__Fungi; g__unclassified_k__Fungi; s__unclassified_k__Fungi	-	-	-	-	-	-	-	Unassigned	-
OTU2912	0.0	4.88888888889	d__Fungi; k__Fungi; p__Ascomycota; c__Sordariomycetes; o__unclassified_c__Sordariomycetes; f__unclassified_c__Sordariomycetes; g__unclassified_c__Sordariomycetes; s__unclassified_c__Sordariomycetes	-	-	-	-	-	-	-	Unassigned	-
OTU183	4.88888888889	0.0	d__Fungi; k__Fungi; p__unclassified_k__Fungi; c__unclassified_k__Fungi; o__unclassified_k__Fungi; f__unclassified_k__Fungi; g__unclassified_k__Fungi; s__unclassified_k__Fungi	-	-	-	-	-	-	-	Unassigned	-
OTU1523	2.55555555556	2.33333333333	d__Fungi; k__Fungi; p__Ascomycota; c__Sordariomycetes; o__Hypocreales; f__Nectriaceae; g__Paracremonium; s__Paracremonium_binnewijzendii	Hypocreales	7	Saprotroph	Undefined Saprotroph	Microfungus	NULL	Possible	NULL	Sterkenburg E, et al. 2015. New Phytologist 207:1145-1158
OTU428	3.66666666667	1.22222222222	d__Fungi; k__Fungi; p__Ascomycota; c__Sordariomycetes; o__Sordariales; f__Chaetomiaceae; g__Arxotrichum; s__Arxotrichum_sp	Chaetomiaceae	9	Pathotroph-Saprotroph-Symbiotroph	Animal Pathogen-Dung Saprotroph-Endophyte-Epiphyte-Plant Saprotroph-Wood Saprotroph	Microfungus	Soft Rot	Possible	Saprobic, acting as key decay organisms of plant materials and plant-derived commodities (Cannon & Kirk 2007); Epiphyte detection method-culture (Massimo et al. 2015); Endophyte detection method-culture (Busby et al. 2016, David et al. 2016); Likely opportunistic human pathogen (Irinyi et al. 2015)	Seehann G, et al. 1975. List of Fungi in Soft-Rot Tissue Tests. Institute fur Holzbiologie und Holzschutz, Bundesforschungsanstalt fur Forst - und Holzwirtshaft, Hamburg - Lohbrugge, Germany; Cannon PF, Kirk PM. 2007. Fungal Families of the World. CAB International, Cambridge; Bills GF, et al. 2013. Current Opinion in microbiology, 16:549-565; Tedersoo L, et al. 2014. Science 346:1256688; Irinyi …
OTU531	2.77777777778	2.11111111111	d__Fungi; k__Fungi; p__Ascomycota; c__Pezizomycetes; o__Pezizales; f__Ascodesmidaceae; g__Ascodesmis; s__unclassified_g__Ascodesmis	Ascodesmis	13	Saprotroph	Undefined Saprotroph	NULL	NULL	Probable	NULL	Tedersoo L, et al. 2014. Science 346:1256688
OTU1551	2.11111111111	2.77777777778	d__Fungi; k__Fungi; p__unclassified_k__Fungi; c__unclassified_k__Fungi; o__unclassified_k__Fungi; f__unclassified_k__Fungi; g__unclassified_k__Fungi; s__unclassified_k__Fungi	-	-	-	-	-	-	-	Unassigned	-
OTU2184	0.666666666667	4.22222222222	d__Fungi; k__Fungi; p__unclassified_k__Fungi; c__unclassified_k__Fungi; o__unclassified_k__Fungi; f__unclassified_k__Fungi; g__unclassified_k__Fungi; s__unclassified_k__Fungi	-	-	-	-	-	-	-	Unassigned	-
OTU986	4.66666666667	0.111111111111	d__Fungi; k__Fungi; p__Chytridiomycota; c__unclassified_p__Chytridiomycota; o__unclassified_p__Chytridiomycota; f__unclassified_p__Chytridiomycota; g__unclassified_p__Chytridiomycota; s__unclassified_p__Chytridiomycota	-	-	-	-	-	-	-	Unassigned	-
OTU1185	3.55555555556	1.22222222222	d__Fungi; k__Fungi; p__Ascomycota; c__Dothideomycetes; o__Pleosporales; f__Nigrogranaceae; g__Nigrograna; s__unclassified_g__Nigrograna	Nigrograna	13	Pathotroph	Animal Pathogen	NULL	NULL	Probable	NULL	Tedersoo L, et al. 2014. Science 346:1256688
OTU142	3.22222222222	1.55555555556	d__Fungi; k__Fungi; p__Ascomycota; c__Eurotiomycetes; o__Eurotiales; f__Aspergillaceae; g__Talaromyces; s__Talaromyces_funiculosus	Talaromyces	13	Saprotroph	Undefined Saprotroph	NULL	NULL	Probable	NULL	Tedersoo L, et al. 2014. Science 346:1256688
OTU2415	1.0	3.77777777778	d__Fungi; k__Fungi; p__Ascomycota; c__Saccharomycetes; o__Saccharomycetales; f__Debaryomycetaceae; g__Meyerozyma; s__Meyerozyma_guilliermondii	Saccharomycetales	7	Saprotroph	Undefined Saprotroph	Yeast	NULL	Possible	NULL	Sterkenburg E, et al. 2015. New Phytologist 207:1145-1158
OTU794	3.77777777778	1.0	d__Fungi; k__Fungi; p__Ascomycota; c__Eurotiomycetes; o__Eurotiales; f__Aspergillaceae; g__Penicillium; s__unclassified_g__Penicillium	Eurotiales	7	Saprotroph	Undefined Saprotroph	Microfungus	NULL	Possible	NULL	Sterkenburg E, et al. 2015. New Phytologist 207:1145-1158
OTU82	4.77777777778	0.0	d__Fungi; k__Fungi; p__Ascomycota; c__Sordariomycetes; o__Sordariales; f__Chaetomiaceae; g__Achaetomium; s__Achaetomium_lippiae	Achaetomium	13	Saprotroph	Undefined Saprotroph	NULL	NULL	Probable	NULL	Tedersoo L, et al. 2014. Science 346:1256688
OTU1116	3.11111111111	1.66666666667	d__Fungi; k__Fungi; p__Ascomycota; c__Orbiliomycetes; o__Orbiliales; f__Orbiliales_fam_Incertae_sedis; g__Orbiliales_gen_Incertae_sedis; s__Orbiliales_sp	-	-	-	-	-	-	-	Unassigned	-
OTU3083	2.22222222222	2.55555555556	d__Fungi; k__Fungi; p__Ascomycota; c__Sordariomycetes; o__Sordariales; f__unclassified_o__Sordariales; g__unclassified_o__Sordariales; s__unclassified_o__Sordariales	-	-	-	-	-	-	-	Unassigned	-
OTU48	3.88888888889	0.888888888889	d__Fungi; k__Fungi; p__Ascomycota; c__Sordariomycetes; o__Lulworthiales; f__Lulworthiaceae; g__Lulworthiaceae_gen_Incertae_sedis; s__Lulworthiaceae_sp	Lulworthiaceae	9	Saprotroph	Undefined Saprotroph	Microfungus	NULL	Probable	Marine, usually on immersed wood or marine algae (Cannon & Kirk 2007)	Cannon PF, Kirk PM. 2007. Fungal Families of the World. CAB International, Cambridge
OTU1489	0.444444444444	4.33333333333	d__Fungi; k__Fungi; p__Ascomycota; c__Eurotiomycetes; o__Onygenales; f__Onygenales_fam_Incertae_sedis; g__Spiromastix; s__Spiromastix_sp	Spiromastix	13	Saprotroph	Undefined Saprotroph	NULL	NULL	Probable	NULL	Tedersoo L, et al. 2014. Science 346:1256688
OTU2106	2.33333333333	2.44444444444	d__Fungi; k__Fungi; p__Ascomycota; c__Eurotiomycetes; o__Eurotiales; f__Thermoascaceae; g__Thermoascus; s__Thermoascus_aurantiacus	Thermoascus	13	Saprotroph	Undefined Saprotroph	NULL	NULL	Probable	NULL	Tedersoo L, et al. 2014. Science 346:1256688
OTU1125	3.44444444444	1.33333333333	d__Fungi; k__Fungi; p__unclassified_k__Fungi; c__unclassified_k__Fungi; o__unclassified_k__Fungi; f__unclassified_k__Fungi; g__unclassified_k__Fungi; s__unclassified_k__Fungi	-	-	-	-	-	-	-	Unassigned	-
OTU1	4.66666666667	0.0	d__Fungi; k__Fungi; p__Ascomycota; c__Sordariomycetes; o__Hypocreales; f__unclassified_o__Hypocreales; g__unclassified_o__Hypocreales; s__unclassified_o__Hypocreales	Hypocreales	7	Saprotroph	Undefined Saprotroph	Microfungus	NULL	Possible	NULL	Sterkenburg E, et al. 2015. New Phytologist 207:1145-1158
OTU1627	2.55555555556	2.11111111111	d__Fungi; k__Fungi; p__Ascomycota; c__Sordariomycetes; o__Sordariales; f__Chaetomiaceae; g__unclassified_f__Chaetomiaceae; s__unclassified_f__Chaetomiaceae	Chaetomiaceae	9	Pathotroph-Saprotroph-Symbiotroph	Animal Pathogen-Dung Saprotroph-Endophyte-Epiphyte-Plant Saprotroph-Wood Saprotroph	Microfungus	Soft Rot	Possible	Saprobic, acting as key decay organisms of plant materials and plant-derived commodities (Cannon & Kirk 2007); Epiphyte detection method-culture (Massimo et al. 2015); Endophyte detection method-culture (Busby et al. 2016, David et al. 2016); Likely opportunistic human pathogen (Irinyi et al. 2015)	Seehann G, et al. 1975. List of Fungi in Soft-Rot Tissue Tests. Institute fur Holzbiologie und Holzschutz, Bundesforschungsanstalt fur Forst - und Holzwirtshaft, Hamburg - Lohbrugge, Germany; Cannon PF, Kirk PM. 2007. Fungal Families of the World. CAB International, Cambridge; Bills GF, et al. 2013. Current Opinion in microbiology, 16:549-565; Tedersoo L, et al. 2014. Science 346:1256688; Irinyi …
OTU2786	1.55555555556	3.11111111111	d__Fungi; k__Fungi; p__Basidiomycota; c__Agaricomycetes; o__Trechisporales; f__Hydnodontaceae; g__Trechispora; s__unclassified_g__Trechispora	Trechispora	13	Saprotroph	Wood Saprotroph	Corticioid	White Rot	Highly Probable	NULL	Gilbertson RL, Ryvarden L. 1987-1987. North American Polypores. Fungiflora, Oslo; Rinaldi AC, et al. 2008. Fungal Diversity 33:1-45 Uncertain.; Tedersoo L, et al. 2010. Mycorrhiza 20:217-263 (not ECM).
OTU385	3.66666666667	1.0	d__Fungi; k__Fungi; p__Glomeromycota; c__Paraglomeromycetes; o__Paraglomerales; f__Pervetustaceae; g__Pervetustus; s__Pervetustus_sp	Paraglomerales	7	Symbiotroph	Arbuscular Mycorrhizal	NULL	NULL	Highly Probable	NULL	Redecker D, et al. 2013. Mycorrhiza 23:515-531
OTU1694	4.66666666667	0.0	d__Fungi; k__Fungi; p__unclassified_k__Fungi; c__unclassified_k__Fungi; o__unclassified_k__Fungi; f__unclassified_k__Fungi; g__unclassified_k__Fungi; s__unclassified_k__Fungi	-	-	-	-	-	-	-	Unassigned	-
OTU3071	0.0	4.66666666667	d__Fungi; k__Fungi; p__unclassified_k__Fungi; c__unclassified_k__Fungi; o__unclassified_k__Fungi; f__unclassified_k__Fungi; g__unclassified_k__Fungi; s__unclassified_k__Fungi	-	-	-	-	-	-	-	Unassigned	-
OTU2494	1.0	3.66666666667	d__Fungi; k__Fungi; p__unclassified_k__Fungi; c__unclassified_k__Fungi; o__unclassified_k__Fungi; f__unclassified_k__Fungi; g__unclassified_k__Fungi; s__unclassified_k__Fungi	-	-	-	-	-	-	-	Unassigned	-
OTU2584	0.444444444444	4.22222222222	d__Fungi; k__Fungi; p__Blastocladiomycota; c__Blastocladiomycetes; o__Blastocladiales; f__Blastocladiaceae; g__Allomyces; s__Allomyces_arbusculus	Allomyces	13	Saprotroph	Undefined Saprotroph	NULL	NULL	Probable	NULL	Tedersoo L, et al. 2014. Science 346:1256688
OTU845	0.444444444444	4.22222222222	d__Fungi; k__Fungi; p__Ascomycota; c__Dothideomycetes; o__Pleosporales; f__Roussoellaceae; g__Roussoella; s__unclassified_g__Roussoella	Roussoella	13	Saprotroph	Undefined Saprotroph	NULL	NULL	Probable	NULL	Tedersoo L, et al. 2014. Science 346:1256688
OTU113	3.33333333333	1.33333333333	d__Fungi; k__Fungi; p__Glomeromycota; c__Glomeromycetes; o__Glomerales; f__Glomeraceae; g__unclassified_f__Glomeraceae; s__unclassified_f__Glomeraceae	Glomeraceae	9	Symbiotroph	Arbuscular Mycorrhizal	NULL	NULL	Highly Probable	NULL	Redecker D, et al. 2013. Mycorrhiza 23:515-531
OTU2265	1.55555555556	3.0	d__Fungi; k__Fungi; p__Ascomycota; c__Dothideomycetes; o__Pleosporales; f__Phaeosphaeriaceae; g__Phaeosphaeria; s__Phaeosphaeria_sinensis	Phaeosphaeria	13	Saprotroph	Undefined Saprotroph	NULL	NULL	Probable	NULL	Tedersoo L, et al. 2014. Science 346:1256688
OTU2436	0.0	4.55555555556	d__Fungi; k__Fungi; p__Chytridiomycota; c__Rhizophlyctidomycetes; o__Rhizophlyctidales; f__Rhizophlyctidaceae; g__Rhizophlyctis; s__Rhizophlyctis_rosea	Rhizophlyctis	13	Saprotroph	Undefined Saprotroph	NULL	NULL	Probable	NULL	James TY, et al. 2006. Nature 443:818-822
OTU313	4.55555555556	0.0	d__Fungi; k__Fungi; p__Chytridiomycota; c__Rhizophlyctidomycetes; o__Rhizophlyctidales; f__Rhizophlyctidaceae; g__Rhizophlyctis; s__unclassified_g__Rhizophlyctis	Rhizophlyctis	13	Saprotroph	Undefined Saprotroph	NULL	NULL	Probable	NULL	James TY, et al. 2006. Nature 443:818-822
OTU2447	2.22222222222	2.33333333333	d__Fungi; k__Fungi; p__Basidiomycota; c__Tremellomycetes; o__Cystofilobasidiales; f__Mrakiaceae; g__Tausonia; s__Tausonia_pullulans	-	-	-	-	-	-	-	Unassigned	-
OTU1090	3.44444444444	1.11111111111	d__Fungi; k__Fungi; p__unclassified_k__Fungi; c__unclassified_k__Fungi; o__unclassified_k__Fungi; f__unclassified_k__Fungi; g__unclassified_k__Fungi; s__unclassified_k__Fungi	-	-	-	-	-	-	-	Unassigned	-
OTU2250	1.44444444444	3.11111111111	d__Fungi; k__Fungi; p__Glomeromycota; c__Glomeromycetes; o__Gigasporales; f__Racocetraceae; g__Cetraspora; s__unclassified_g__Cetraspora	Cetraspora	13	Symbiotroph	Arbuscular Mycorrhizal	NULL	NULL	Highly Probable	NULL	Tedersoo L, et al. 2014. Science 346:1256688
OTU34	1.33333333333	3.22222222222	d__Fungi; k__Fungi; p__Ascomycota; c__Sordariomycetes; o__Conioscyphales; f__Conioscyphaceae; g__Conioscypha; s__Conioscypha_pleiomorpha	Conioscypha	13	Saprotroph	Wood Saprotroph	Microfungus	NULL	Possible	NULL	Charuwan C, et al. 2017. Mycoscience 58:424-431 (https://doi.org/10.1016/j.myc.2017.06.003)
OTU1172	2.55555555556	1.88888888889	d__Fungi; k__Fungi; p__Ascomycota; c__Sordariomycetes; o__Hypocreales; f__Clavicipitaceae; g__Marquandomyces; s__Marquandomyces_marquandii	Hypocreales	7	Saprotroph	Undefined Saprotroph	Microfungus	NULL	Possible	NULL	Sterkenburg E, et al. 2015. New Phytologist 207:1145-1158
OTU1122	3.66666666667	0.777777777778	d__Fungi; k__Fungi; p__Ascomycota; c__Sordariomycetes; o__Sordariales; f__Cephalothecaceae; g__Phialemonium; s__Phialemonium_sp	Phialemonium	13	Saprotroph	Undefined Saprotroph	NULL	NULL	Probable	NULL	Tedersoo L, et al. 2014. Science 346:1256688
OTU425	0.777777777778	3.66666666667	d__Fungi; k__Fungi; p__Basidiomycota; c__Tritirachiomycetes; o__Tritirachiales; f__Tritirachiaceae; g__Tritirachium; s__unclassified_g__Tritirachium	Tritirachium	13	Saprotroph	Undefined Saprotroph	NULL	NULL	Probable	NULL	Tedersoo L, et al. 2014. Science 346:1256688
OTU1465	4.11111111111	0.333333333333	d__Fungi; k__Fungi; p__unclassified_k__Fungi; c__unclassified_k__Fungi; o__unclassified_k__Fungi; f__unclassified_k__Fungi; g__unclassified_k__Fungi; s__unclassified_k__Fungi	-	-	-	-	-	-	-	Unassigned	-
OTU2837	0.222222222222	4.22222222222	d__Fungi; k__Fungi; p__Ascomycota; c__Sordariomycetes; o__Microascales; f__Microascaceae; g__Acaulium; s__Acaulium_album	Microascaceae	9	Pathotroph-Saprotroph-Symbiotroph	Animal Pathogen-Endophyte-Plant Pathogen-Undefined Saprotroph	Microfungus	NULL	Possible	Saprobic in soil or rotting vegetation, some species heat-tolerant and associatated with silage and compost, a few associated with humans and animals (Cannon & Kirk 2007)	Cannon PF, Kirk PM. 2007. Fungal Families of the World. CAB International, Cambridge
OTU2516	0.111111111111	4.33333333333	d__Fungi; k__Fungi; p__Ascomycota; c__Leotiomycetes; o__Helotiales; f__Sclerotiniaceae; g__Botrytis; s__unclassified_g__Botrytis	Botrytis	13	Pathotroph-Saprotroph	NULL	Facultative Yeast-Microfungus	NULL	Probable	NULL	Kurtzman CP, et al. (eds.) 2011. The Yeasts, a Taxonomic Study. Fifth Edition. Vols 1-3. Elsevier, San Diego
OTU165	4.44444444444	0.0	d__Fungi; k__Fungi; p__Ascomycota; c__Sordariomycetes; o__Hypocreales; f__Hypocreales_fam_Incertae_sedis; g__Acremonium; s__Acremonium_chrysogenum	Acremonium	13	Pathogen-Saprotroph-Symbiotroph	Animal Pathogen-Endophyte-Fungal Parasite-Plant Pathogen-Wood Saprotroph	Microfungus	Soft Rot	Possible	Endophyte detection method-culture (Hanada et al. 2010, Del Olmo-Ruiz & Arnold 2014); Likely opportunistic human pathogen (Irinyi et al. 2015)	Duncan CG, Eslyn WE. 1966. Mycologia 58:642-64; Nilsson T. 1973. Studies on wood degradation and cellulolytic activity of microfungi. No. 104; Worrall JJ, et al. 1997. Mycologia 89: 199-219; Hanada RE, et al. 2010. Fungal Biology 114:901-910; Del Olmo-Ruiz M, Arnold AE. 2014. Mycologia 106:8-21; Tedersoo L, et al. 2014. Science 346:1256688; Irinyi L, et al. 2015. Medical Mycology 53:313-337
OTU2271	1.44444444444	3.0	d__Fungi; k__Fungi; p__Ascomycota; c__Dothideomycetes; o__Pleosporales; f__Acrocalymmaceae; g__Acrocalymma; s__Acrocalymma_medicaginis	Acrocalymma	13	Saprotroph	Undefined Saprotroph	NULL	NULL	Probable	NULL	Tedersoo L, et al. 2014. Science 346:1256688
OTU2764	2.0	2.44444444444	d__Fungi; k__Fungi; p__Ascomycota; c__Sordariomycetes; o__Hypocreales; f__Hypocreales_fam_Incertae_sedis; g__Acremonium; s__Acremonium_roseolum	Acremonium	13	Pathogen-Saprotroph-Symbiotroph	Animal Pathogen-Endophyte-Fungal Parasite-Plant Pathogen-Wood Saprotroph	Microfungus	Soft Rot	Possible	Endophyte detection method-culture (Hanada et al. 2010, Del Olmo-Ruiz & Arnold 2014); Likely opportunistic human pathogen (Irinyi et al. 2015)	Duncan CG, Eslyn WE. 1966. Mycologia 58:642-64; Nilsson T. 1973. Studies on wood degradation and cellulolytic activity of microfungi. No. 104; Worrall JJ, et al. 1997. Mycologia 89: 199-219; Hanada RE, et al. 2010. Fungal Biology 114:901-910; Del Olmo-Ruiz M, Arnold AE. 2014. Mycologia 106:8-21; Tedersoo L, et al. 2014. Science 346:1256688; Irinyi L, et al. 2015. Medical Mycology 53:313-337
OTU389	3.22222222222	1.22222222222	d__Fungi; k__Fungi; p__Glomeromycota; c__Paraglomeromycetes; o__Paraglomerales; f__Paraglomeraceae; g__Paraglomus; s__Paraglomus_sp	Paraglomeraceae	9	Symbiotroph	Arbuscular Mycorrhizal	NULL	NULL	Highly Probable	NULL	Redecker D, et al. 2013. Mycorrhiza 23:515-531
OTU2136	2.0	2.44444444444	d__Fungi; k__Fungi; p__unclassified_k__Fungi; c__unclassified_k__Fungi; o__unclassified_k__Fungi; f__unclassified_k__Fungi; g__unclassified_k__Fungi; s__unclassified_k__Fungi	-	-	-	-	-	-	-	Unassigned	-
OTU22	4.44444444444	0.0	d__Fungi; k__Fungi; p__Ascomycota; c__unclassified_p__Ascomycota; o__unclassified_p__Ascomycota; f__unclassified_p__Ascomycota; g__unclassified_p__Ascomycota; s__unclassified_p__Ascomycota	-	-	-	-	-	-	-	Unassigned	-
OTU2944	0.0	4.44444444444	d__Fungi; k__Fungi; p__Ascomycota; c__Sordariomycetes; o__unclassified_c__Sordariomycetes; f__unclassified_c__Sordariomycetes; g__unclassified_c__Sordariomycetes; s__unclassified_c__Sordariomycetes	-	-	-	-	-	-	-	Unassigned	-
OTU2514	0.666666666667	3.66666666667	d__Fungi; k__Fungi; p__Ascomycota; c__Eurotiomycetes; o__Onygenales; f__Gymnoascaceae; g__Narasimhella; s__Narasimhella_hyalinospora	Narasimhella	13	Saprotroph	Undefined Saprotroph	NULL	NULL	Probable	NULL	Tedersoo L, et al. 2014. Science 346:1256688
OTU2246	0.555555555556	3.77777777778	d__Fungi; k__Fungi; p__unclassified_k__Fungi; c__unclassified_k__Fungi; o__unclassified_k__Fungi; f__unclassified_k__Fungi; g__unclassified_k__Fungi; s__unclassified_k__Fungi	-	-	-	-	-	-	-	Unassigned	-
OTU1119	4.0	0.333333333333	d__Fungi; k__Fungi; p__Basidiomycota; c__Microbotryomycetes; o__Sporidiobolales; f__Sporidiobolaceae; g__Rhodotorula; s__Rhodotorula_paludigena	Rhodotorula	13	Pathotroph-Saprotroph	Animal Endosymbiont-Animal Pathogen-Endophyte-Plant Pathogen-Undefined Saprotroph	Yeast	NULL	Probable	Opportunistic human pathogen	http://www.cdc.gov
OTU1953	4.0	0.333333333333	d__Fungi; k__Fungi; p__Ascomycota; c__Eurotiomycetes; o__Eurotiales; f__Aspergillaceae; g__Talaromyces; s__unclassified_g__Talaromyces	Talaromyces	13	Saprotroph	Undefined Saprotroph	NULL	NULL	Probable	NULL	Tedersoo L, et al. 2014. Science 346:1256688
OTU608	4.22222222222	0.111111111111	d__Fungi; k__Fungi; p__Ascomycota; c__Eurotiomycetes; o__Eurotiales; f__Aspergillaceae; g__Penicillium; s__unclassified_g__Penicillium	Eurotiales	7	Saprotroph	Undefined Saprotroph	Microfungus	NULL	Possible	NULL	Sterkenburg E, et al. 2015. New Phytologist 207:1145-1158
OTU1053	2.44444444444	1.88888888889	d__Fungi; k__Fungi; p__Ascomycota; c__Dothideomycetes; o__Pleosporales; f__Pleosporaceae; g__Curvularia; s__Curvularia_petersonii	Curvularia	13	Pathotroph	Plant Pathogen	NULL	NULL	Probable	NULL	Tedersoo L, et al. 2014. Science 346:1256688
OTU1526	2.11111111111	2.22222222222	d__Fungi; k__Fungi; p__Calcarisporiellomycota; c__Calcarisporiellomycetes; o__Calcarisporiellales; f__Calcarisporiellaceae; g__Calcarisporiella; s__Calcarisporiella_thermophila	Calcarisporiella	13	Saprotroph	Undefined Saprotroph	Microfungus	NULL	Probable	NULL	De Hoog GS. 1974. Studies in Mycology 7:1-84
OTU2523	0.0	4.33333333333	d__Fungi; k__Fungi; p__Ascomycota; c__Sordariomycetes; o__Sordariomycetes_ord_Incertae_sedis; f__Sordariomycetes_fam_Incertae_sedis; g__Cataractispora; s__Cataractispora_appendiculata	Cataractispora	13	Saprotroph	Undefined Saprotroph	NULL	NULL	Probable	NULL	Esslinger TL. 2014. North Dakota State University (http://www.ndsu.edu/pubweb/~esslinge/chcklst/chcklst7.htm)
OTU39	1.88888888889	2.44444444444	d__Fungi; k__Fungi; p__unclassified_k__Fungi; c__unclassified_k__Fungi; o__unclassified_k__Fungi; f__unclassified_k__Fungi; g__unclassified_k__Fungi; s__unclassified_k__Fungi	-	-	-	-	-	-	-	Unassigned	-
OTU2409	2.44444444444	1.88888888889	d__Fungi; k__Fungi; p__unclassified_k__Fungi; c__unclassified_k__Fungi; o__unclassified_k__Fungi; f__unclassified_k__Fungi; g__unclassified_k__Fungi; s__unclassified_k__Fungi	-	-	-	-	-	-	-	Unassigned	-
OTU2256	2.22222222222	2.11111111111	d__Fungi; k__Fungi; p__unclassified_k__Fungi; c__unclassified_k__Fungi; o__unclassified_k__Fungi; f__unclassified_k__Fungi; g__unclassified_k__Fungi; s__unclassified_k__Fungi	-	-	-	-	-	-	-	Unassigned	-
OTU135	3.66666666667	0.555555555556	d__Fungi; k__Fungi; p__Glomeromycota; c__Glomeromycetes; o__Glomerales; f__Glomeraceae; g__unclassified_f__Glomeraceae; s__unclassified_f__Glomeraceae	Glomeraceae	9	Symbiotroph	Arbuscular Mycorrhizal	NULL	NULL	Highly Probable	NULL	Redecker D, et al. 2013. Mycorrhiza 23:515-531
OTU3142	0.555555555556	3.66666666667	d__Fungi; k__Fungi; p__Ascomycota; c__Dothideomycetes; o__Tubeufiales; f__Tubeufiaceae; g__Helicoma; s__Helicoma_sp	Tubeufiaceae	9	Pathotroph-Saprotroph	Animal Pathogen-Undefined Saprotroph	NULL	NULL	Probable	Biotrophic or saprobic, especially on scale insects or other fungi. The anamorphic forms are fequently aero-aquatic (Cannon & Kirk 2007)	Cannon PF, Kirk PM. 2007. Fungal Families of the World. CAB International, Cambridge
OTU983	3.66666666667	0.555555555556	d__Fungi; k__Fungi; p__Ascomycota; c__Sordariomycetes; o__Microascales; f__Microascaceae; g__Wardomycopsis; s__Wardomycopsis_fusca	Wardomycopsis	13	Saprotroph	Undefined Saprotroph	NULL	NULL	Probable	NULL	Tedersoo L, et al. 2014. Science 346:1256688 (doi:10.1126/science.1256688)
OTU1464	3.66666666667	0.555555555556	d__Fungi; k__Fungi; p__unclassified_k__Fungi; c__unclassified_k__Fungi; o__unclassified_k__Fungi; f__unclassified_k__Fungi; g__unclassified_k__Fungi; s__unclassified_k__Fungi	-	-	-	-	-	-	-	Unassigned	-
OTU154	3.77777777778	0.444444444444	d__Fungi; k__Fungi; p__Ascomycota; c__unclassified_p__Ascomycota; o__unclassified_p__Ascomycota; f__unclassified_p__Ascomycota; g__unclassified_p__Ascomycota; s__unclassified_p__Ascomycota	-	-	-	-	-	-	-	Unassigned	-
OTU1375	3.11111111111	1.11111111111	d__Fungi; k__Fungi; p__Ascomycota; c__Dothideomycetes; o__Tubeufiales; f__Tubeufiaceae; g__unclassified_f__Tubeufiaceae; s__unclassified_f__Tubeufiaceae	Tubeufiaceae	9	Pathotroph-Saprotroph	Animal Pathogen-Undefined Saprotroph	NULL	NULL	Probable	Biotrophic or saprobic, especially on scale insects or other fungi. The anamorphic forms are fequently aero-aquatic (Cannon & Kirk 2007)	Cannon PF, Kirk PM. 2007. Fungal Families of the World. CAB International, Cambridge
OTU2099	2.88888888889	1.33333333333	d__Fungi; k__Fungi; p__Glomeromycota; c__Glomeromycetes; o__Glomerales; f__Glomeraceae; g__Septoglomus; s__unclassified_g__Septoglomus	Septoglomus	13	Symbiotroph	Arbuscular Mycorrhizal	NULL	NULL	Highly Probable	NULL	Redecker D, et al. 2013. Mycorrhiza 23:515-531
OTU2143	0.0	4.22222222222	d__Fungi; k__Fungi; p__Chytridiomycota; c__Rhizophydiomycetes; o__Rhizophydiales; f__Angulomycetaceae; g__Angulomyces; s__Angulomyces_argentinensis	Angulomyces	13	Pathotroph-Saprotroph	Plant Pathogen-Undefined Saprotroph	Microfungus	NULL	Possible	Isolated from aquatic environments by pollen baiting (Letcher et al. 2008)	Letcher PM, et al. 2008. Mycological Research 112:759-782
OTU2316	2.0	2.22222222222	d__Fungi; k__Fungi; p__Ascomycota; c__Sordariomycetes; o__Xylariales; f__Xylariaceae; g__Whalleya; s__Whalleya_microplaca	Whalleya	13	Saprotroph	Undefined Saprotroph	NULL	NULL	Probable	NULL	Tedersoo L, et al. 2014. Science 346:1256688 (doi:10.1126/science.1256688)
OTU3162	0.0	4.22222222222	d__Fungi; k__Fungi; p__unclassified_k__Fungi; c__unclassified_k__Fungi; o__unclassified_k__Fungi; f__unclassified_k__Fungi; g__unclassified_k__Fungi; s__unclassified_k__Fungi	-	-	-	-	-	-	-	Unassigned	-
OTU1649	2.88888888889	1.33333333333	d__Fungi; k__Fungi; p__Ascomycota; c__Eurotiomycetes; o__Onygenales; f__unclassified_o__Onygenales; g__unclassified_o__Onygenales; s__unclassified_o__Onygenales	-	-	-	-	-	-	-	Unassigned	-
OTU56	3.44444444444	0.777777777778	d__Fungi; k__Fungi; p__unclassified_k__Fungi; c__unclassified_k__Fungi; o__unclassified_k__Fungi; f__unclassified_k__Fungi; g__unclassified_k__Fungi; s__unclassified_k__Fungi	-	-	-	-	-	-	-	Unassigned	-
OTU2372	3.66666666667	0.444444444444	d__Fungi; k__Fungi; p__Ascomycota; c__Eurotiomycetes; o__Eurotiales; f__Aspergillaceae; g__Aspergillus; s__unclassified_g__Aspergillus	Eurotiales	7	Saprotroph	Undefined Saprotroph	Microfungus	NULL	Possible	NULL	Sterkenburg E, et al. 2015. New Phytologist 207:1145-1158
OTU402	2.88888888889	1.22222222222	d__Fungi; k__Fungi; p__Ascomycota; c__Sordariomycetes; o__Hypocreales; f__Nectriaceae; g__Rectifusarium; s__Rectifusarium_ventricosum	Hypocreales	7	Saprotroph	Undefined Saprotroph	Microfungus	NULL	Possible	NULL	Sterkenburg E, et al. 2015. New Phytologist 207:1145-1158
OTU499	2.11111111111	2.0	d__Fungi; k__Fungi; p__Basidiomycota; c__Agaricomycetes; o__Polyporales; f__Meruliaceae; g__Phlebia; s__Phlebia_wuliangshanensis	Phlebia	13	Saprotroph	Wood Saprotroph	Corticioid	White Rot	Highly Probable	NULL	Kirk PM, et al. 2008. Dictionary of the Fungi 10th ed. Wallingford, CABI
OTU1085	1.77777777778	2.33333333333	d__Fungi; k__Fungi; p__Ascomycota; c__Sordariomycetes; o__unclassified_c__Sordariomycetes; f__unclassified_c__Sordariomycetes; g__unclassified_c__Sordariomycetes; s__unclassified_c__Sordariomycetes	-	-	-	-	-	-	-	Unassigned	-
OTU1389	1.22222222222	2.88888888889	d__Fungi; k__Fungi; p__Ascomycota; c__Sordariomycetes; o__Xylariales; f__Hypoxylaceae; g__unclassified_f__Hypoxylaceae; s__unclassified_f__Hypoxylaceae	-	-	-	-	-	-	-	Unassigned	-
OTU1458	1.44444444444	2.66666666667	d__Fungi; k__Fungi; p__unclassified_k__Fungi; c__unclassified_k__Fungi; o__unclassified_k__Fungi; f__unclassified_k__Fungi; g__unclassified_k__Fungi; s__unclassified_k__Fungi	-	-	-	-	-	-	-	Unassigned	-
OTU2818	0.0	4.11111111111	d__Fungi; k__Fungi; p__unclassified_k__Fungi; c__unclassified_k__Fungi; o__unclassified_k__Fungi; f__unclassified_k__Fungi; g__unclassified_k__Fungi; s__unclassified_k__Fungi	-	-	-	-	-	-	-	Unassigned	-
OTU947	4.11111111111	0.0	d__Fungi; k__Fungi; p__Ascomycota; c__Sordariomycetes; o__Microascales; f__Microascales_fam_Incertae_sedis; g__Microascales_gen_Incertae_sedis; s__Microascales_sp	-	-	-	-	-	-	-	Unassigned	-
OTU292	4.11111111111	0.0	d__Fungi; k__Fungi; p__unclassified_k__Fungi; c__unclassified_k__Fungi; o__unclassified_k__Fungi; f__unclassified_k__Fungi; g__unclassified_k__Fungi; s__unclassified_k__Fungi	-	-	-	-	-	-	-	Unassigned	-
OTU1345	3.44444444444	0.666666666667	d__Fungi; k__Fungi; p__Ascomycota; c__Eurotiomycetes; o__Eurotiales; f__Aspergillaceae; g__Aspergillus; s__Aspergillus_chlamydosporus	Eurotiales	7	Saprotroph	Undefined Saprotroph	Microfungus	NULL	Possible	NULL	Sterkenburg E, et al. 2015. New Phytologist 207:1145-1158
OTU1358	3.77777777778	0.222222222222	d__Fungi; k__Fungi; p__Ascomycota; c__Eurotiomycetes; o__Eurotiales; f__Aspergillaceae; g__Penicillium; s__Penicillium_sumatraense	Eurotiales	7	Saprotroph	Undefined Saprotroph	Microfungus	NULL	Possible	NULL	Sterkenburg E, et al. 2015. New Phytologist 207:1145-1158
OTU1549	3.88888888889	0.111111111111	d__Fungi; k__Fungi; p__Ascomycota; c__Eurotiomycetes; o__Eurotiales; f__Aspergillaceae; g__Penicillium; s__Penicillium_steckii	Eurotiales	7	Saprotroph	Undefined Saprotroph	Microfungus	NULL	Possible	NULL	Sterkenburg E, et al. 2015. New Phytologist 207:1145-1158
OTU1330	1.33333333333	2.66666666667	d__Fungi; k__Fungi; p__Ascomycota; c__Dothideomycetes; o__Pleosporales; f__Roussoellaceae; g__Roussoella; s__Roussoella_kunmingensis	Roussoella	13	Saprotroph	Undefined Saprotroph	NULL	NULL	Probable	NULL	Tedersoo L, et al. 2014. Science 346:1256688
OTU2337	0.0	4.0	d__Fungi; k__Fungi; p__Ascomycota; c__Orbiliomycetes; o__Orbiliales; f__Orbiliaceae; g__unclassified_f__Orbiliaceae; s__unclassified_f__Orbiliaceae	Orbiliaceae	9	Saprotroph	Wood Saprotroph	Microfungus	NULL	Probable	Saprobic, found especially on wood in both wet and dry habitats. Many species are nematophagous, forming adhesive knobs, nets or ring-like traps in the presence of a food source; perhaps a strategy for life in low-nitrogen environments. There have been reports of associations with algae for a few species, but an established lichen association appears not to exist (Cannon & Kirk 2007)	Cannon PF, Kirk PM. 2007. Fungal Families of the World. CAB International, Cambridge
OTU2421	0.0	4.0	d__Fungi; k__Fungi; p__Ascomycota; c__Sordariomycetes; o__Hypocreales; f__Nectriaceae; g__Fusicolla; s__Fusicolla_quarantenae	Hypocreales	7	Saprotroph	Undefined Saprotroph	Microfungus	NULL	Possible	NULL	Sterkenburg E, et al. 2015. New Phytologist 207:1145-1158
OTU656	2.44444444444	1.55555555556	d__Fungi; k__Fungi; p__Mortierellomycota; c__Mortierellomycetes; o__Mortierellales; f__Mortierellaceae; g__Entomortierella; s__Entomortierella_chlamydospora	Mortierellaceae	9	Saprotroph-Symbiotroph	Endophyte-Litter Saprotroph-Soil Saprotroph-Undefined Saprotroph	Microfungus	NULL	Possible	Saprobic in soil and thus frequenctly isolated from soil and material contaminated with soil such as hay or rotten silage and spoil tips (Cannon & Kirk 2007)	Cannon PF, Kirk PM. 2007. Fungal Families of the World. CAB International, Cambridge; Purahong W, et al. 2016. Molecular Ecology 25:4059-4074
OTU788	4.0	0.0	d__Fungi; k__Fungi; p__Basidiomycota; c__Agaricomycetes; o__Agaricales; f__Entolomataceae; g__Clitopilus; s__unclassified_g__Clitopilus	Clitopilus	13	Saprotroph	Undefined Saprotroph	Agaricoid	NULL	Probable	NULL	Tedersoo L, et al. 2014. Science 346:1256688
OTU1306	4.0	0.0	d__Fungi; k__Fungi; p__unclassified_k__Fungi; c__unclassified_k__Fungi; o__unclassified_k__Fungi; f__unclassified_k__Fungi; g__unclassified_k__Fungi; s__unclassified_k__Fungi	-	-	-	-	-	-	-	Unassigned	-
OTU1284	3.0	1.0	d__Fungi; k__Fungi; p__Ascomycota; c__Sordariomycetes; o__unclassified_c__Sordariomycetes; f__unclassified_c__Sordariomycetes; g__unclassified_c__Sordariomycetes; s__unclassified_c__Sordariomycetes	-	-	-	-	-	-	-	Unassigned	-
OTU2216	0.0	4.0	d__Fungi; k__Fungi; p__unclassified_k__Fungi; c__unclassified_k__Fungi; o__unclassified_k__Fungi; f__unclassified_k__Fungi; g__unclassified_k__Fungi; s__unclassified_k__Fungi	-	-	-	-	-	-	-	Unassigned	-
OTU1374	3.11111111111	0.888888888889	d__Fungi; k__Fungi; p__unclassified_k__Fungi; c__unclassified_k__Fungi; o__unclassified_k__Fungi; f__unclassified_k__Fungi; g__unclassified_k__Fungi; s__unclassified_k__Fungi	-	-	-	-	-	-	-	Unassigned	-
OTU1197	3.33333333333	0.666666666667	d__Fungi; k__Fungi; p__Ascomycota; c__Dothideomycetes; o__Capnodiales; f__Cladosporiaceae; g__Cladosporium; s__Cladosporium_velox	Cladosporium	13	Pathotroph-Saprotroph-Symbiotroph	Animal Pathogen-Endophyte-Lichen Parasite-Plant Pathogen-Wood Saprotroph	Microfungus	NULL	Possible	NULL	Seehann G, et al. 1975. List of Fungi in Soft-Rot Tissue Tests. Institute fur Holzbiologie und Holzschutz, Bundesforschungsanstalt fur Forst - und Holzwirtshaft, Hamburg - Lohbrugge, Germany; Lawrey JD, Diederich P. 2016. URL: http://www.lichenicolous.net [24 May 2017]; http://www.apsnet.org/publications/commonnames/Pages/default.aspx
OTU1288	1.77777777778	2.11111111111	d__Fungi; k__Fungi; p__Ascomycota; c__Pezizomycetes; o__Pezizales; f__Sarcosomataceae; g__Trichaleurina; s__Trichaleurina_tenuispora	Trichaleurina	13	Saprotroph	Undefined Saprotroph	NULL	NULL	Probable	NULL	Tedersoo L, et al. 2014. Science 346:1256688
OTU2085	0.0	3.88888888889	d__Fungi; k__Fungi; p__Glomeromycota; c__Glomeromycetes; o__Glomerales; f__Glomeraceae; g__Septoglomus; s__unclassified_g__Septoglomus	Septoglomus	13	Symbiotroph	Arbuscular Mycorrhizal	NULL	NULL	Highly Probable	NULL	Redecker D, et al. 2013. Mycorrhiza 23:515-531
OTU2460	0.0	3.88888888889	d__Fungi; k__Fungi; p__Ascomycota; c__Leotiomycetes; o__Helotiales; f__Helotiaceae; g__unclassified_f__Helotiaceae; s__unclassified_f__Helotiaceae	Helotiaceae	9	Saprotroph-Symbiotroph	Ectomycorrhizal-Fungal Parasite-Plant Pathogen-Wood Saprotroph	Microfungus	NULL	Probable	Usually saprobic on herbaceous or woody tissues, some species fungicolous. A few species are known to form mycorrhizae (Cannon & Kirk 2007)	Cannon PF, Kirk PM. 2007. Fungal Families of the World. CAB International, Cambridge
OTU2626	1.0	2.88888888889	d__Fungi; k__Fungi; p__Ascomycota; c__Sordariomycetes; o__Microascales; f__Microascaceae; g__Scopulariopsis; s__unclassified_g__Scopulariopsis	Scopulariopsis	13	Saprotroph	Dung Saprotroph-Undefined Saprotroph-Wood Saprotroph	NULL	Soft Rot	Highly Probable	NULL	Seehann G, et al. 1975. List of Fungi in Soft-Rot Tissue Tests. Institute fur Holzbiologie und Holzschutz, Bundesforschungsanstalt fur Forst - und Holzwirtshaft, Hamburg - Lohbrugge, Germany; Costa IPMW, et al. 2012. Mycotaxon 119:26; Bills GF, et al. 2013. Current Opinion in microbiology, 16:549-565; Tedersoo L, et al. 2014. Science 346:1256688
OTU1200	2.66666666667	1.22222222222	d__Fungi; k__Fungi; p__Ascomycota; c__Eurotiomycetes; o__Onygenales; f__Spiromastigoidaceae; g__Spiromastigoides; s__unclassified_g__Spiromastigoides	-	-	-	-	-	-	-	Unassigned	-
OTU2407	0.888888888889	3.0	d__Fungi; k__Fungi; p__Basidiomycota; c__Microbotryomycetes; o__Sporidiobolales; f__Sporidiobolaceae; g__Rhodotorula; s__unclassified_g__Rhodotorula	Rhodotorula	13	Pathotroph-Saprotroph	Animal Endosymbiont-Animal Pathogen-Endophyte-Plant Pathogen-Undefined Saprotroph	Yeast	NULL	Probable	Opportunistic human pathogen	http://www.cdc.gov
OTU1892	0.555555555556	3.33333333333	d__Fungi; k__Fungi; p__Ascomycota; c__Sordariomycetes; o__Glomerellales; f__Glomerellaceae; g__Colletotrichum; s__Colletotrichum_truncatum	Colletotrichum	13	Pathotroph-Symbiotroph	Endophyte-Plant Pathogen	Microfungus	NULL	Probable	NULL	Costa IPMW, et al. 2012. Mycotaxon 119:26; Tedersoo L, et al. 2014. Science 346:1256688; http://www.apsnet.org/publications/commonnames/Pages/default.aspx
OTU1251	2.44444444444	1.44444444444	d__Fungi; k__Fungi; p__Ascomycota; c__Sordariomycetes; o__Hypocreales; f__Clavicipitaceae; g__Metacordyceps; s__Metacordyceps_chlamydosporia	Metacordyceps	13	Pathotroph	Animal Pathogen	NULL	NULL	Probable	NULL	Tedersoo L, et al. 2014. Science 346:1256688
OTU1513	3.77777777778	0.0	d__Fungi; k__Fungi; p__Ascomycota; c__Eurotiomycetes; o__Eurotiales; f__Aspergillaceae; g__Penicillium; s__unclassified_g__Penicillium	Eurotiales	7	Saprotroph	Undefined Saprotroph	Microfungus	NULL	Possible	NULL	Sterkenburg E, et al. 2015. New Phytologist 207:1145-1158
OTU2762	2.22222222222	1.55555555556	d__Fungi; k__Fungi; p__Ascomycota; c__Eurotiomycetes; o__Eurotiales; f__Aspergillaceae; g__Penicillium; s__Penicillium_paxilli	Eurotiales	7	Saprotroph	Undefined Saprotroph	Microfungus	NULL	Possible	NULL	Sterkenburg E, et al. 2015. New Phytologist 207:1145-1158
OTU422	3.77777777778	0.0	d__Fungi; k__Fungi; p__Ascomycota; c__Sordariomycetes; o__Hypocreales; f__Nectriaceae; g__Penicillifer; s__Penicillifer_diparietisporus	Hypocreales	7	Saprotroph	Undefined Saprotroph	Microfungus	NULL	Possible	NULL	Sterkenburg E, et al. 2015. New Phytologist 207:1145-1158
OTU1120	1.11111111111	2.66666666667	d__Fungi; k__Fungi; p__Chytridiomycota; c__unclassified_p__Chytridiomycota; o__unclassified_p__Chytridiomycota; f__unclassified_p__Chytridiomycota; g__unclassified_p__Chytridiomycota; s__unclassified_p__Chytridiomycota	-	-	-	-	-	-	-	Unassigned	-
OTU511	1.55555555556	2.22222222222	d__Fungi; k__Fungi; p__unclassified_k__Fungi; c__unclassified_k__Fungi; o__unclassified_k__Fungi; f__unclassified_k__Fungi; g__unclassified_k__Fungi; s__unclassified_k__Fungi	-	-	-	-	-	-	-	Unassigned	-
OTU1943	3.0	0.777777777778	d__Fungi; k__Fungi; p__unclassified_k__Fungi; c__unclassified_k__Fungi; o__unclassified_k__Fungi; f__unclassified_k__Fungi; g__unclassified_k__Fungi; s__unclassified_k__Fungi	-	-	-	-	-	-	-	Unassigned	-
OTU1722	3.11111111111	0.666666666667	d__Fungi; k__Fungi; p__unclassified_k__Fungi; c__unclassified_k__Fungi; o__unclassified_k__Fungi; f__unclassified_k__Fungi; g__unclassified_k__Fungi; s__unclassified_k__Fungi	-	-	-	-	-	-	-	Unassigned	-
OTU462	3.33333333333	0.444444444444	d__Fungi; k__Fungi; p__Glomeromycota; c__unclassified_p__Glomeromycota; o__unclassified_p__Glomeromycota; f__unclassified_p__Glomeromycota; g__unclassified_p__Glomeromycota; s__unclassified_p__Glomeromycota	Glomeromycota	3	Symbiotroph	Arbuscular Mycorrhizal	NULL	NULL	Highly Probable	NULL	Redecker D, et al. 2013. Mycorrhiza 23:515-531
OTU2241	0.333333333333	3.44444444444	d__Fungi; k__Fungi; p__unclassified_k__Fungi; c__unclassified_k__Fungi; o__unclassified_k__Fungi; f__unclassified_k__Fungi; g__unclassified_k__Fungi; s__unclassified_k__Fungi	-	-	-	-	-	-	-	Unassigned	-
OTU1949	1.33333333333	2.44444444444	d__Fungi; k__Fungi; p__Ascomycota; c__Eurotiomycetes; o__Eurotiales; f__Aspergillaceae; g__Talaromyces; s__Talaromyces_radicus	Talaromyces	13	Saprotroph	Undefined Saprotroph	NULL	NULL	Probable	NULL	Tedersoo L, et al. 2014. Science 346:1256688
OTU2182	2.44444444444	1.33333333333	d__Fungi; k__Fungi; p__Ascomycota; c__Eurotiomycetes; o__Eurotiales; f__Aspergillaceae; g__unclassified_f__Aspergillaceae; s__unclassified_f__Aspergillaceae	Eurotiales	7	Saprotroph	Undefined Saprotroph	Microfungus	NULL	Possible	NULL	Sterkenburg E, et al. 2015. New Phytologist 207:1145-1158
OTU671	2.44444444444	1.33333333333	d__Fungi; k__Fungi; p__Basidiomycota; c__Agaricomycetes; o__Polyporales; f__Irpicaceae; g__Flavodon; s__Flavodon_flavus	Flavodon	13	Saprotroph	Undefined Saprotroph	NULL	White Rot	Probable	NULL	Tedersoo L, et al. 2014. Science 346:1256688
OTU2121	0.111111111111	3.55555555556	d__Fungi; k__Fungi; p__unclassified_k__Fungi; c__unclassified_k__Fungi; o__unclassified_k__Fungi; f__unclassified_k__Fungi; g__unclassified_k__Fungi; s__unclassified_k__Fungi	-	-	-	-	-	-	-	Unassigned	-
OTU1114	2.0	1.66666666667	d__Fungi; k__Fungi; p__Ascomycota; c__Sordariomycetes; o__Microascales; f__Microascaceae; g__Acaulium; s__unclassified_g__Acaulium	Microascaceae	9	Pathotroph-Saprotroph-Symbiotroph	Animal Pathogen-Endophyte-Plant Pathogen-Undefined Saprotroph	Microfungus	NULL	Possible	Saprobic in soil or rotting vegetation, some species heat-tolerant and associatated with silage and compost, a few associated with humans and animals (Cannon & Kirk 2007)	Cannon PF, Kirk PM. 2007. Fungal Families of the World. CAB International, Cambridge
OTU87	2.0	1.66666666667	d__Fungi; k__Fungi; p__Ascomycota; c__Dothideomycetes; o__Pleosporales; f__Periconiaceae; g__Periconia; s__unclassified_g__Periconia	Periconia	13	Pathotroph-Saprotroph-Symbiotroph	Endophyte-Plant Pathogen-Wood Saprotroph	Microfungus	Soft Rot	Possible	Dark Septate Endophyte, known from plant roots (Mandyam et al. 2010); Endophyte Host - Asteraceae, Musaceae (Costa et al. 2012)	Duncan CG, Eslyn WE. 1966. Mycologia 58:642-645; Costa IPMW, et al. 2012. Mycotaxon 119:26; Mandyam K, et al. 2012. Mycorrhiza 22:109-119; Knapp DG, et al. 2012. PLOS ONE 7:e32570; http://www.apsnet.org/publications/commonnames/Pages/default.aspx
OTU1886	3.66666666667	0.0	d__Fungi; k__Fungi; p__Ascomycota; c__Dothideomycetes; o__Pleosporales; f__Phaeosphaeriaceae; g__Setophaeosphaeria; s__Setophaeosphaeria_microspora	Phaeosphaeriaceae	9	Pathotroph-Saprotroph	Fungal Parasite-Plant Pathogen-Plant Saprotroph	Microfungus	NULL	Probable	Necrotrophic or saprobic on a wide range of plants, especially monocotyledons; a few species parasitic on other fungi (Cannon & Kirk 2007)	Cannon PF, Kirk PM. 2007. Fungal Families of the World. CAB International, Cambridge
OTU2315	1.88888888889	1.77777777778	d__Fungi; k__Fungi; p__Basidiomycota; c__Tremellomycetes; o__Tremellales; f__Cryptococcaceae; g__Cryptococcus; s__Cryptococcus_aureus	Tremellales	7	Pathotroph-Saprotroph-Symbiotroph	Fungal Parasite-Undefined Saprotroph	Tremelloid-Yeast	NULL	Possible	The order contains both teleomorphic and anamorphic species, most of the latter being yeasts	Sterkenburg E, et al. 2015. New Phytologist 207:1145-1158
OTU269	2.66666666667	1.0	d__Fungi; k__Fungi; p__Ascomycota; c__Eurotiomycetes; o__Eurotiales; f__Aspergillaceae; g__Penicillium; s__Penicillium_kongii	Eurotiales	7	Saprotroph	Undefined Saprotroph	Microfungus	NULL	Possible	NULL	Sterkenburg E, et al. 2015. New Phytologist 207:1145-1158
OTU184	1.0	2.66666666667	d__Fungi; k__Fungi; p__unclassified_k__Fungi; c__unclassified_k__Fungi; o__unclassified_k__Fungi; f__unclassified_k__Fungi; g__unclassified_k__Fungi; s__unclassified_k__Fungi	-	-	-	-	-	-	-	Unassigned	-
OTU2448	0.0	3.66666666667	d__Fungi; k__Fungi; p__unclassified_k__Fungi; c__unclassified_k__Fungi; o__unclassified_k__Fungi; f__unclassified_k__Fungi; g__unclassified_k__Fungi; s__unclassified_k__Fungi	-	-	-	-	-	-	-	Unassigned	-
OTU2863	0.0	3.66666666667	d__Fungi; k__Fungi; p__Mortierellomycota; c__unclassified_p__Mortierellomycota; o__unclassified_p__Mortierellomycota; f__unclassified_p__Mortierellomycota; g__unclassified_p__Mortierellomycota; s__unclassified_p__Mortierellomycota	-	-	-	-	-	-	-	Unassigned	-
OTU1078	2.88888888889	0.777777777778	d__Fungi; k__Fungi; p__Ascomycota; c__Sordariomycetes; o__Sordariales; f__Chaetomiaceae; g__unclassified_f__Chaetomiaceae; s__unclassified_f__Chaetomiaceae	Chaetomiaceae	9	Pathotroph-Saprotroph-Symbiotroph	Animal Pathogen-Dung Saprotroph-Endophyte-Epiphyte-Plant Saprotroph-Wood Saprotroph	Microfungus	Soft Rot	Possible	Saprobic, acting as key decay organisms of plant materials and plant-derived commodities (Cannon & Kirk 2007); Epiphyte detection method-culture (Massimo et al. 2015); Endophyte detection method-culture (Busby et al. 2016, David et al. 2016); Likely opportunistic human pathogen (Irinyi et al. 2015)	Seehann G, et al. 1975. List of Fungi in Soft-Rot Tissue Tests. Institute fur Holzbiologie und Holzschutz, Bundesforschungsanstalt fur Forst - und Holzwirtshaft, Hamburg - Lohbrugge, Germany; Cannon PF, Kirk PM. 2007. Fungal Families of the World. CAB International, Cambridge; Bills GF, et al. 2013. Current Opinion in microbiology, 16:549-565; Tedersoo L, et al. 2014. Science 346:1256688; Irinyi …
OTU790	3.22222222222	0.444444444444	d__Fungi; k__Fungi; p__Ascomycota; c__Sordariomycetes; o__Hypocreales; f__unclassified_o__Hypocreales; g__unclassified_o__Hypocreales; s__unclassified_o__Hypocreales	Hypocreales	7	Saprotroph	Undefined Saprotroph	Microfungus	NULL	Possible	NULL	Sterkenburg E, et al. 2015. New Phytologist 207:1145-1158
OTU1092	3.44444444444	0.222222222222	d__Fungi; k__Fungi; p__Ascomycota; c__Eurotiomycetes; o__Onygenales; f__Arachnomycetaceae; g__Arachnomyces; s__Arachnomyces_kanei	Arachnomyces	13	Saprotroph	Dung Saprotroph	NULL	NULL	Highly Probable	NULL	Bills GF, et al. 2013. Current Opinion in microbiology, 16:549-565
OTU3072	0.222222222222	3.44444444444	d__Fungi; k__Fungi; p__Ascomycota; c__Sordariomycetes; o__Microascales; f__Microascales_fam_Incertae_sedis; g__Trichurus; s__Trichurus_spiralis	Trichurus	13	Saprotroph	Wood Saprotroph	NULL	Soft Rot	Highly Probable	NULL	Seehann G, et al. 1975. List of Fungi in Soft-Rot Tissue Tests. Institute fur Holzbiologie und Holzschutz, Bundesforschungsanstalt fur Forst - und Holzwirtshaft, Hamburg - Lohbrugge, Germany; Costa IPMW, et al. 2012. Mycotaxon 119:26; Tedersoo L, et al. 2014. Science 346:1256688; http://www.apsnet.org/publications/commonnames/Pages/default.aspx
OTU1430	3.44444444444	0.222222222222	d__Fungi; k__Fungi; p__unclassified_k__Fungi; c__unclassified_k__Fungi; o__unclassified_k__Fungi; f__unclassified_k__Fungi; g__unclassified_k__Fungi; s__unclassified_k__Fungi	-	-	-	-	-	-	-	Unassigned	-
OTU35	2.22222222222	1.44444444444	d__Fungi; k__Fungi; p__Basidiomycota; c__Agaricostilbomycetes; o__Agaricostilbales; f__Chionosphaeraceae; g__unclassified_f__Chionosphaeraceae; s__unclassified_f__Chionosphaeraceae	Chionosphaeraceae	9	Pathotroph-Saprotroph	Fungal Parasite-Undefined Saprotroph	Microfungus	NULL	Possible	Species appear to be mycoparasitic, associated with fungi of bark beetle galleries, wood-inhabiting Xylariaceae or lichens. Others are found erumpent from bark or decaying wood and may be sabrobic (Cannon & Kirk 2007)	Cannon PF, Kirk PM. 2007. Fungal Families of the World. CAB International, Cambridge
OTU578	2.22222222222	1.44444444444	d__Fungi; k__Fungi; p__Chytridiomycota; c__Spizellomycetes; o__Spizellomycetales; f__Spizellomycetaceae; g__Spizellomyces; s__unclassified_g__Spizellomyces	Spizellomycetaceae	9	Pathotroph	Plant Pathogen-Undefined Parasite-Undefined Saprotroph	Microfungus	NULL	Probable	Common in the soil and also as parasites of a range of soil organisms and plants (Cannon & Kirk 2007)	Cannon PF, Kirk PM. 2007. Fungal Families of the World. CAB International, Cambridge
OTU2390	1.33333333333	2.33333333333	d__Fungi; k__Fungi; p__Chytridiomycota; c__unclassified_p__Chytridiomycota; o__unclassified_p__Chytridiomycota; f__unclassified_p__Chytridiomycota; g__unclassified_p__Chytridiomycota; s__unclassified_p__Chytridiomycota	-	-	-	-	-	-	-	Unassigned	-
OTU1453	1.33333333333	2.33333333333	d__Fungi; k__Fungi; p__unclassified_k__Fungi; c__unclassified_k__Fungi; o__unclassified_k__Fungi; f__unclassified_k__Fungi; g__unclassified_k__Fungi; s__unclassified_k__Fungi	-	-	-	-	-	-	-	Unassigned	-
OTU195	3.55555555556	0.0	d__Fungi; k__Fungi; p__Ascomycota; c__Eurotiomycetes; o__Eurotiales; f__Aspergillaceae; g__Aspergillus; s__unclassified_g__Aspergillus	Eurotiales	7	Saprotroph	Undefined Saprotroph	Microfungus	NULL	Possible	NULL	Sterkenburg E, et al. 2015. New Phytologist 207:1145-1158
OTU2499	0.0	3.55555555556	d__Fungi; k__Fungi; p__Ascomycota; c__Dothideomycetes; o__Minutisphaerales; f__Minutisphaeraceae; g__Minutisphaera; s__Minutisphaera_aspera	Minutisphaera	13	Saprotroph	Undefined Saprotroph	NULL	NULL	Probable	NULL	Tedersoo L, et al. 2014. Science 346:1256688
OTU2178	1.55555555556	2.0	d__Fungi; k__Fungi; p__Ascomycota; c__unclassified_p__Ascomycota; o__unclassified_p__Ascomycota; f__unclassified_p__Ascomycota; g__unclassified_p__Ascomycota; s__unclassified_p__Ascomycota	-	-	-	-	-	-	-	Unassigned	-
OTU1937	2.66666666667	0.888888888889	d__Fungi; k__Fungi; p__Ascomycota; c__Sordariomycetes; o__Hypocreales; f__Stachybotryaceae; g__Stachybotrys; s__Stachybotrys_echinatus	Hypocreales	7	Saprotroph	Undefined Saprotroph	Microfungus	NULL	Possible	NULL	Sterkenburg E, et al. 2015. New Phytologist 207:1145-1158
OTU2913	0.888888888889	2.66666666667	d__Fungi; k__Fungi; p__unclassified_k__Fungi; c__unclassified_k__Fungi; o__unclassified_k__Fungi; f__unclassified_k__Fungi; g__unclassified_k__Fungi; s__unclassified_k__Fungi	-	-	-	-	-	-	-	Unassigned	-
OTU2464	0.777777777778	2.77777777778	d__Fungi; k__Fungi; p__Basidiomycota; c__Agaricomycetes; o__Polyporales; f__Meripilaceae; g__Rigidoporus; s__Rigidoporus_ginkgonis	Rigidoporus	13	Saprotroph	Wood Saprotroph	Polyporoid	White Rot	Highly Probable	NULL	Gilbertson RL, Ryvarden L. 1987-1987. North American Polypores. Fungiflora, Oslo
OTU381	2.77777777778	0.777777777778	d__Fungi; k__Fungi; p__unclassified_k__Fungi; c__unclassified_k__Fungi; o__unclassified_k__Fungi; f__unclassified_k__Fungi; g__unclassified_k__Fungi; s__unclassified_k__Fungi	-	-	-	-	-	-	-	Unassigned	-
OTU76	3.0	0.555555555556	d__Fungi; k__Fungi; p__Ascomycota; c__Dothideomycetes; o__Pleosporales; f__Lentitheciaceae; g__Poaceascoma; s__Poaceascoma_sp	-	-	-	-	-	-	-	Unassigned	-
OTU3140	0.444444444444	3.11111111111	d__Fungi; k__Fungi; p__Glomeromycota; c__unclassified_p__Glomeromycota; o__unclassified_p__Glomeromycota; f__unclassified_p__Glomeromycota; g__unclassified_p__Glomeromycota; s__unclassified_p__Glomeromycota	Glomeromycota	3	Symbiotroph	Arbuscular Mycorrhizal	NULL	NULL	Highly Probable	NULL	Redecker D, et al. 2013. Mycorrhiza 23:515-531
OTU1951	1.11111111111	2.44444444444	d__Fungi; k__Fungi; p__Ascomycota; c__Leotiomycetes; o__Helotiales; f__Helotiaceae; g__Scytalidium; s__Scytalidium_circinatum	Scytalidium	13	Saprotroph	Wood Saprotroph	NULL	Soft Rot	Probable	NULL	Nilsson T. 1973. Studies on wood degradation and cellulolytic activity of microfungi. No. 104; Costa IPMW, et al. 2012. Mycotaxon 119:26; Tedersoo L, et al. 2014. Science 346:1256688; http://www.apsnet.org/publications/commonnames/Pages/default.aspx
OTU173	2.11111111111	1.44444444444	d__Fungi; k__Fungi; p__Basidiomycota; c__Agaricomycetes; o__Polyporales; f__Irpicaceae; g__Irpex; s__Irpex_laceratus	Irpex	13	Saprotroph	Wood Saprotroph	Corticioid	White Rot	Highly Probable	White rot of dead hardwoods, rarely on conifers	Costa IPMW, et al. 2012. Mycotaxon 119:26; Gilbertson RL, Ryvarden L. 1987-1987. North American Polypores. Fungiflora, Oslo; http://www.apsnet.org/publications/commonnames/Pages/default.aspx
OTU1959	1.44444444444	2.11111111111	d__Fungi; k__Fungi; p__Ascomycota; c__Sordariomycetes; o__Pisorisporiales; f__Pisorisporiaceae; g__Pisorisporiaceae_gen_Incertae_sedis; s__Pisorisporiaceae_sp	-	-	-	-	-	-	-	Unassigned	-
OTU1653	1.88888888889	1.55555555556	d__Fungi; k__Fungi; p__Ascomycota; c__Sordariomycetes; o__Hypocreales; f__Hypocreaceae; g__Trichoderma; s__Trichoderma_velutinum	Hypocreales	7	Saprotroph	Undefined Saprotroph	Microfungus	NULL	Possible	NULL	Sterkenburg E, et al. 2015. New Phytologist 207:1145-1158
OTU230	1.88888888889	1.55555555556	d__Fungi; k__Fungi; p__Ascomycota; c__Sordariomycetes; o__Hypocreales; f__Hypocreales_fam_Incertae_sedis; g__Acremonium; s__unclassified_g__Acremonium	Acremonium	13	Pathogen-Saprotroph-Symbiotroph	Animal Pathogen-Endophyte-Fungal Parasite-Plant Pathogen-Wood Saprotroph	Microfungus	Soft Rot	Possible	Endophyte detection method-culture (Hanada et al. 2010, Del Olmo-Ruiz & Arnold 2014); Likely opportunistic human pathogen (Irinyi et al. 2015)	Duncan CG, Eslyn WE. 1966. Mycologia 58:642-64; Nilsson T. 1973. Studies on wood degradation and cellulolytic activity of microfungi. No. 104; Worrall JJ, et al. 1997. Mycologia 89: 199-219; Hanada RE, et al. 2010. Fungal Biology 114:901-910; Del Olmo-Ruiz M, Arnold AE. 2014. Mycologia 106:8-21; Tedersoo L, et al. 2014. Science 346:1256688; Irinyi L, et al. 2015. Medical Mycology 53:313-337
OTU130	2.55555555556	0.888888888889	d__Fungi; k__Fungi; p__Basidiomycota; c__Agaricomycetes; o__Russulales; f__Peniophoraceae; g__Peniophora; s__Peniophora_crassitunicata	Peniophora	13	Pathotroph-Saprotroph	Plant Pathogen-Wood Saprotroph	Corticioid	White Rot	Probable	NULL	Tedersoo L, et al. 2014. Science 346:1256688
OTU2164	0.888888888889	2.55555555556	d__Fungi; k__Fungi; p__unclassified_k__Fungi; c__unclassified_k__Fungi; o__unclassified_k__Fungi; f__unclassified_k__Fungi; g__unclassified_k__Fungi; s__unclassified_k__Fungi	-	-	-	-	-	-	-	Unassigned	-
OTU412	0.777777777778	2.66666666667	d__Fungi; k__Fungi; p__Ascomycota; c__Dothideomycetes; o__Pleosporales; f__Pleosporaceae; g__Curvularia; s__Curvularia_intermedia	Curvularia	13	Pathotroph	Plant Pathogen	NULL	NULL	Probable	NULL	Tedersoo L, et al. 2014. Science 346:1256688
OTU2306	0.666666666667	2.77777777778	d__Fungi; k__Fungi; p__Ascomycota; c__Saccharomycetes; o__Saccharomycetales; f__Lipomycetaceae; g__Lipomyces; s__Lipomyces_yarrowii	Saccharomycetales	7	Saprotroph	Undefined Saprotroph	Yeast	NULL	Possible	NULL	Sterkenburg E, et al. 2015. New Phytologist 207:1145-1158
OTU3206	0.222222222222	3.22222222222	d__Fungi; k__Fungi; p__Ascomycota; c__Saccharomycetes; o__Saccharomycetales; f__Dipodascaceae; g__Dipodascaceae_gen_Incertae_sedis; s__Dipodascaceae_sp	Saccharomycetales	7	Saprotroph	Undefined Saprotroph	Yeast	NULL	Possible	NULL	Sterkenburg E, et al. 2015. New Phytologist 207:1145-1158
OTU1407	3.44444444444	0.0	d__Fungi; k__Fungi; p__Ascomycota; c__Sordariomycetes; o__Trichosphaeriales; f__Trichosphaeriaceae; g__Nigrospora; s__Nigrospora_chinensis	Nigrospora	13	Saprotroph	Undefined Saprotroph	NULL	NULL	Probable	NULL	Tedersoo L, et al. 2014. Science 346:1256688
OTU1421	3.44444444444	0.0	d__Fungi; k__Fungi; p__Ascomycota; c__Sordariomycetes; o__Sordariales; f__Sordariales_fam_Incertae_sedis; g__Staphylotrichum; s__Staphylotrichum_boninense	Staphylotrichum	13	Saprotroph	Undefined Saprotroph	NULL	NULL	Probable	NULL	Tedersoo L, et al. 2014. Science 346:1256688
OTU2583	2.44444444444	1.0	d__Fungi; k__Fungi; p__Ascomycota; c__Sordariomycetes; o__Hypocreales; f__unclassified_o__Hypocreales; g__unclassified_o__Hypocreales; s__unclassified_o__Hypocreales	Hypocreales	7	Saprotroph	Undefined Saprotroph	Microfungus	NULL	Possible	NULL	Sterkenburg E, et al. 2015. New Phytologist 207:1145-1158
OTU2600	2.33333333333	1.11111111111	d__Fungi; k__Fungi; p__Ascomycota; c__Sordariomycetes; o__Glomerellales; f__Glomerellaceae; g__Colletotrichum; s__unclassified_g__Colletotrichum	Colletotrichum	13	Pathotroph-Symbiotroph	Endophyte-Plant Pathogen	Microfungus	NULL	Probable	NULL	Costa IPMW, et al. 2012. Mycotaxon 119:26; Tedersoo L, et al. 2014. Science 346:1256688; http://www.apsnet.org/publications/commonnames/Pages/default.aspx
OTU2734	0.0	3.44444444444	d__Fungi; k__Fungi; p__Mortierellomycota; c__Mortierellomycetes; o__Mortierellales; f__Mortierellaceae; g__unclassified_f__Mortierellaceae; s__unclassified_f__Mortierellaceae	Mortierellaceae	9	Saprotroph-Symbiotroph	Endophyte-Litter Saprotroph-Soil Saprotroph-Undefined Saprotroph	Microfungus	NULL	Possible	Saprobic in soil and thus frequenctly isolated from soil and material contaminated with soil such as hay or rotten silage and spoil tips (Cannon & Kirk 2007)	Cannon PF, Kirk PM. 2007. Fungal Families of the World. CAB International, Cambridge; Purahong W, et al. 2016. Molecular Ecology 25:4059-4074
OTU3183	0.0	3.44444444444	d__Fungi; k__Fungi; p__Basidiomycota; c__Agaricomycetes; o__Agaricales; f__Psathyrellaceae; g__Coprinopsis; s__unclassified_g__Coprinopsis	Psathyrellaceae	9	Saprotroph	Dung Saprotroph-Plant Saprotroph-Wood Saprotroph	Agaricoid	NULL	Probable	Saprobic, in grass, on dung, rotten wood and similar substrata (Cannon & Kirk 2007)	Cannon PF, Kirk PM. 2007. Fungal Families of the World. CAB International, Cambridge
OTU2758	0.0	3.44444444444	d__Fungi; k__Fungi; p__Chytridiomycota; c__unclassified_p__Chytridiomycota; o__unclassified_p__Chytridiomycota; f__unclassified_p__Chytridiomycota; g__unclassified_p__Chytridiomycota; s__unclassified_p__Chytridiomycota	-	-	-	-	-	-	-	Unassigned	-
OTU2347	1.22222222222	2.22222222222	d__Fungi; k__Fungi; p__Basidiomycota; c__Cystobasidiomycetes; o__unclassified_c__Cystobasidiomycetes; f__unclassified_c__Cystobasidiomycetes; g__unclassified_c__Cystobasidiomycetes; s__unclassified_c__Cystobasidiomycetes	-	-	-	-	-	-	-	Unassigned	-
OTU71	2.11111111111	1.33333333333	d__Fungi; k__Fungi; p__unclassified_k__Fungi; c__unclassified_k__Fungi; o__unclassified_k__Fungi; f__unclassified_k__Fungi; g__unclassified_k__Fungi; s__unclassified_k__Fungi	-	-	-	-	-	-	-	Unassigned	-
OTU2153	2.44444444444	1.0	d__Fungi; k__Fungi; p__Chytridiomycota; c__Spizellomycetes; o__Spizellomycetales; f__unclassified_o__Spizellomycetales; g__unclassified_o__Spizellomycetales; s__unclassified_o__Spizellomycetales	-	-	-	-	-	-	-	Unassigned	-
OTU37	3.44444444444	0.0	d__Fungi; k__Fungi; p__Ascomycota; c__Dothideomycetes; o__Pleosporales; f__unclassified_o__Pleosporales; g__unclassified_o__Pleosporales; s__unclassified_o__Pleosporales	-	-	-	-	-	-	-	Unassigned	-
OTU2281	0.0	3.44444444444	d__Fungi; k__Fungi; p__unclassified_k__Fungi; c__unclassified_k__Fungi; o__unclassified_k__Fungi; f__unclassified_k__Fungi; g__unclassified_k__Fungi; s__unclassified_k__Fungi	-	-	-	-	-	-	-	Unassigned	-
OTU901	2.33333333333	1.11111111111	d__Fungi; k__Fungi; p__Fungi_phy_Incertae_sedis; c__Fungi_cls_Incertae_sedis; o__Fungi_ord_Incertae_sedis; f__Fungi_fam_Incertae_sedis; g__Fungi_gen_Incertae_sedis; s__Fungi_sp	-	-	-	-	-	-	-	Unassigned	-
OTU911	2.55555555556	0.777777777778	d__Fungi; k__Fungi; p__Ascomycota; c__Sordariomycetes; o__Xylariales; f__Apiosporaceae; g__Arthrinium; s__unclassified_g__Arthrinium	Apiosporaceae	9	Saprotroph	Plant Saprotroph	NULL	NULL	Probable	Saprobic on dead plant parts, especially of palms, grasses etc., also isolated from soil (Cannon & Kirk 2007)	Cannon PF, Kirk PM. 2007. Fungal Families of the World. CAB International, Cambridge
OTU2850	0.555555555556	2.77777777778	d__Fungi; k__Fungi; p__Ascomycota; c__Dothideomycetes; o__Pleosporales; f__Phaeosphaeriaceae; g__unclassified_f__Phaeosphaeriaceae; s__unclassified_f__Phaeosphaeriaceae	Phaeosphaeriaceae	9	Pathotroph-Saprotroph	Fungal Parasite-Plant Pathogen-Plant Saprotroph	Microfungus	NULL	Probable	Necrotrophic or saprobic on a wide range of plants, especially monocotyledons; a few species parasitic on other fungi (Cannon & Kirk 2007)	Cannon PF, Kirk PM. 2007. Fungal Families of the World. CAB International, Cambridge
OTU1154	3.33333333333	0.0	d__Fungi; k__Fungi; p__Basidiomycota; c__Tremellomycetes; o__Tremellales; f__Bulleribasidiaceae; g__Vishniacozyma; s__Vishniacozyma_pseudopenaeus	Tremellales	7	Pathotroph-Saprotroph-Symbiotroph	Fungal Parasite-Undefined Saprotroph	Tremelloid-Yeast	NULL	Possible	The order contains both teleomorphic and anamorphic species, most of the latter being yeasts	Sterkenburg E, et al. 2015. New Phytologist 207:1145-1158
OTU1635	3.33333333333	0.0	d__Fungi; k__Fungi; p__Ascomycota; c__Eurotiomycetes; o__Eurotiales; f__Aspergillaceae; g__Aspergillus; s__Aspergillus_chlamydosporus	Eurotiales	7	Saprotroph	Undefined Saprotroph	Microfungus	NULL	Possible	NULL	Sterkenburg E, et al. 2015. New Phytologist 207:1145-1158
OTU61	3.33333333333	0.0	d__Fungi; k__Fungi; p__Ascomycota; c__Eurotiomycetes; o__Onygenales; f__Onygenaceae; g__Chrysosporium; s__Chrysosporium_carmichaelii	Onygenaceae	9	Saprotroph	Dung Saprotroph-Soil Saprotroph	Microfungus	NULL	Probable	Generally saprobic and keratinophilic, in soil or coprophilous, occasionally found on hair or horn (Cannon & Kirk 2007)	Cannon PF, Kirk PM. 2007. Fungal Families of the World. CAB International, Cambridge
OTU1667	3.33333333333	0.0	d__Fungi; k__Fungi; p__Chytridiomycota; c__unclassified_p__Chytridiomycota; o__unclassified_p__Chytridiomycota; f__unclassified_p__Chytridiomycota; g__unclassified_p__Chytridiomycota; s__unclassified_p__Chytridiomycota	-	-	-	-	-	-	-	Unassigned	-
OTU451	3.33333333333	0.0	d__Fungi; k__Fungi; p__Basidiomycota; c__Pucciniomycetes; o__Platygloeales; f__unclassified_o__Platygloeales; g__unclassified_o__Platygloeales; s__unclassified_o__Platygloeales	-	-	-	-	-	-	-	Unassigned	-
OTU1170	1.33333333333	2.0	d__Fungi; k__Fungi; p__Basidiomycota; c__Microbotryomycetes; o__Sporidiobolales; f__Sporidiobolaceae; g__Rhodotorula; s__Rhodotorula_sphaerocarpa	Rhodotorula	13	Pathotroph-Saprotroph	Animal Endosymbiont-Animal Pathogen-Endophyte-Plant Pathogen-Undefined Saprotroph	Yeast	NULL	Probable	Opportunistic human pathogen	http://www.cdc.gov
OTU852	1.44444444444	1.88888888889	d__Fungi; k__Fungi; p__unclassified_k__Fungi; c__unclassified_k__Fungi; o__unclassified_k__Fungi; f__unclassified_k__Fungi; g__unclassified_k__Fungi; s__unclassified_k__Fungi	-	-	-	-	-	-	-	Unassigned	-
OTU2031	0.888888888889	2.44444444444	d__Fungi; k__Fungi; p__Rozellomycota; c__Rozellomycotina_cls_Incertae_sedis; o__GS11; f__GS11_fam_Incertae_sedis; g__GS11_gen_Incertae_sedis; s__GS11_sp	-	-	-	-	-	-	-	Unassigned	-
OTU2327	0.888888888889	2.44444444444	d__Fungi; k__Fungi; p__unclassified_k__Fungi; c__unclassified_k__Fungi; o__unclassified_k__Fungi; f__unclassified_k__Fungi; g__unclassified_k__Fungi; s__unclassified_k__Fungi	-	-	-	-	-	-	-	Unassigned	-
OTU881	1.66666666667	1.55555555556	d__Fungi; k__Fungi; p__Ascomycota; c__Dothideomycetes; o__Pleosporales; f__Periconiaceae; g__Periconia; s__Periconia_cortaderiae	Periconia	13	Pathotroph-Saprotroph-Symbiotroph	Endophyte-Plant Pathogen-Wood Saprotroph	Microfungus	Soft Rot	Possible	Dark Septate Endophyte, known from plant roots (Mandyam et al. 2010); Endophyte Host - Asteraceae, Musaceae (Costa et al. 2012)	Duncan CG, Eslyn WE. 1966. Mycologia 58:642-645; Costa IPMW, et al. 2012. Mycotaxon 119:26; Mandyam K, et al. 2012. Mycorrhiza 22:109-119; Knapp DG, et al. 2012. PLOS ONE 7:e32570; http://www.apsnet.org/publications/commonnames/Pages/default.aspx
OTU373	2.66666666667	0.555555555556	d__Fungi; k__Fungi; p__unclassified_k__Fungi; c__unclassified_k__Fungi; o__unclassified_k__Fungi; f__unclassified_k__Fungi; g__unclassified_k__Fungi; s__unclassified_k__Fungi	-	-	-	-	-	-	-	Unassigned	-
OTU1816	0.333333333333	2.88888888889	d__Fungi; k__Fungi; p__Aphelidiomycota; c__Aphelidiomycetes; o__Aphelidiales; f__Aphelidiales_fam_Incertae_sedis; g__Amoeboaphelidium; s__Amoeboaphelidium_sp	-	-	-	-	-	-	-	Unassigned	-
OTU178	3.0	0.222222222222	d__Fungi; k__Fungi; p__Ascomycota; c__Dothideomycetes; o__Pleosporales; f__Cucurbitariaceae; g__Pyrenochaetopsis; s__Pyrenochaetopsis_indica	Pyrenochaetopsis	13	Pathotroph-Saprotroph-Symbiotroph	Endophyte-Lichen Parasite-Undefined Saprotroph	Microfungus	NULL	Possible	NULL	Tedersoo L, et al. 2014. Science 346:1256688; Massimo NC, et al. 2015. Microbial Ecology 70:61-76; Lawrey JD, Diederich P. 2016. URL: http://www.lichenicolous.net [24 May 2017]
OTU208	1.77777777778	1.44444444444	d__Fungi; k__Fungi; p__Ascomycota; c__Sordariomycetes; o__Hypocreales; f__unclassified_o__Hypocreales; g__unclassified_o__Hypocreales; s__unclassified_o__Hypocreales	Hypocreales	7	Saprotroph	Undefined Saprotroph	Microfungus	NULL	Possible	NULL	Sterkenburg E, et al. 2015. New Phytologist 207:1145-1158
OTU2172	1.33333333333	1.88888888889	d__Fungi; k__Fungi; p__Ascomycota; c__Sordariomycetes; o__Xylariales; f__Diatrypaceae; g__Peroneutypa; s__unclassified_g__Peroneutypa	Peroneutypa	13	Pathotroph	Plant Pathogen	NULL	NULL	Probable	NULL	Tedersoo L, et al. 2014. Science 346:1256688
OTU2193	1.11111111111	2.11111111111	d__Fungi; k__Fungi; p__Ascomycota; c__Saccharomycetes; o__Saccharomycetales; f__Saccharomycetaceae; g__Vanderwaltozyma; s__Vanderwaltozyma_polyspora	Saccharomycetales	7	Saprotroph	Undefined Saprotroph	Yeast	NULL	Possible	NULL	Sterkenburg E, et al. 2015. New Phytologist 207:1145-1158
OTU2917	0.0	3.22222222222	d__Fungi; k__Fungi; p__Ascomycota; c__Saccharomycetes; o__Saccharomycetales; f__Saccharomycetales_fam_Incertae_sedis; g__Candida; s__Candida_leandrae	Saccharomycetales	7	Saprotroph	Undefined Saprotroph	Yeast	NULL	Possible	NULL	Sterkenburg E, et al. 2015. New Phytologist 207:1145-1158
OTU2294	1.22222222222	2.0	d__Fungi; k__Fungi; p__Basidiomycota; c__Exobasidiomycetes; o__Entylomatales; f__Entylomataceae; g__Tilletiopsis; s__Tilletiopsis_washingtonensis	-	-	-	-	-	-	-	Unassigned	-
OTU2538	2.22222222222	1.0	d__Fungi; k__Fungi; p__Chytridiomycota; c__unclassified_p__Chytridiomycota; o__unclassified_p__Chytridiomycota; f__unclassified_p__Chytridiomycota; g__unclassified_p__Chytridiomycota; s__unclassified_p__Chytridiomycota	-	-	-	-	-	-	-	Unassigned	-
OTU817	1.88888888889	1.33333333333	d__Fungi; k__Fungi; p__Ascomycota; c__Sordariomycetes; o__unclassified_c__Sordariomycetes; f__unclassified_c__Sordariomycetes; g__unclassified_c__Sordariomycetes; s__unclassified_c__Sordariomycetes	-	-	-	-	-	-	-	Unassigned	-
OTU796	2.44444444444	0.777777777778	d__Fungi; k__Fungi; p__Chytridiomycota; c__Rhizophydiomycetes; o__Rhizophydiales; f__Terramycetaceae; g__Boothiomyces; s__Boothiomyces_sp	Boothiomyces	13	Saprotroph	Undefined Saprotroph	NULL	NULL	Probable	NULL	Tedersoo L, et al. 2014. Science 346:1256688
OTU2953	1.55555555556	1.55555555556	d__Fungi; k__Fungi; p__Ascomycota; c__Eurotiomycetes; o__Eurotiales; f__Aspergillaceae; g__Aspergillus; s__Aspergillus_restrictus	Eurotiales	7	Saprotroph	Undefined Saprotroph	Microfungus	NULL	Possible	NULL	Sterkenburg E, et al. 2015. New Phytologist 207:1145-1158
OTU2277	1.55555555556	1.55555555556	d__Fungi; k__Fungi; p__unclassified_k__Fungi; c__unclassified_k__Fungi; o__unclassified_k__Fungi; f__unclassified_k__Fungi; g__unclassified_k__Fungi; s__unclassified_k__Fungi	-	-	-	-	-	-	-	Unassigned	-
OTU1444	2.55555555556	0.555555555556	d__Fungi; k__Fungi; p__Basidiomycota; c__Agaricomycetes; o__Polyporales; f__Polyporaceae; g__Tinctoporellus; s__Tinctoporellus_epimiltinus	Tinctoporellus	13	Saprotroph	Wood Saprotroph	Polyporoid	White Rot	Highly Probable	NULL	Gilbertson RL, Ryvarden L. 1987-1987. North American Polypores. Fungiflora, Oslo
OTU1323	0.444444444444	2.66666666667	d__Fungi; k__Fungi; p__Ascomycota; c__Sordariomycetes; o__Phomatosporales; f__Phomatosporaceae; g__Phomatospora; s__Phomatospora_biseriata	Phomatospora	13	Saprotroph	Dung Saprotroph	Microfungus	NULL	Highly Probable	NULL	Richardson MJ. 1972. Transactions of the British Mycological Society 58:37-48
OTU1545	0.444444444444	2.66666666667	d__Fungi; k__Fungi; p__Fungi_phy_Incertae_sedis; c__Fungi_cls_Incertae_sedis; o__Fungi_ord_Incertae_sedis; f__Fungi_fam_Incertae_sedis; g__Fungi_gen_Incertae_sedis; s__Fungi_sp	-	-	-	-	-	-	-	Unassigned	-
OTU1253	2.77777777778	0.333333333333	d__Fungi; k__Fungi; p__unclassified_k__Fungi; c__unclassified_k__Fungi; o__unclassified_k__Fungi; f__unclassified_k__Fungi; g__unclassified_k__Fungi; s__unclassified_k__Fungi	-	-	-	-	-	-	-	Unassigned	-
OTU181	0.222222222222	2.88888888889	d__Fungi; k__Fungi; p__Ascomycota; c__Eurotiomycetes; o__Eurotiales; f__Aspergillaceae; g__Talaromyces; s__Talaromyces_qii	Talaromyces	13	Saprotroph	Undefined Saprotroph	NULL	NULL	Probable	NULL	Tedersoo L, et al. 2014. Science 346:1256688
OTU1363	1.66666666667	1.44444444444	d__Fungi; k__Fungi; p__Ascomycota; c__Dothideomycetes; o__Pleosporales; f__Didymosphaeriaceae; g__Montagnula; s__unclassified_g__Montagnula	Montagnula	13	Saprotroph	Undefined Saprotroph	NULL	NULL	Probable	NULL	Tedersoo L, et al. 2014. Science 346:1256688
OTU199	3.11111111111	0.0	d__Fungi; k__Fungi; p__Ascomycota; c__Eurotiomycetes; o__Eurotiales; f__Aspergillaceae; g__Penicillium; s__unclassified_g__Penicillium	Eurotiales	7	Saprotroph	Undefined Saprotroph	Microfungus	NULL	Possible	NULL	Sterkenburg E, et al. 2015. New Phytologist 207:1145-1158
OTU219	3.11111111111	0.0	d__Fungi; k__Fungi; p__Ascomycota; c__Sordariomycetes; o__Hypocreales; f__Niessliaceae; g__Niesslia; s__Niesslia_dimorphospora	Niesslia	13	Saprotroph	Undefined Saprotroph	NULL	NULL	Probable	NULL	Tedersoo L, et al. 2014. Science 346:1256688
OTU2507	0.0	3.11111111111	d__Fungi; k__Fungi; p__Ascomycota; c__Dothideomycetes; o__Pleosporales; f__Periconiaceae; g__Periconia; s__Periconia_digitata	Periconia	13	Pathotroph-Saprotroph-Symbiotroph	Endophyte-Plant Pathogen-Wood Saprotroph	Microfungus	Soft Rot	Possible	Dark Septate Endophyte, known from plant roots (Mandyam et al. 2010); Endophyte Host - Asteraceae, Musaceae (Costa et al. 2012)	Duncan CG, Eslyn WE. 1966. Mycologia 58:642-645; Costa IPMW, et al. 2012. Mycotaxon 119:26; Mandyam K, et al. 2012. Mycorrhiza 22:109-119; Knapp DG, et al. 2012. PLOS ONE 7:e32570; http://www.apsnet.org/publications/commonnames/Pages/default.aspx
OTU821	1.44444444444	1.66666666667	d__Fungi; k__Fungi; p__Basidiomycota; c__Agaricomycetes; o__Polyporales; f__Meruliaceae; g__Scopuloides; s__unclassified_g__Scopuloides	Scopuloides	13	Saprotroph	Undefined Saprotroph	Corticioid	White Rot	Probable	NULL	Tedersoo L, et al. 2014. Science 346:1256688
OTU873	1.22222222222	1.88888888889	d__Fungi; k__Fungi; p__unclassified_k__Fungi; c__unclassified_k__Fungi; o__unclassified_k__Fungi; f__unclassified_k__Fungi; g__unclassified_k__Fungi; s__unclassified_k__Fungi	-	-	-	-	-	-	-	Unassigned	-
OTU2110	1.33333333333	1.77777777778	d__Fungi; k__Fungi; p__Basidiomycota; c__Agaricostilbomycetes; o__Agaricostilbales; f__unclassified_o__Agaricostilbales; g__unclassified_o__Agaricostilbales; s__unclassified_o__Agaricostilbales	-	-	-	-	-	-	-	Unassigned	-
OTU1470	2.44444444444	0.666666666667	d__Fungi; k__Fungi; p__unclassified_k__Fungi; c__unclassified_k__Fungi; o__unclassified_k__Fungi; f__unclassified_k__Fungi; g__unclassified_k__Fungi; s__unclassified_k__Fungi	-	-	-	-	-	-	-	Unassigned	-
OTU1051	2.55555555556	0.444444444444	d__Fungi; k__Fungi; p__Ascomycota; c__Eurotiomycetes; o__Eurotiales; f__Aspergillaceae; g__Aspergillus; s__Aspergillus_chlamydosporus	Eurotiales	7	Saprotroph	Undefined Saprotroph	Microfungus	NULL	Possible	NULL	Sterkenburg E, et al. 2015. New Phytologist 207:1145-1158
OTU193	2.55555555556	0.444444444444	d__Fungi; k__Fungi; p__unclassified_k__Fungi; c__unclassified_k__Fungi; o__unclassified_k__Fungi; f__unclassified_k__Fungi; g__unclassified_k__Fungi; s__unclassified_k__Fungi	-	-	-	-	-	-	-	Unassigned	-
OTU1617	0.222222222222	2.77777777778	d__Fungi; k__Fungi; p__Basidiomycota; c__Agaricomycetes; o__Cantharellales; f__Ceratobasidiaceae; g__Rhizoctonia; s__unclassified_g__Rhizoctonia	Rhizoctonia	13	Saprotroph-Pathotroph-Symbiotroph	Orchid Mycorrhizal-Plant Pathogen-Wood Saprotroph	NULL	Soft Rot	Probable	Only symbiotic (perhaps leaning parasitic) in special cases with orchids, otherwise typically a plant pathogen.	Seehann G, et al. 1975. List of Fungi in Soft-Rot Tissue Tests. Institute fur Holzbiologie und Holzschutz, Bundesforschungsanstalt fur Forst - und Holzwirtshaft, Hamburg - Lohbrugge, Germany; Costa IPMW, et al. 2012. Mycotaxon 119:26; Tedersoo L, et al. 2014. Science 346:1256688; List compiled by Sara Branco with input from Nhu Nguyen and Else Vellinga; http://www.apsnet.org/publications/commonna…
OTU464	2.77777777778	0.222222222222	d__Fungi; k__Fungi; p__Ascomycota; c__Eurotiomycetes; o__Chaetothyriales; f__Chaetothyriales_fam_Incertae_sedis; g__Sarcinomyces; s__Sarcinomyces_sp	-	-	-	-	-	-	-	Unassigned	-
OTU1848	0.0	3.0	d__Fungi; k__Fungi; p__Ascomycota; c__Sordariomycetes; o__Hypocreales; f__Nectriaceae; g__Dactylonectria; s__Dactylonectria_torresensis	Hypocreales	7	Saprotroph	Undefined Saprotroph	Microfungus	NULL	Possible	NULL	Sterkenburg E, et al. 2015. New Phytologist 207:1145-1158
OTU234	3.0	0.0	d__Fungi; k__Fungi; p__Ascomycota; c__Eurotiomycetes; o__Eurotiales; f__Aspergillaceae; g__Talaromyces; s__Talaromyces_piceae	Talaromyces	13	Saprotroph	Undefined Saprotroph	NULL	NULL	Probable	NULL	Tedersoo L, et al. 2014. Science 346:1256688
OTU2629	0.0	3.0	d__Fungi; k__Fungi; p__Ascomycota; c__Dothideomycetes; o__Pleosporales; f__Didymosphaeriaceae; g__Bimuria; s__Bimuria_novae-zelandiae	Bimuria	13	Saprotroph	Undefined Saprotroph	NULL	NULL	Probable	NULL	Tedersoo L, et al. 2014. Science 346:1256688
OTU2759	0.0	3.0	d__Fungi; k__Fungi; p__Blastocladiomycota; c__Blastocladiomycetes; o__Blastocladiales; f__Catenariaceae; g__Catenaria; s__Catenaria_anguillulae	Catenaria	13	Saprotroph	Undefined Saprotroph	Microfungus	NULL	Probable	NULL	Tedersoo L, et al. 2014. Science 346:1256688
OTU804	3.0	0.0	d__Fungi; k__Fungi; p__Ascomycota; c__Eurotiomycetes; o__Onygenales; f__Onygenaceae; g__Chrysosporium; s__Chrysosporium_queenslandicum	Onygenaceae	9	Saprotroph	Dung Saprotroph-Soil Saprotroph	Microfungus	NULL	Probable	Generally saprobic and keratinophilic, in soil or coprophilous, occasionally found on hair or horn (Cannon & Kirk 2007)	Cannon PF, Kirk PM. 2007. Fungal Families of the World. CAB International, Cambridge
OTU898	1.0	2.0	d__Fungi; k__Fungi; p__Basidiomycota; c__Agaricomycetes; o__Agaricales; f__Psathyrellaceae; g__Coprinellus; s__Coprinellus_disseminatus	Psathyrellaceae	9	Saprotroph	Dung Saprotroph-Plant Saprotroph-Wood Saprotroph	Agaricoid	NULL	Probable	Saprobic, in grass, on dung, rotten wood and similar substrata (Cannon & Kirk 2007)	Cannon PF, Kirk PM. 2007. Fungal Families of the World. CAB International, Cambridge
OTU2657	2.0	1.0	d__Fungi; k__Fungi; p__unclassified_k__Fungi; c__unclassified_k__Fungi; o__unclassified_k__Fungi; f__unclassified_k__Fungi; g__unclassified_k__Fungi; s__unclassified_k__Fungi	-	-	-	-	-	-	-	Unassigned	-
OTU2820	0.0	3.0	d__Fungi; k__Fungi; p__unclassified_k__Fungi; c__unclassified_k__Fungi; o__unclassified_k__Fungi; f__unclassified_k__Fungi; g__unclassified_k__Fungi; s__unclassified_k__Fungi	-	-	-	-	-	-	-	Unassigned	-
OTU392	2.11111111111	0.888888888889	d__Fungi; k__Fungi; p__Basidiomycota; c__Tremellomycetes; o__Tremellales; f__Bulleribasidiaceae; g__Dioszegia; s__Dioszegia_maotaiensis	Tremellales	7	Pathotroph-Saprotroph-Symbiotroph	Fungal Parasite-Undefined Saprotroph	Tremelloid-Yeast	NULL	Possible	The order contains both teleomorphic and anamorphic species, most of the latter being yeasts	Sterkenburg E, et al. 2015. New Phytologist 207:1145-1158
OTU1616	0.888888888889	2.11111111111	d__Fungi; k__Fungi; p__unclassified_k__Fungi; c__unclassified_k__Fungi; o__unclassified_k__Fungi; f__unclassified_k__Fungi; g__unclassified_k__Fungi; s__unclassified_k__Fungi	-	-	-	-	-	-	-	Unassigned	-
OTU273	2.11111111111	0.888888888889	d__Fungi; k__Fungi; p__Ascomycota; c__unclassified_p__Ascomycota; o__unclassified_p__Ascomycota; f__unclassified_p__Ascomycota; g__unclassified_p__Ascomycota; s__unclassified_p__Ascomycota	-	-	-	-	-	-	-	Unassigned	-
OTU2344	0.888888888889	2.11111111111	d__Fungi; k__Fungi; p__Ascomycota; c__Sordariomycetes; o__unclassified_c__Sordariomycetes; f__unclassified_c__Sordariomycetes; g__unclassified_c__Sordariomycetes; s__unclassified_c__Sordariomycetes	-	-	-	-	-	-	-	Unassigned	-
OTU709	2.22222222222	0.777777777778	d__Fungi; k__Fungi; p__unclassified_k__Fungi; c__unclassified_k__Fungi; o__unclassified_k__Fungi; f__unclassified_k__Fungi; g__unclassified_k__Fungi; s__unclassified_k__Fungi	-	-	-	-	-	-	-	Unassigned	-
OTU567	2.66666666667	0.222222222222	d__Fungi; k__Fungi; p__unclassified_k__Fungi; c__unclassified_k__Fungi; o__unclassified_k__Fungi; f__unclassified_k__Fungi; g__unclassified_k__Fungi; s__unclassified_k__Fungi	-	-	-	-	-	-	-	Unassigned	-
OTU2903	1.22222222222	1.66666666667	d__Fungi; k__Fungi; p__Basidiomycota; c__Agaricomycetes; o__Polyporales; f__Polyporaceae; g__unclassified_f__Polyporaceae; s__unclassified_f__Polyporaceae	Polyporaceae	9	Saprotroph	Wood Saprotroph	Polyporoid	Brown Rot-White Rot	Probable	Lignicolous, causing brown or white rot, mostly of broadleaved trees (Cannon & Kirk 2007)	Cannon PF, Kirk PM. 2007. Fungal Families of the World. CAB International, Cambridge
OTU2743	1.0	1.88888888889	d__Fungi; k__Fungi; p__Basidiomycota; c__Agaricomycetes; o__Polyporales; f__Meruliaceae; g__Luteoporia; s__unclassified_g__Luteoporia	Meruliaceae	9	Pathotroph-Saprotroph	Plant Pathogen-Undefined Saprotroph	Corticioid-Polyporoid	NULL	Probable	Saprobic or parasitic on woody plants, causing a white rot (Cannon & Kirk 2007)	Cannon PF, Kirk PM. 2007. Fungal Families of the World. CAB International, Cambridge
OTU496	2.88888888889	0.0	d__Fungi; k__Fungi; p__Ascomycota; c__Sordariomycetes; o__Sordariales; f__Sordariaceae; g__Gelasinospora; s__Gelasinospora_calospora	Gelasinospora	13	Saprotroph	Undefined Saprotroph	NULL	NULL	Probable	NULL	Tedersoo L, et al. 2014. Science 346:1256688
OTU60	2.88888888889	0.0	d__Fungi; k__Fungi; p__Ascomycota; c__Sordariomycetes; o__Sordariales; f__Chaetomiaceae; g__unclassified_f__Chaetomiaceae; s__unclassified_f__Chaetomiaceae	Chaetomiaceae	9	Pathotroph-Saprotroph-Symbiotroph	Animal Pathogen-Dung Saprotroph-Endophyte-Epiphyte-Plant Saprotroph-Wood Saprotroph	Microfungus	Soft Rot	Possible	Saprobic, acting as key decay organisms of plant materials and plant-derived commodities (Cannon & Kirk 2007); Epiphyte detection method-culture (Massimo et al. 2015); Endophyte detection method-culture (Busby et al. 2016, David et al. 2016); Likely opportunistic human pathogen (Irinyi et al. 2015)	Seehann G, et al. 1975. List of Fungi in Soft-Rot Tissue Tests. Institute fur Holzbiologie und Holzschutz, Bundesforschungsanstalt fur Forst - und Holzwirtshaft, Hamburg - Lohbrugge, Germany; Cannon PF, Kirk PM. 2007. Fungal Families of the World. CAB International, Cambridge; Bills GF, et al. 2013. Current Opinion in microbiology, 16:549-565; Tedersoo L, et al. 2014. Science 346:1256688; Irinyi …
OTU2289	0.0	2.88888888889	d__Fungi; k__Fungi; p__unclassified_k__Fungi; c__unclassified_k__Fungi; o__unclassified_k__Fungi; f__unclassified_k__Fungi; g__unclassified_k__Fungi; s__unclassified_k__Fungi	-	-	-	-	-	-	-	Unassigned	-
OTU593	2.88888888889	0.0	d__Fungi; k__Fungi; p__Ascomycota; c__Dothideomycetes; o__Pleosporales; f__unclassified_o__Pleosporales; g__unclassified_o__Pleosporales; s__unclassified_o__Pleosporales	-	-	-	-	-	-	-	Unassigned	-
OTU1074	2.88888888889	0.0	d__Fungi; k__Fungi; p__Ascomycota; c__Sordariomycetes; o__Branch06; f__Branch06_fam_Incertae_sedis; g__Branch06_gen_Incertae_sedis; s__Branch06_sp	-	-	-	-	-	-	-	Unassigned	-
OTU628	2.88888888889	0.0	d__Fungi; k__Fungi; p__Ascomycota; c__Sordariomycetes; o__unclassified_c__Sordariomycetes; f__unclassified_c__Sordariomycetes; g__unclassified_c__Sordariomycetes; s__unclassified_c__Sordariomycetes	-	-	-	-	-	-	-	Unassigned	-
OTU1046	2.11111111111	0.777777777778	d__Fungi; k__Fungi; p__unclassified_k__Fungi; c__unclassified_k__Fungi; o__unclassified_k__Fungi; f__unclassified_k__Fungi; g__unclassified_k__Fungi; s__unclassified_k__Fungi	-	-	-	-	-	-	-	Unassigned	-
OTU2258	0.666666666667	2.22222222222	d__Fungi; k__Fungi; p__Ascomycota; c__Sordariomycetes; o__Hypocreales; f__Cordycipitaceae; g__unclassified_f__Cordycipitaceae; s__unclassified_f__Cordycipitaceae	Hypocreales	7	Saprotroph	Undefined Saprotroph	Microfungus	NULL	Possible	NULL	Sterkenburg E, et al. 2015. New Phytologist 207:1145-1158
OTU1860	0.444444444444	2.44444444444	d__Fungi; k__Fungi; p__Ascomycota; c__Eurotiomycetes; o__Eurotiales; f__Aspergillaceae; g__Penicillium; s__unclassified_g__Penicillium	Eurotiales	7	Saprotroph	Undefined Saprotroph	Microfungus	NULL	Possible	NULL	Sterkenburg E, et al. 2015. New Phytologist 207:1145-1158
OTU21	2.55555555556	0.222222222222	d__Fungi; k__Fungi; p__Ascomycota; c__Eurotiomycetes; o__Onygenales; f__Arachnomycetaceae; g__Arachnomyces; s__Arachnomyces_jinanicus	Arachnomyces	13	Saprotroph	Dung Saprotroph	NULL	NULL	Highly Probable	NULL	Bills GF, et al. 2013. Current Opinion in microbiology, 16:549-565
OTU2346	0.222222222222	2.55555555556	d__Fungi; k__Fungi; p__unclassified_k__Fungi; c__unclassified_k__Fungi; o__unclassified_k__Fungi; f__unclassified_k__Fungi; g__unclassified_k__Fungi; s__unclassified_k__Fungi	-	-	-	-	-	-	-	Unassigned	-
OTU2857	1.55555555556	1.22222222222	d__Fungi; k__Fungi; p__Mortierellomycota; c__Mortierellomycetes; o__Mortierellales; f__Mortierellaceae; g__unclassified_f__Mortierellaceae; s__unclassified_f__Mortierellaceae	Mortierellaceae	9	Saprotroph-Symbiotroph	Endophyte-Litter Saprotroph-Soil Saprotroph-Undefined Saprotroph	Microfungus	NULL	Possible	Saprobic in soil and thus frequenctly isolated from soil and material contaminated with soil such as hay or rotten silage and spoil tips (Cannon & Kirk 2007)	Cannon PF, Kirk PM. 2007. Fungal Families of the World. CAB International, Cambridge; Purahong W, et al. 2016. Molecular Ecology 25:4059-4074
OTU3017	0.0	2.77777777778	d__Fungi; k__Fungi; p__Basidiomycota; c__Agaricomycetes; o__Agaricales; f__Pluteaceae; g__Pluteus; s__Pluteus_losulus	Pluteus	13	Pathotroph-Saprotroph	Bryophyte Parasite-Litter Saprotroph-Wood Saprotroph	Agaricoid	White Rot	Probable	NULL	Grgurinovic CA, Simpson JA. 2001. Fungal Diversity 8:97-127; James TY, et al. 2006. Nature 443:818-822; Tedersoo L, et al. 2014. Science 346:1256688
OTU3113	0.0	2.77777777778	d__Fungi; k__Fungi; p__Ascomycota; c__Sordariomycetes; o__Hypocreales; f__Stachybotryaceae; g__Cymostachys; s__Cymostachys_coffeicola	Hypocreales	7	Saprotroph	Undefined Saprotroph	Microfungus	NULL	Possible	NULL	Sterkenburg E, et al. 2015. New Phytologist 207:1145-1158
OTU517	1.66666666667	1.11111111111	d__Fungi; k__Fungi; p__Ascomycota; c__Sordariomycetes; o__Chaetosphaeriales; f__Chaetosphaeriaceae; g__Chloridium; s__Chloridium_aseptatum	Chloridium	13	Symbiotroph	Ectomycorrhizal	NULL	NULL	Highly Probable	NULL	Tedersoo L, et al. 2014. Science 346:1256688
OTU1117	1.55555555556	1.22222222222	d__Fungi; k__Fungi; p__unclassified_k__Fungi; c__unclassified_k__Fungi; o__unclassified_k__Fungi; f__unclassified_k__Fungi; g__unclassified_k__Fungi; s__unclassified_k__Fungi	-	-	-	-	-	-	-	Unassigned	-
OTU2097	1.11111111111	1.66666666667	d__Fungi; k__Fungi; p__unclassified_k__Fungi; c__unclassified_k__Fungi; o__unclassified_k__Fungi; f__unclassified_k__Fungi; g__unclassified_k__Fungi; s__unclassified_k__Fungi	-	-	-	-	-	-	-	Unassigned	-
OTU2093	1.11111111111	1.66666666667	d__Fungi; k__Fungi; p__Ascomycota; c__Sordariomycetes; o__Magnaporthales; f__Magnaporthales_fam_Incertae_sedis; g__Magnaporthales_gen_Incertae_sedis; s__Magnaporthales_sp	-	-	-	-	-	-	-	Unassigned	-
OTU1599	1.55555555556	1.22222222222	d__Fungi; k__Fungi; p__Chytridiomycota; c__unclassified_p__Chytridiomycota; o__unclassified_p__Chytridiomycota; f__unclassified_p__Chytridiomycota; g__unclassified_p__Chytridiomycota; s__unclassified_p__Chytridiomycota	-	-	-	-	-	-	-	Unassigned	-
OTU1002	1.88888888889	0.888888888889	d__Fungi; k__Fungi; p__Ascomycota; c__Eurotiomycetes; o__Chaetothyriales; f__unclassified_o__Chaetothyriales; g__unclassified_o__Chaetothyriales; s__unclassified_o__Chaetothyriales	-	-	-	-	-	-	-	Unassigned	-
OTU622	0.888888888889	1.88888888889	d__Fungi; k__Fungi; p__Ascomycota; c__Sordariomycetes; o__unclassified_c__Sordariomycetes; f__unclassified_c__Sordariomycetes; g__unclassified_c__Sordariomycetes; s__unclassified_c__Sordariomycetes	-	-	-	-	-	-	-	Unassigned	-
OTU802	0.777777777778	2.0	d__Fungi; k__Fungi; p__Ascomycota; c__Sordariomycetes; o__Atractosporales; f__Conlariaceae; g__Conlarium; s__unclassified_g__Conlarium	Conlarium	13	Saprotroph	Undefined Saprotroph	NULL	NULL	Probable	NULL	Tedersoo L, et al. 2014. Science 346:1256688
OTU1475	2.0	0.777777777778	d__Fungi; k__Fungi; p__Aphelidiomycota; c__Aphelidiomycetes; o__Aphelidiales; f__Aphelidiaceae; g__Paraphelidium; s__Paraphelidium_sp	-	-	-	-	-	-	-	Unassigned	-
OTU1303	2.11111111111	0.666666666667	d__Fungi; k__Fungi; p__Mortierellomycota; c__Mortierellomycetes; o__Mortierellales; f__Mortierellaceae; g__Mortierella; s__unclassified_g__Mortierella	Mortierellaceae	9	Saprotroph-Symbiotroph	Endophyte-Litter Saprotroph-Soil Saprotroph-Undefined Saprotroph	Microfungus	NULL	Possible	Saprobic in soil and thus frequenctly isolated from soil and material contaminated with soil such as hay or rotten silage and spoil tips (Cannon & Kirk 2007)	Cannon PF, Kirk PM. 2007. Fungal Families of the World. CAB International, Cambridge; Purahong W, et al. 2016. Molecular Ecology 25:4059-4074
OTU2792	2.11111111111	0.666666666667	d__Fungi; k__Fungi; p__Basidiomycota; c__Agaricomycetes; o__Polyporales; f__Polyporaceae; g__Cubamyces; s__Cubamyces_lactineus	Polyporaceae	9	Saprotroph	Wood Saprotroph	Polyporoid	Brown Rot-White Rot	Probable	Lignicolous, causing brown or white rot, mostly of broadleaved trees (Cannon & Kirk 2007)	Cannon PF, Kirk PM. 2007. Fungal Families of the World. CAB International, Cambridge
OTU723	2.11111111111	0.666666666667	d__Fungi; k__Fungi; p__Ascomycota; c__Sordariomycetes; o__Glomerellales; f__Plectosphaerellaceae; g__Plectosphaerella; s__Plectosphaerella_niemeijerarum	Plectosphaerella	13	Pathotroph	Plant Pathogen	NULL	NULL	Probable	NULL	Tedersoo L, et al. 2014. Science 346:1256688
OTU1156	0.666666666667	2.11111111111	d__Fungi; k__Fungi; p__unclassified_k__Fungi; c__unclassified_k__Fungi; o__unclassified_k__Fungi; f__unclassified_k__Fungi; g__unclassified_k__Fungi; s__unclassified_k__Fungi	-	-	-	-	-	-	-	Unassigned	-
OTU189	0.555555555556	2.22222222222	d__Fungi; k__Fungi; p__Glomeromycota; c__Paraglomeromycetes; o__Paraglomerales; f__Paraglomeraceae; g__Paraglomus; s__Paraglomus_sp	Paraglomeraceae	9	Symbiotroph	Arbuscular Mycorrhizal	NULL	NULL	Highly Probable	NULL	Redecker D, et al. 2013. Mycorrhiza 23:515-531
OTU2445	0.555555555556	2.22222222222	d__Fungi; k__Fungi; p__Basidiomycota; c__Agaricomycetes; o__Agaricales; f__Pterulaceae; g__Coronicium; s__Coronicium_sp	Coronicium	13	Saprotroph	Undefined Saprotroph	NULL	White Rot	Probable	NULL	Tedersoo L, et al. 2014. Science 346:1256688
OTU1127	2.44444444444	0.333333333333	d__Fungi; k__Fungi; p__unclassified_k__Fungi; c__unclassified_k__Fungi; o__unclassified_k__Fungi; f__unclassified_k__Fungi; g__unclassified_k__Fungi; s__unclassified_k__Fungi	-	-	-	-	-	-	-	Unassigned	-
OTU1980	2.55555555556	0.111111111111	d__Fungi; k__Fungi; p__unclassified_k__Fungi; c__unclassified_k__Fungi; o__unclassified_k__Fungi; f__unclassified_k__Fungi; g__unclassified_k__Fungi; s__unclassified_k__Fungi	-	-	-	-	-	-	-	Unassigned	-
OTU2455	1.11111111111	1.55555555556	d__Fungi; k__Fungi; p__Ascomycota; c__Sordariomycetes; o__Glomerellales; f__Plectosphaerellaceae; g__Plectosphaerella; s__unclassified_g__Plectosphaerella	Plectosphaerella	13	Pathotroph	Plant Pathogen	NULL	NULL	Probable	NULL	Tedersoo L, et al. 2014. Science 346:1256688
OTU275	1.66666666667	1.0	d__Fungi; k__Fungi; p__Glomeromycota; c__Glomeromycetes; o__Glomerales; f__Glomeraceae; g__unclassified_f__Glomeraceae; s__unclassified_f__Glomeraceae	Glomeraceae	9	Symbiotroph	Arbuscular Mycorrhizal	NULL	NULL	Highly Probable	NULL	Redecker D, et al. 2013. Mycorrhiza 23:515-531
OTU2482	1.66666666667	1.0	d__Fungi; k__Fungi; p__Ascomycota; c__Sordariomycetes; o__Distoseptisporales; f__Distoseptisporaceae; g__Distoseptispora; s__Distoseptispora_bambusae	-	-	-	-	-	-	-	Unassigned	-
OTU2555	0.0	2.66666666667	d__Fungi; k__Fungi; p__Ascomycota; c__Dothideomycetes; o__Hysteriales; f__Hysteriaceae; g__Rhytidhysteron; s__Rhytidhysteron_hongheense	Rhytidhysteron	13	Saprotroph	Undefined Saprotroph	NULL	NULL	Probable	NULL	Tedersoo L, et al. 2014. Science 346:1256688
OTU562	2.66666666667	0.0	d__Fungi; k__Fungi; p__Ascomycota; c__unclassified_p__Ascomycota; o__unclassified_p__Ascomycota; f__unclassified_p__Ascomycota; g__unclassified_p__Ascomycota; s__unclassified_p__Ascomycota	-	-	-	-	-	-	-	Unassigned	-
OTU2301	1.88888888889	0.777777777778	d__Fungi; k__Fungi; p__unclassified_k__Fungi; c__unclassified_k__Fungi; o__unclassified_k__Fungi; f__unclassified_k__Fungi; g__unclassified_k__Fungi; s__unclassified_k__Fungi	-	-	-	-	-	-	-	Unassigned	-
OTU912	1.88888888889	0.777777777778	d__Fungi; k__Fungi; p__unclassified_k__Fungi; c__unclassified_k__Fungi; o__unclassified_k__Fungi; f__unclassified_k__Fungi; g__unclassified_k__Fungi; s__unclassified_k__Fungi	-	-	-	-	-	-	-	Unassigned	-
OTU191	2.11111111111	0.555555555556	d__Fungi; k__Fungi; p__Basidiomycota; c__Agaricomycetes; o__Agaricales; f__Psathyrellaceae; g__unclassified_f__Psathyrellaceae; s__unclassified_f__Psathyrellaceae	Psathyrellaceae	9	Saprotroph	Dung Saprotroph-Plant Saprotroph-Wood Saprotroph	Agaricoid	NULL	Probable	Saprobic, in grass, on dung, rotten wood and similar substrata (Cannon & Kirk 2007)	Cannon PF, Kirk PM. 2007. Fungal Families of the World. CAB International, Cambridge
OTU2209	0.555555555556	2.11111111111	d__Fungi; k__Fungi; p__Glomeromycota; c__Glomeromycetes; o__Gigasporales; f__Racocetraceae; g__Cetraspora; s__unclassified_g__Cetraspora	Cetraspora	13	Symbiotroph	Arbuscular Mycorrhizal	NULL	NULL	Highly Probable	NULL	Tedersoo L, et al. 2014. Science 346:1256688
OTU143	2.22222222222	0.444444444444	d__Fungi; k__Fungi; p__Ascomycota; c__Sordariomycetes; o__Hypocreales; f__Nectriaceae; g__Fusicolla; s__Fusicolla_acetilerea	Hypocreales	7	Saprotroph	Undefined Saprotroph	Microfungus	NULL	Possible	NULL	Sterkenburg E, et al. 2015. New Phytologist 207:1145-1158
OTU44	2.22222222222	0.444444444444	d__Fungi; k__Fungi; p__Ascomycota; c__Eurotiomycetes; o__Eurotiales; f__Aspergillaceae; g__Aspergillus; s__Aspergillus_chlamydosporus	Eurotiales	7	Saprotroph	Undefined Saprotroph	Microfungus	NULL	Possible	NULL	Sterkenburg E, et al. 2015. New Phytologist 207:1145-1158
OTU2605	0.444444444444	2.22222222222	d__Fungi; k__Fungi; p__unclassified_k__Fungi; c__unclassified_k__Fungi; o__unclassified_k__Fungi; f__unclassified_k__Fungi; g__unclassified_k__Fungi; s__unclassified_k__Fungi	-	-	-	-	-	-	-	Unassigned	-
OTU2951	0.222222222222	2.44444444444	d__Fungi; k__Fungi; p__unclassified_k__Fungi; c__unclassified_k__Fungi; o__unclassified_k__Fungi; f__unclassified_k__Fungi; g__unclassified_k__Fungi; s__unclassified_k__Fungi	-	-	-	-	-	-	-	Unassigned	-
OTU769	2.44444444444	0.222222222222	d__Fungi; k__Fungi; p__unclassified_k__Fungi; c__unclassified_k__Fungi; o__unclassified_k__Fungi; f__unclassified_k__Fungi; g__unclassified_k__Fungi; s__unclassified_k__Fungi	-	-	-	-	-	-	-	Unassigned	-
OTU2812	1.22222222222	1.44444444444	d__Fungi; k__Fungi; p__Basidiomycota; c__Cystobasidiomycetes; o__Cystobasidiales; f__Cystobasidiaceae; g__Cystobasidium; s__Cystobasidium_calyptogenae	Cystobasidium	13	Pathotroph	Fungal Parasite	Facultative Yeast	NULL	Highly Probable	NULL	Kurtzman CP, et al. (eds.) 2011. The Yeasts, a Taxonomic Study. Fifth Edition. Vols 1-3. Elsevier, San Diego
OTU2389	1.33333333333	1.33333333333	d__Fungi; k__Fungi; p__Ascomycota; c__Sordariomycetes; o__Sordariomycetes_ord_Incertae_sedis; f__Thyridiaceae; g__Thyridium; s__unclassified_g__Thyridium	Thyridium	13	Saprotroph	Wood Saprotroph	Microfungus	NULL	Probable	NULL	Tedersoo L, et al. 2014. Science 346:1256688
OTU1361	1.33333333333	1.33333333333	d__Fungi; k__Fungi; p__unclassified_k__Fungi; c__unclassified_k__Fungi; o__unclassified_k__Fungi; f__unclassified_k__Fungi; g__unclassified_k__Fungi; s__unclassified_k__Fungi	-	-	-	-	-	-	-	Unassigned	-
OTU1502	1.33333333333	1.33333333333	d__Fungi; k__Fungi; p__unclassified_k__Fungi; c__unclassified_k__Fungi; o__unclassified_k__Fungi; f__unclassified_k__Fungi; g__unclassified_k__Fungi; s__unclassified_k__Fungi	-	-	-	-	-	-	-	Unassigned	-
OTU1888	2.55555555556	0.0	d__Fungi; k__Fungi; p__Ascomycota; c__Sordariomycetes; o__Sordariales; f__Chaetomiaceae; g__Dichotomopilus; s__Dichotomopilus_funicola	Chaetomiaceae	9	Pathotroph-Saprotroph-Symbiotroph	Animal Pathogen-Dung Saprotroph-Endophyte-Epiphyte-Plant Saprotroph-Wood Saprotroph	Microfungus	Soft Rot	Possible	Saprobic, acting as key decay organisms of plant materials and plant-derived commodities (Cannon & Kirk 2007); Epiphyte detection method-culture (Massimo et al. 2015); Endophyte detection method-culture (Busby et al. 2016, David et al. 2016); Likely opportunistic human pathogen (Irinyi et al. 2015)	Seehann G, et al. 1975. List of Fungi in Soft-Rot Tissue Tests. Institute fur Holzbiologie und Holzschutz, Bundesforschungsanstalt fur Forst - und Holzwirtshaft, Hamburg - Lohbrugge, Germany; Cannon PF, Kirk PM. 2007. Fungal Families of the World. CAB International, Cambridge; Bills GF, et al. 2013. Current Opinion in microbiology, 16:549-565; Tedersoo L, et al. 2014. Science 346:1256688; Irinyi …
OTU3144	0.0	2.55555555556	d__Fungi; k__Fungi; p__Glomeromycota; c__unclassified_p__Glomeromycota; o__unclassified_p__Glomeromycota; f__unclassified_p__Glomeromycota; g__unclassified_p__Glomeromycota; s__unclassified_p__Glomeromycota	Glomeromycota	3	Symbiotroph	Arbuscular Mycorrhizal	NULL	NULL	Highly Probable	NULL	Redecker D, et al. 2013. Mycorrhiza 23:515-531
OTU74	2.55555555556	0.0	d__Fungi; k__Fungi; p__Basidiomycota; c__Agaricomycetes; o__Agaricales; f__Psathyrellaceae; g__Parasola; s__unclassified_g__Parasola	Parasola	13	Saprotroph	Undefined Saprotroph	Agaricoid	NULL	Probable	NULL	Tedersoo L, et al. 2014. Science 346:1256688
OTU3172	0.0	2.55555555556	d__Fungi; k__Fungi; p__unclassified_k__Fungi; c__unclassified_k__Fungi; o__unclassified_k__Fungi; f__unclassified_k__Fungi; g__unclassified_k__Fungi; s__unclassified_k__Fungi	-	-	-	-	-	-	-	Unassigned	-
OTU2511	0.0	2.55555555556	d__Fungi; k__Fungi; p__Monoblepharomycota; c__Monoblepharidomycetes; o__Monoblepharidomycetes_ord_Incertae_sedis; f__Monoblepharidomycetes_fam_Incertae_sedis; g__Monoblepharidomycetes_gen_Incertae_sedis; s__Monoblepharidomycetes_sp	-	-	-	-	-	-	-	Unassigned	-
OTU2388	0.0	2.55555555556	d__Fungi; k__Fungi; p__unclassified_k__Fungi; c__unclassified_k__Fungi; o__unclassified_k__Fungi; f__unclassified_k__Fungi; g__unclassified_k__Fungi; s__unclassified_k__Fungi	-	-	-	-	-	-	-	Unassigned	-
OTU163	2.55555555556	0.0	d__Fungi; k__Fungi; p__Ascomycota; c__Sordariomycetes; o__unclassified_c__Sordariomycetes; f__unclassified_c__Sordariomycetes; g__unclassified_c__Sordariomycetes; s__unclassified_c__Sordariomycetes	-	-	-	-	-	-	-	Unassigned	-
OTU1285	1.66666666667	0.888888888889	d__Fungi; k__Fungi; p__Ascomycota; c__Eurotiomycetes; o__Onygenales; f__Gymnoascaceae; g__Gymnoascus; s__Gymnoascus_udagawae	Gymnoascus	13	Saprotroph	Undefined Saprotroph	NULL	NULL	Probable	NULL	Tedersoo L, et al. 2014. Science 346:1256688
OTU1806	0.777777777778	1.77777777778	d__Fungi; k__Fungi; p__unclassified_k__Fungi; c__unclassified_k__Fungi; o__unclassified_k__Fungi; f__unclassified_k__Fungi; g__unclassified_k__Fungi; s__unclassified_k__Fungi	-	-	-	-	-	-	-	Unassigned	-
OTU1199	1.88888888889	0.666666666667	d__Fungi; k__Fungi; p__Basidiomycota; c__Agaricomycetes; o__Agaricales; f__Psathyrellaceae; g__Coprinopsis; s__unclassified_g__Coprinopsis	Psathyrellaceae	9	Saprotroph	Dung Saprotroph-Plant Saprotroph-Wood Saprotroph	Agaricoid	NULL	Probable	Saprobic, in grass, on dung, rotten wood and similar substrata (Cannon & Kirk 2007)	Cannon PF, Kirk PM. 2007. Fungal Families of the World. CAB International, Cambridge
OTU2120	1.88888888889	0.666666666667	d__Fungi; k__Fungi; p__Glomeromycota; c__Paraglomeromycetes; o__Paraglomerales; f__Pervetustaceae; g__Pervetustus; s__Pervetustus_sp	Paraglomerales	7	Symbiotroph	Arbuscular Mycorrhizal	NULL	NULL	Highly Probable	NULL	Redecker D, et al. 2013. Mycorrhiza 23:515-531
OTU1435	1.88888888889	0.666666666667	d__Fungi; k__Fungi; p__unclassified_k__Fungi; c__unclassified_k__Fungi; o__unclassified_k__Fungi; f__unclassified_k__Fungi; g__unclassified_k__Fungi; s__unclassified_k__Fungi	-	-	-	-	-	-	-	Unassigned	-
OTU534	2.0	0.555555555556	d__Fungi; k__Fungi; p__Ascomycota; c__Dothideomycetes; o__Dothideomycetes_ord_Incertae_sedis; f__Eremomycetaceae; g__Arthrographis; s__Arthrographis_arxii	Arthrographis	13	Saprotroph	Undefined Saprotroph	NULL	NULL	Probable	NULL	Tedersoo L, et al. 2014. Science 346:1256688
OTU1157	0.555555555556	2.0	d__Fungi; k__Fungi; p__unclassified_k__Fungi; c__unclassified_k__Fungi; o__unclassified_k__Fungi; f__unclassified_k__Fungi; g__unclassified_k__Fungi; s__unclassified_k__Fungi	-	-	-	-	-	-	-	Unassigned	-
OTU1067	2.11111111111	0.444444444444	d__Fungi; k__Fungi; p__Ascomycota; c__Sordariomycetes; o__unclassified_c__Sordariomycetes; f__unclassified_c__Sordariomycetes; g__unclassified_c__Sordariomycetes; s__unclassified_c__Sordariomycetes	-	-	-	-	-	-	-	Unassigned	-
OTU2979	0.333333333333	2.22222222222	d__Fungi; k__Fungi; p__Basidiomycota; c__Agaricomycetes; o__Trechisporales; f__Hydnodontaceae; g__unclassified_f__Hydnodontaceae; s__unclassified_f__Hydnodontaceae	-	-	-	-	-	-	-	Unassigned	-
OTU1038	2.33333333333	0.222222222222	d__Fungi; k__Fungi; p__unclassified_k__Fungi; c__unclassified_k__Fungi; o__unclassified_k__Fungi; f__unclassified_k__Fungi; g__unclassified_k__Fungi; s__unclassified_k__Fungi	-	-	-	-	-	-	-	Unassigned	-
OTU2257	0.222222222222	2.33333333333	d__Fungi; k__Fungi; p__Ascomycota; c__unclassified_p__Ascomycota; o__unclassified_p__Ascomycota; f__unclassified_p__Ascomycota; g__unclassified_p__Ascomycota; s__unclassified_p__Ascomycota	-	-	-	-	-	-	-	Unassigned	-
OTU2884	0.111111111111	2.44444444444	d__Fungi; k__Fungi; p__Ascomycota; c__Sordariomycetes; o__Microascales; f__Microascaceae; g__Kernia; s__unclassified_g__Kernia	Kernia	13	Saprotroph	Dung Saprotroph-Undefined Saprotroph	NULL	NULL	Highly Probable	NULL	Bills GF, et al. 2013. Current Opinion in microbiology, 16:549-565; Tedersoo L, et al. 2014. Science 346:1256688
OTU2907	0.111111111111	2.44444444444	d__Fungi; k__Fungi; p__Ascomycota; c__Dothideomycetes; o__Pleosporales; f__Pleosporaceae; g__Alternaria; s__unclassified_g__Alternaria	Alternaria	13	Pathotroph-Saprotroph-Symbiotroph	Animal Pathogen-Endophyte-Plant Pathogen-Wood Saprotroph	Microfungus	Soft Rot	Possible	NULL	Duncan CG, Eslyn WE. 1966. Mycologia 58:642-664; Seehann G, et al. 1975. List of Fungi in Soft-Rot Tissue Tests. Institute fur Holzbiologie und Holzschutz, Bundesforschungsanstalt fur Forst - und Holzwirtshaft, Hamburg - Lohbrugge, Germany; Tedersoo L, et al. 2014. Science 346:125688
OTU1209	1.11111111111	1.44444444444	d__Fungi; k__Fungi; p__Ascomycota; c__Dothideomycetes; o__Pleosporales; f__Periconiaceae; g__Periconia; s__Periconia_homothallica	Periconia	13	Pathotroph-Saprotroph-Symbiotroph	Endophyte-Plant Pathogen-Wood Saprotroph	Microfungus	Soft Rot	Possible	Dark Septate Endophyte, known from plant roots (Mandyam et al. 2010); Endophyte Host - Asteraceae, Musaceae (Costa et al. 2012)	Duncan CG, Eslyn WE. 1966. Mycologia 58:642-645; Costa IPMW, et al. 2012. Mycotaxon 119:26; Mandyam K, et al. 2012. Mycorrhiza 22:109-119; Knapp DG, et al. 2012. PLOS ONE 7:e32570; http://www.apsnet.org/publications/commonnames/Pages/default.aspx
OTU262	1.44444444444	1.11111111111	d__Fungi; k__Fungi; p__Ascomycota; c__Eurotiomycetes; o__Onygenales; f__Onygenaceae; g__Malbranchea; s__Malbranchea_cinnamomea	Malbranchea	13	Saprotroph	Undefined Saprotroph	NULL	NULL	Probable	NULL	Tedersoo L, et al. 2014. Science 346:1256688
OTU617	1.33333333333	1.22222222222	d__Fungi; k__Fungi; p__Ascomycota; c__Eurotiomycetes; o__Onygenales; f__Gymnoascaceae; g__Gymnascella; s__Gymnascella_hyalinospora	Gymnascella	13	Saprotroph	Undefined Saprotroph	NULL	NULL	Probable	NULL	Tedersoo L, et al. 2014. Science 346:1256688
OTU1658	1.44444444444	1.11111111111	d__Fungi; k__Fungi; p__Ascomycota; c__unclassified_p__Ascomycota; o__unclassified_p__Ascomycota; f__unclassified_p__Ascomycota; g__unclassified_p__Ascomycota; s__unclassified_p__Ascomycota	-	-	-	-	-	-	-	Unassigned	-
OTU2379	1.33333333333	1.22222222222	d__Fungi; k__Fungi; p__unclassified_k__Fungi; c__unclassified_k__Fungi; o__unclassified_k__Fungi; f__unclassified_k__Fungi; g__unclassified_k__Fungi; s__unclassified_k__Fungi	-	-	-	-	-	-	-	Unassigned	-
OTU2472	1.55555555556	0.888888888889	d__Fungi; k__Fungi; p__Ascomycota; c__Sordariomycetes; o__Xylariales; f__Xylariaceae; g__Emarcea; s__Emarcea_castanopsidicola	Emarcea	13	Saprotroph	Undefined Saprotroph	NULL	NULL	Probable	NULL	Tedersoo L, et al. 2014. Science 346:1256688
OTU2317	1.66666666667	0.777777777778	d__Fungi; k__Fungi; p__unclassified_k__Fungi; c__unclassified_k__Fungi; o__unclassified_k__Fungi; f__unclassified_k__Fungi; g__unclassified_k__Fungi; s__unclassified_k__Fungi	-	-	-	-	-	-	-	Unassigned	-
OTU2594	0.666666666667	1.77777777778	d__Fungi; k__Fungi; p__Basidiomycota; c__Agaricomycetes; o__Polyporales; f__Polyporaceae; g__Megasporoporia; s__Megasporoporia_minor	Megasporoporia	13	Saprotroph	Wood Saprotroph	Corticioid	White Rot	Highly Probable	NULL	Gilbertson RL, Ryvarden L. 1987-1987. North American Polypores. Fungiflora, Oslo
OTU1274	1.77777777778	0.666666666667	d__Fungi; k__Fungi; p__unclassified_k__Fungi; c__unclassified_k__Fungi; o__unclassified_k__Fungi; f__unclassified_k__Fungi; g__unclassified_k__Fungi; s__unclassified_k__Fungi	-	-	-	-	-	-	-	Unassigned	-
OTU1360	1.77777777778	0.666666666667	d__Fungi; k__Fungi; p__unclassified_k__Fungi; c__unclassified_k__Fungi; o__unclassified_k__Fungi; f__unclassified_k__Fungi; g__unclassified_k__Fungi; s__unclassified_k__Fungi	-	-	-	-	-	-	-	Unassigned	-
OTU1885	0.555555555556	1.88888888889	d__Fungi; k__Fungi; p__Ascomycota; c__Sordariomycetes; o__Hypocreales; f__Nectriaceae; g__Thelonectria; s__Thelonectria_blackeriella	Thelonectria	13	Saprotroph	Leaf Saprotroph	NULL	NULL	Highly Probable	NULL	Tedersoo L, et al. 2014. Science 346:1256688; Salgado-Salazar et al. 2013. PLoS ONE 8,e76737
OTU2859	0.444444444444	2.0	d__Fungi; k__Fungi; p__Ascomycota; c__Dothideomycetes; o__Pleosporales; f__Phaeosphaeriaceae; g__Ophiosphaerella; s__Ophiosphaerella_agrostidis	Ophiosphaerella	13	Saprotroph	Undefined Saprotroph	NULL	NULL	Probable	NULL	Tedersoo L, et al. 2014. Science 346:1256688
OTU233	0.444444444444	2.0	d__Fungi; k__Fungi; p__Basidiomycota; c__unclassified_p__Basidiomycota; o__unclassified_p__Basidiomycota; f__unclassified_p__Basidiomycota; g__unclassified_p__Basidiomycota; s__unclassified_p__Basidiomycota	-	-	-	-	-	-	-	Unassigned	-
OTU2498	0.111111111111	2.33333333333	d__Fungi; k__Fungi; p__unclassified_k__Fungi; c__unclassified_k__Fungi; o__unclassified_k__Fungi; f__unclassified_k__Fungi; g__unclassified_k__Fungi; s__unclassified_k__Fungi	-	-	-	-	-	-	-	Unassigned	-
OTU2311	0.111111111111	2.33333333333	d__Fungi; k__Fungi; p__unclassified_k__Fungi; c__unclassified_k__Fungi; o__unclassified_k__Fungi; f__unclassified_k__Fungi; g__unclassified_k__Fungi; s__unclassified_k__Fungi	-	-	-	-	-	-	-	Unassigned	-
OTU2946	0.0	2.44444444444	d__Fungi; k__Fungi; p__Ascomycota; c__Saccharomycetes; o__Saccharomycetales; f__Trichomonascaceae; g__Blastobotrys; s__unclassified_g__Blastobotrys	Saccharomycetales	7	Saprotroph	Undefined Saprotroph	Yeast	NULL	Possible	NULL	Sterkenburg E, et al. 2015. New Phytologist 207:1145-1158
OTU3100	0.0	2.44444444444	d__Fungi; k__Fungi; p__Ascomycota; c__Sordariomycetes; o__Hypocreales; f__Stachybotriaceae; g__Stachybotriaceae_gen_Incertae_sedis; s__Stachybotriaceae_sp	Hypocreales	7	Saprotroph	Undefined Saprotroph	Microfungus	NULL	Possible	NULL	Sterkenburg E, et al. 2015. New Phytologist 207:1145-1158
OTU448	1.33333333333	1.11111111111	d__Fungi; k__Fungi; p__Ascomycota; c__Dothideomycetes; o__Pleosporales; f__Torulaceae; g__Torula; s__Torula_mackenziei	Torula	13	Pathotroph-Saprotroph	Endophyte-Plant Pathogen-Wood Saprotroph	NULL	Soft Rot	Probable	Endophyte Host - Caryophyllacae (Costa et al. 2012)	Duncan CG, Eslyn WE. 1966. Mycologia 58:642-645; Costa IPMW, et al. 2012. Mycotaxon 119:26
OTU510	2.44444444444	0.0	d__Fungi; k__Fungi; p__Ascomycota; c__Sordariomycetes; o__Microascales; f__Microascaceae; g__Acaulium; s__Acaulium_album	Microascaceae	9	Pathotroph-Saprotroph-Symbiotroph	Animal Pathogen-Endophyte-Plant Pathogen-Undefined Saprotroph	Microfungus	NULL	Possible	Saprobic in soil or rotting vegetation, some species heat-tolerant and associatated with silage and compost, a few associated with humans and animals (Cannon & Kirk 2007)	Cannon PF, Kirk PM. 2007. Fungal Families of the World. CAB International, Cambridge
OTU514	2.44444444444	0.0	d__Fungi; k__Fungi; p__Ascomycota; c__Orbiliomycetes; o__Orbiliales; f__Orbiliaceae; g__Arthrobotrys; s__Arthrobotrys_brochopaga	Arthrobotrys	13	Saprotroph	Undefined Saprotroph	NULL	NULL	Probable	NULL	Tedersoo L, et al. 2014. Science 346:1256688
OTU2632	0.0	2.44444444444	d__Fungi; k__Fungi; p__unclassified_k__Fungi; c__unclassified_k__Fungi; o__unclassified_k__Fungi; f__unclassified_k__Fungi; g__unclassified_k__Fungi; s__unclassified_k__Fungi	-	-	-	-	-	-	-	Unassigned	-
OTU1936	2.44444444444	0.0	d__Fungi; k__Fungi; p__Ascomycota; c__Eurotiomycetes; o__unclassified_c__Eurotiomycetes; f__unclassified_c__Eurotiomycetes; g__unclassified_c__Eurotiomycetes; s__unclassified_c__Eurotiomycetes	-	-	-	-	-	-	-	Unassigned	-
OTU1565	2.44444444444	0.0	d__Fungi; k__Fungi; p__Chytridiomycota; c__unclassified_p__Chytridiomycota; o__unclassified_p__Chytridiomycota; f__unclassified_p__Chytridiomycota; g__unclassified_p__Chytridiomycota; s__unclassified_p__Chytridiomycota	-	-	-	-	-	-	-	Unassigned	-
OTU2622	0.0	2.44444444444	d__Fungi; k__Fungi; p__Ascomycota; c__Eurotiomycetes; o__Onygenales; f__Spiromastigoidaceae; g__Spiromastigoides; s__unclassified_g__Spiromastigoides	-	-	-	-	-	-	-	Unassigned	-
OTU1629	2.44444444444	0.0	d__Fungi; k__Fungi; p__Chytridiomycota; c__Spizellomycetes; o__Spizellomycetales; f__unclassified_o__Spizellomycetales; g__unclassified_o__Spizellomycetales; s__unclassified_o__Spizellomycetales	-	-	-	-	-	-	-	Unassigned	-
OTU2235	0.777777777778	1.55555555556	d__Fungi; k__Fungi; p__Basidiomycota; c__Ustilaginomycetes; o__Ustilaginales; f__Ustilaginaceae; g__Pseudozyma; s__Pseudozyma_hubeiensis	Ustilaginaceae	9	Pathotroph	Plant Pathogen	Facultative Yeast-Smut	NULL	Probable	Biotrophic in living tissue of Gramineae and Cyperaceae (Cannon & Kirk 2007)	Cannon PF, Kirk PM. 2007. Fungal Families of the World. CAB International, Cambridge
OTU478	0.777777777778	1.55555555556	d__Fungi; k__Fungi; p__Glomeromycota; c__Glomeromycetes; o__Diversisporales; f__Acaulosporaceae; g__Acaulospora; s__unclassified_g__Acaulospora	Acaulospora	13	Symbiotroph	Arbuscular Mycorrhizal	NULL	NULL	Highly Probable	NULL	Redecker D, et al. 2013. Mycorrhiza 23:515-531
OTU592	1.55555555556	0.777777777778	d__Fungi; k__Fungi; p__Ascomycota; c__Eurotiomycetes; o__Eurotiales; f__Aspergillaceae; g__Penicillium; s__Penicillium_rubidurum	Eurotiales	7	Saprotroph	Undefined Saprotroph	Microfungus	NULL	Possible	NULL	Sterkenburg E, et al. 2015. New Phytologist 207:1145-1158
OTU984	0.777777777778	1.55555555556	d__Fungi; k__Fungi; p__Ascomycota; c__Dothideomycetes; o__Pleosporales; f__Paradictyoarthriniaceae; g__Paradictyoarthrinium; s__Paradictyoarthrinium_diffractum	-	-	-	-	-	-	-	Unassigned	-
OTU2852	1.66666666667	0.666666666667	d__Fungi; k__Fungi; p__Ascomycota; c__Dothideomycetes; o__Pleosporales; f__Pleosporaceae; g__Exserohilum; s__Exserohilum_mcginnisii	Exserohilum	13	Pathotroph	Plant Pathogen	NULL	NULL	Probable	NULL	Tedersoo L, et al. 2014. Science 346:1256688
OTU2895	1.66666666667	0.666666666667	d__Fungi; k__Fungi; p__unclassified_k__Fungi; c__unclassified_k__Fungi; o__unclassified_k__Fungi; f__unclassified_k__Fungi; g__unclassified_k__Fungi; s__unclassified_k__Fungi	-	-	-	-	-	-	-	Unassigned	-
OTU2262	0.555555555556	1.77777777778	d__Fungi; k__Fungi; p__Basidiomycota; c__Agaricomycetes; o__Polyporales; f__Polyporaceae; g__Lentinus; s__Lentinus_arcularius	Lentinus	13	Saprotroph	Wood Saprotroph	Agaricoid	White Rot	Probable	NULL	Grgurinovic CA, Simpson JA. 2001. Fungal Diversity 8:97-127; Tedersoo L, et al. 2014. Science 346:1256688
OTU151	1.77777777778	0.555555555556	d__Fungi; k__Fungi; p__unclassified_k__Fungi; c__unclassified_k__Fungi; o__unclassified_k__Fungi; f__unclassified_k__Fungi; g__unclassified_k__Fungi; s__unclassified_k__Fungi	-	-	-	-	-	-	-	Unassigned	-
OTU43	2.0	0.333333333333	d__Fungi; k__Fungi; p__Ascomycota; c__Sordariomycetes; o__Microascales; f__Microascaceae; g__Pseudallescheria; s__Pseudallescheria_ellipsoidea	Pseudallescheria	13	Saprotroph	Undefined Saprotroph	NULL	NULL	Probable	NULL	Tedersoo L, et al. 2014. Science 346:1256688
OTU1276	2.0	0.333333333333	d__Fungi; k__Fungi; p__unclassified_k__Fungi; c__unclassified_k__Fungi; o__unclassified_k__Fungi; f__unclassified_k__Fungi; g__unclassified_k__Fungi; s__unclassified_k__Fungi	-	-	-	-	-	-	-	Unassigned	-
OTU2430	0.333333333333	2.0	d__Fungi; k__Fungi; p__unclassified_k__Fungi; c__unclassified_k__Fungi; o__unclassified_k__Fungi; f__unclassified_k__Fungi; g__unclassified_k__Fungi; s__unclassified_k__Fungi	-	-	-	-	-	-	-	Unassigned	-
OTU2082	0.222222222222	2.11111111111	d__Fungi; k__Fungi; p__Ascomycota; c__Sordariomycetes; o__unclassified_c__Sordariomycetes; f__unclassified_c__Sordariomycetes; g__unclassified_c__Sordariomycetes; s__unclassified_c__Sordariomycetes	-	-	-	-	-	-	-	Unassigned	-
OTU2416	0.111111111111	2.22222222222	d__Fungi; k__Fungi; p__unclassified_k__Fungi; c__unclassified_k__Fungi; o__unclassified_k__Fungi; f__unclassified_k__Fungi; g__unclassified_k__Fungi; s__unclassified_k__Fungi	-	-	-	-	-	-	-	Unassigned	-
OTU20	2.33333333333	0.0	d__Fungi; k__Fungi; p__Ascomycota; c__Dothideomycetes; o__Pleosporales; f__Sporormiaceae; g__Westerdykella; s__unclassified_g__Westerdykella	Westerdykella	13	Saprotroph	Undefined Saprotroph	NULL	NULL	Probable	NULL	Tedersoo L, et al. 2014. Science 346:1256688 (doi:10.1126/science.1256688)
OTU286	2.33333333333	0.0	d__Fungi; k__Fungi; p__Ascomycota; c__Saccharomycetes; o__Saccharomycetales; f__Trichomonascaceae; g__Trichomonascus; s__Trichomonascus_ciferrii	Saccharomycetales	7	Saprotroph	Undefined Saprotroph	Yeast	NULL	Possible	NULL	Sterkenburg E, et al. 2015. New Phytologist 207:1145-1158
[truncated: 1,976 more rows]
