# Supplementary material for: Gynoecious and monoecious cucumbers drive the assembly of different rhizosphere microbial communities
Source: Front Plant Sci. 2026 Mar 6;17:1786995. doi: 10.3389/fpls.2026.1786995 (PMC13002568; doi:10.3389/fpls.2026.1786995)
Supplement: Supplementary file 1 [file DataSheet1.zip › FUNGuild/FUNGuild_guild.txt]

Guild	Gynoecious	Monoecious
Animal Endosymbiont-Animal Pathogen-Endophyte-Plant Pathogen-Undefined Saprotroph	16.5555555556	20.1111111111
Animal Endosymbiont-Animal Pathogen-Undefined Saprotroph	14.4444444444	13.5555555556
Animal Parasite-Fungal Parasite	408.0	307.222222223
Animal Pathogen	100.888888889	287.111111111
Animal Pathogen-Dung Saprotroph-Endophyte-Epiphyte-Plant Saprotroph-Wood Saprotroph	11545.6666667	10916.8888889
Animal Pathogen-Dung Saprotroph-Endophyte-Lichen Parasite-Plant Pathogen-Undefined Saprotroph	68.1111111111	46.7777777777
Animal Pathogen-Dung Saprotroph-Endophyte-Plant Saprotroph-Soil Saprotroph-Wood Saprotroph	30.4444444445	32.7777777778
Animal Pathogen-Endophyte-Fungal Parasite-Lichen Parasite-Plant Pathogen-Wood Saprotroph	0.444444444444	14.7777777778
Animal Pathogen-Endophyte-Fungal Parasite-Plant Pathogen-Wood Saprotroph	129.888888889	106.0
Animal Pathogen-Endophyte-Fungal Parasite-Plant Pathogen=Wood Saprotroph	416.0	108.555555556
Animal Pathogen-Endophyte-Lichen Parasite-Plant Pathogen-Soil Saprotroph-Wood Saprotroph	3944.77777777	4451.99999999
Animal Pathogen-Endophyte-Lichen Parasite-Plant Pathogen-Wood Saprotroph	1027.33333333	321.666666666
Animal Pathogen-Endophyte-Plant Pathogen-Undefined Saprotroph	584.111111111	333.333333333
Animal Pathogen-Endophyte-Plant Pathogen-Wood Saprotroph	103.888888889	27.7777777777
Animal Pathogen-Endophyte-Plant Saprotroph-Soil Saprotroph	0.555555555556	0.666666666667
Animal Pathogen-Epiphyte	7.33333333333	1.88888888889
Animal Pathogen-Fungal Parasite-Undefined Saprotroph	19.4444444445	107.222222222
Animal Pathogen-Plant Pathogen-Soil Saprotroph-Undefined Saprotroph	284.888888889	68.0
Animal Pathogen-Plant Pathogen-Undefined Saprotroph	44.111111111	101.666666667
Animal Pathogen-Soil Saprotroph	0.777777777778	1.11111111111
Animal Pathogen-Undefined Saprotroph	163.888888889	163.111111111
Arbuscular Mycorrhizal	99.1111111111	77.8888888889
Bryophyte Parasite-Litter Saprotroph-Wood Saprotroph	3.11111111111	4.44444444444
Clavicipitaceous Endophyte-Plant Pathogen	0.333333333333	0.0
Dung Saprotroph	495.555555555	202.777777778
Dung Saprotroph-Ectomycorrhizal-Litter Saprotroph-Undefined Saprotroph	0.777777777778	1.44444444444
Dung Saprotroph-Ectomycorrhizal-Soil Saprotroph-Wood Saprotroph	0.0	373.666666666
Dung Saprotroph-Endophyte-Litter Saprotroph-Undefined Saprotroph	208.888888889	86.3333333334
Dung Saprotroph-Endophyte-Plant Pathogen-Undefined Saprotroph	0.222222222222	1.77777777778
Dung Saprotroph-Plant Parasite-Soil Saprotroph-Undefined Saprotroph-Wood Saprotroph	0.222222222222	1.88888888889
Dung Saprotroph-Plant Saprotroph	79.1111111112	8.44444444444
Dung Saprotroph-Plant Saprotroph-Soil Saprotroph	14.3333333333	2.55555555556
Dung Saprotroph-Plant Saprotroph-Wood Saprotroph	28.6666666667	44.1111111111
Dung Saprotroph-Soil Saprotroph	109.555555556	74.4444444445
Dung Saprotroph-Soil Saprotroph-Undefined Saprotroph	0.0	0.333333333333
Dung Saprotroph-Undefined Saprotroph	28.8888888889	77.5555555555
Dung Saprotroph-Undefined Saprotroph-Wood Saprotroph	1.66666666667	3.0
Dung Saprotroph-Wood Saprotroph	35.0	193.777777778
Ectomycorrhizal	3.77777777778	1.11111111111
Ectomycorrhizal-Fungal Parasite-Plant Pathogen-Wood Saprotroph	0.777777777778	3.88888888889
Ectomycorrhizal-Fungal Parasite-Soil Saprotroph-Undefined Saprotroph	7.33333333334	24.0
Ectomycorrhizal-Fungal Pathogen-Undefined Saprotroph	4.0	4.88888888889
Ectomycorrhizal-Undefined Saprotroph	15.7777777778	8.11111111112
Ectomycorrhizal-Wood Saprotroph	0.0	1.0
Endomycorrhizal-Plant Pathogen-Undefined Saprotroph	61.1111111111	340.777777778
Endophyte	51.6666666667	45.6666666666
Endophyte-Fungal Parasite-Plant Pathogen	27.0	130.777777778
Endophyte-Lichen Parasite-Plant Pathogen-Undefined Saprotroph	11.2222222222	11.5555555555
Endophyte-Lichen Parasite-Undefined Saprotroph	7.77777777778	3.66666666667
Endophyte-Litter Saprotroph-Soil Saprotroph-Undefined Saprotroph	2308.11111111	2785.11111111
Endophyte-Litter Saprotroph-Wood Saprotroph	1.0	0.0
Endophyte-Plant Pathogen	278.555555555	161.222222222
Endophyte-Plant Pathogen-Undefined Saprotroph	0.0	0.222222222222
Endophyte-Plant Pathogen-Wood Saprotroph	418.222222222	80.6666666667
Endophyte-Soil Saprotroph	0.0	0.555555555556
Endophyte-Undefined Saprotroph	64.2222222222	128.111111111
Endophyte-Undefined Saprotroph-Wood Saprotroph	3.22222222222	0.444444444444
Epiphyte	6.66666666667	3.88888888889
Epiphyte-Leaf Saprotroph-Lichen Parasite-Lichenized-Plant Pathogen-Wood Saprotroph	0.333333333333	1.22222222222
Ericoid Mycorrhizal	5.88888888889	3.33333333333
Fungal Parasite	853.333333333	743.555555555
Fungal Parasite-Litter Saprotroph	9.0	3.11111111111
Fungal Parasite-Plant Pathogen-Plant Saprotroph	294.888888889	16.3333333333
Fungal Parasite-Plant Pathogen-Undefined Saprotroph	0.444444444444	0.222222222222
Fungal Parasite-Plant Saprotroph-Soil Saprotroph	0.0	0.333333333333
Fungal Parasite-Undefined Saprotroph	531.111111111	283.777777778
Insect Parasite-Undefined Saprotroph	0.0	1.11111111111
Leaf Saprotroph	16.1111111112	50.7777777778
Leaf Saprotroph-Plant Pathogen-Undefined Saprotroph-Wood Saprotroph	0.555555555556	0.0
Litter Saprotroph-Soil Saprotroph-Wood Saprotroph	0.0	0.333333333333
Orchid Mycorrhizal-Plant Pathogen-Wood Saprotroph	24.2222222222	21.4444444444
Plant Parasite-Plant Pathogen	0.111111111111	0.777777777778
Plant Pathogen	8386.8888889	3937.44444444
Plant Pathogen-Plant Saprotroph	1.0	0.555555555555
Plant Pathogen-Undefined Parasite-Undefined Saprotroph	2.88888888889	2.11111111111
Plant Pathogen-Undefined Saprotroph	48.1111111111	106.0
Plant Pathogen-Wood Saprotroph	50.4444444444	22.6666666667
Plant Saprotroph	3.22222222223	1.66666666667
Plant Saprotroph-Wood Saprotroph	1.0	1.11111111111
Plant pathogenic (?) on polen	0.555555555555	0.666666666667
Soil Saprotroph	10.1111111111	140.555555556
Undefined Saprotroph	36239.1111111	33292.7777778
Undefined Saprotroph-Wood Saprotroph	596.888888889	598.444444444
Wood Saprotroph	234.0	131.0
unknown	9909.33333334	18823.3333333
